# Supplementary material for: Determinants of RNA metabolism in the Schizosaccharomyces pombe genome
Source: Mol Syst Biol. 2016 Feb 16;12(2):857. doi: 10.15252/msb.20156526 (PMC4770384; doi:10.15252/msb.20156526)
Supplement: Supplementary file 3 — Dataset EV1 [file MSB-12-857-s003.xlsx]

## Sheet: TUs
ID	TU.class	chromosome	start	end	strand	map.ids	n.map.ids	n.introns	introns	UTR5.length	UTR3.length	Pombase.mapping	half.life	splicing.time	synthesis.time
TU.0013	ORF-TU	chromosome1	29770	31016	+	gene:SPAC977.01	1	0		NA	NA	ORF-TU.recovered	5.16956	NA	2578.83
TU.0014	ORF-TU	chromosome1	34341	35007	+	gene:SPAC977.04	1	0		8	NA	ORF-TU.recovered	NA	NA	NA
TU.0017	ORF-TU	chromosome1	51999	53847	+	gene:SPAC977.10	1	1	52241-52317	118	253	ORF-TU.changed.boundaries	70.456	1.32131	6.8362
TU.0018	ORF-TU	chromosome1	54969	56229	+	gene:SPAC977.11	1	0		305	NA	ORF-TU.recovered	5.32879	NA	14.2516
TU.0019	ORF-TU	chromosome1	56460	57775	+	gene:SPAC977.12	1	0		32	206	ORF-TU.recovered	19.5595	NA	14.3784
TU.0021	ORF-TU	chromosome1	62975	63803	+	gene:SPAC977.15	1	0		14	118	ORF-TU.recovered	53.5367	NA	107.917
TU.0022	ORF-TU	chromosome1	66239	69648	+	gene:SPAC977.17	1	0		904	814	ORF-TU.recovered	4.10204	NA	11.1632
TU.0025	nc-TU	chromosome1	91913	93844	+		0	0		NA	NA	ncTU	5.27868	NA	10.4718
TU.0027	ORF-TU	chromosome1	100071	101199	+	gene:SPAC1F8.06	1	0		NA	256	ORF-TU.recovered	3.12424	NA	9.08282
TU.0028	novel nc-TU	chromosome1	102071	102391	+		0	0		NA	NA	ncTU.novel	32.1798	NA	19.7647
TU.0029	novel nc-TU	chromosome1	103026	103278	+		0	0		NA	NA	ncTU.novel	29.2978	NA	28.5356
TU.0031	ORF-TU	chromosome1	106965	107252	+	gene:SPAC11D3.19	1	0		0	1156	ORF-TU.changed.boundaries	0.226357	NA	5.24057
TU.0035	ORF-TU	chromosome1	114020	115818	+	gene:SPAC11D3.05	1	0		60	193	ORF-TU.changed.boundaries	5.68605	NA	5.66557
TU.0036	ORF-TU	chromosome1	116395	118154	+	gene:SPAC11D3.06	1	0		298	126	ORF-TU.recovered	5.7575	NA	6.32746
TU.0037	ORF-TU	chromosome1	122154	124100	+	gene:SPAC11D3.09	1	0		691	81	ORF-TU.recovered	5.62317	NA	72.7883
TU.0038	ORF-TU	chromosome1	125582	126928	+	gene:SPAC11D3.10	1	0		0	72	ORF-TU.changed.boundaries	3.01948	NA	11.5673
TU.0039	novel nc-TU	chromosome1	127284	127544	+		0	0		NA	NA	ncTU.novel	4.22903	NA	33.6703
TU.0041	multicistronic	chromosome1	130220	134326	+	gene:SPAC11D3.13;gene:SPNCRNA.609	2	0		NA	NA	NA	11.3317	NA	6.62536
TU.0043	ORF-TU	chromosome1	136127	140329	+	gene:SPAC11D3.15	1	0		204	80	ORF-TU.recovered	14.6102	NA	7.40711
TU.0044	novel nc-TU	chromosome1	141772	142171	+		0	0		NA	NA	ncTU.novel	13.6463	NA	5.72775
TU.0045	ORF-TU	chromosome1	142383	144695	+	gene:SPAC11D3.17	1	0		292	338	ORF-TU.changed.boundaries	3.26757	NA	17.7351
TU.0046	nc-TU	chromosome1	145667	146239	+		0	0		NA	NA	ncTU	2.00106	NA	15.3011
TU.0047	ORF-TU	chromosome1	147157	147950	+	gene:SPAC5H10.01	1	0		NA	112	ORF-TU.recovered	7.39768	NA	39.6921
TU.0049	ORF-TU	chromosome1	151785	152887	+	gene:SPAC5H10.03	1	0		128	245	ORF-TU.changed.boundaries	63.8512	NA	4.49937
TU.0050	novel nc-TU	chromosome1	154841	155284	+		0	0		NA	NA	ncTU.novel	9.02344	NA	36.5157
TU.0051	nc-TU	chromosome1	161090	161772	+		0	0		NA	NA	ncTU	13.0582	NA	71.6037
TU.0053	ORF-TU	chromosome1	162471	164370	+	gene:SPAC5H10.10	1	0		489	126	ORF-TU.changed.boundaries	30.4172	NA	15.2296
TU.0055	novel nc-TU	chromosome1	170275	170810	+		0	0		NA	NA	ncTU.novel	8.24459	NA	20.126
TU.0059	nc-TU	chromosome1	176069	176284	+		0	0		NA	NA	ncTU	0.971811	NA	11.8969
TU.0060	ORF-TU	chromosome1	176859	179964	+	gene:SPAC13G6.03	1	0		433	471	ORF-TU.changed.boundaries	10.1385	NA	8.79419
TU.0061	ORF-TU	chromosome1	180367	181503	+	gene:SPAC13G6.04	1	2	180529-180585;180722-180889	56	58	ORF-TU.changed.boundaries	27.6395	1.32598	14.0094
TU.0062	ORF-TU	chromosome1	190249	191910	+	gene:SPAC13G6.09	1	1	190585-190729	73	650	ORF-TU.recovered	23.9289	0.298584	1.03258
TU.0063	ORF-TU	chromosome1	200046	201465	+	gene:SPAC13G6.14	1	0		189	600	ORF-TU.recovered	7.26673	NA	2.4848
TU.0064	ORF-TU	chromosome1	204406	206212	+	gene:SPAC24B11.05	1	0		807	319	ORF-TU.recovered	10.3262	NA	15.2061
TU.0065	nc-TU	chromosome1	206834	207491	+		0	0		NA	NA	ncTU	8.16016	NA	24.3241
TU.0066	nc-TU	chromosome1	208358	208856	+		0	0		NA	NA	ncTU	5.46998	NA	3.10136
TU.0067	ORF-TU	chromosome1	215263	218107	+	gene:SPAC24B11.09	1	0		1220	NA	ORF-TU.changed.boundaries	6.84375	NA	4.89277
TU.0069	ORF-TU	chromosome1	231223	233056	+	gene:SPAC24B11.13	1	0		432	375	ORF-TU.changed.boundaries	3.98941	NA	4.76643
TU.0073	ORF-TU	chromosome1	244478	246455	+	gene:SPAC806.05	1	0		253	625	ORF-TU.changed.boundaries	8.54932	NA	13.4754
TU.0074	ORF-TU	chromosome1	247896	248614	+	gene:SPAC806.07	1	0		32	177	ORF-TU.recovered	25.3486	NA	5.13
TU.0077	ORF-TU	chromosome1	259602	270959	+	gene:SPAC1F5.11c	1	1	259783-259843	117	262	ORF-TU.recovered	20.113	0.164386	2.92037
TU.0079	multicistronic	chromosome1	273366	276662	+	gene:SPAC1F5.08c;gene:SPAC1F5.09c	2	0		NA	NA	NA	4.57094	NA	9.37199
TU.0080	ORF-TU	chromosome1	276859	278561	+	gene:SPAC1F5.07c	1	0		34	205	ORF-TU.recovered	33.8705	NA	14.3169
TU.0081	ORF-TU	chromosome1	281856	282732	+	gene:SPAC1F5.05c	1	0		93	341	ORF-TU.recovered	13.5073	NA	18.5774
TU.0082	ORF-TU	chromosome1	283353	289152	+	gene:SPAC1F5.04c	1	0		123	198	ORF-TU.recovered	7.49809	NA	5.19429
TU.0083	ORF-TU	chromosome1	289823	291810	+	gene:SPAC1F5.03c	1	1	289986-290186	129	504	ORF-TU.recovered	5.32491	0.761965	2.32775
TU.0084	nc-TU	chromosome1	300755	301380	+	gene:SPNCRNA.635	1	0		NA	NA	ncTU	14.0473	NA	41.6021
TU.0085	ORF-TU	chromosome1	303032	304105	+	gene:SPAC18B11.09c	1	3	303232-303333;303641-303715;303794-303851	129	122	ORF-TU.recovered	11.6206	2.65401	11.3227
TU.0086	ORF-TU	chromosome1	304409	305085	+	gene:SPAC18B11.08c	1	4	304536-304673;304732-304770;304861-304918;304956-304999	54	39	ORF-TU.recovered	27.1534	1.04614	9.82172
TU.0087	ORF-TU	chromosome1	305614	306760	+	gene:SPAC18B11.07c	1	4	305765-305811;305877-306089;306211-306315;306420-306467	109	170	ORF-TU.recovered	15.0218	1.95977	16.2493
TU.0088	ORF-TU	chromosome1	311935	313683	+	gene:SPAC18B11.03c	1	1	312213-312273	247	281	ORF-TU.changed.boundaries	6.00644	0.761782	6.01702
TU.0089	ORF-TU	chromosome1	313952	315301	+	gene:SPAC18B11.02c	1	0		78	80	ORF-TU.recovered	24.8955	NA	6.15177
TU.0090	ORF-TU	chromosome1	315630	317505	+	gene:SPAC12G12.16c	1	0		77	425	ORF-TU.changed.boundaries	7.08728	NA	15.6062
TU.0092	multicistronic	chromosome1	319834	324058	+	gene:SPAC12G12.14c;gene:SPAC12G12.13c	2	0		NA	NA	NA	9.55755	NA	3.76372
TU.0093	ORF-TU	chromosome1	326576	328119	+	gene:SPAC12G12.11c	1	2	326857-326941;327392-327497	118	137	ORF-TU.recovered	12.4084	1.17415	8.69798
TU.0094	ORF-TU	chromosome1	332979	333727	+	gene:SPAC12G12.17	1	1	333240-333290	235	102	ORF-TU.changed.boundaries	28.2706	0.891479	7.00569
TU.0096	ORF-TU	chromosome1	334612	336134	+	gene:SPAC12G12.07c	1	1	334783-334829	48	188	ORF-TU.recovered	36.5315	0.409107	6.54255
TU.0097	ORF-TU	chromosome1	336328	338006	+	gene:SPAC12G12.06c	1	0		100	414	ORF-TU.recovered	21.9439	NA	3.4652
TU.0098	ORF-TU	chromosome1	338316	339358	+	gene:SPAC12G12.05c	1	0		76	584	ORF-TU.changed.boundaries	21.2733	NA	7.70011
TU.0100	ORF-TU	chromosome1	346810	350077	+	gene:SPAC12G12.01c	1	0		385	175	ORF-TU.recovered	11.8355	NA	4.56779
TU.0101	ORF-TU	chromosome1	350413	352242	+	gene:SPAC630.03	1	4	350512-350574;350599-350670;351200-351294;351895-351959	64	165	ORF-TU.recovered	19.1188	0.885785	5.8189
TU.0102	ORF-TU	chromosome1	353792	356503	+	gene:SPAC630.05	1	0		108	394	ORF-TU.recovered	4.78396	NA	7.97309
TU.0103	nc-TU	chromosome1	358613	359084	+	gene:SPNCRNA.641	1	0		NA	NA	ncTU	5.87759	NA	41.9224
TU.0105	ORF-TU	chromosome1	365464	366438	+	gene:SPAC630.10	1	0		86	79	ORF-TU.changed.boundaries	12.3053	NA	6.23591
TU.0106	ORF-TU	chromosome1	366753	367876	+	gene:SPAC630.11	1	5	366818-366872;366892-366967;367041-367104;367190-367292;367349-367394	48	352	ORF-TU.recovered	23.3603	1.30201	5.06291
TU.0107	ORF-TU	chromosome1	368070	369840	+	gene:SPAC630.12	1	0		502	40	ORF-TU.recovered	16.2924	NA	9.91583
TU.0115	ORF-TU	chromosome1	384035	385406	+	gene:SPAC1751.04	1	3	384350-384479;384591-384985;385061-385124	285	179	ORF-TU.changed.boundaries	12.7837	0.564481	8.27909
TU.0116	ORF-TU	chromosome1	386278	387899	+	gene:SPAC1751.03	1	2	386395-386457;386615-386785	66	34	ORF-TU.recovered	49.1307	0.476761	1.6492
TU.0117	ORF-TU	chromosome1	388266	389227	+	gene:SPAC31A2.02	1	3	388416-388451;388622-388720;388814-388858	134	242	ORF-TU.recovered	38.6995	0.996085	3.80887
TU.0118	ORF-TU	chromosome1	389434	390509	+	gene:SPAC31A2.03	1	1	389565-389616	109	159	ORF-TU.recovered	23.2702	0.338777	6.94241
TU.0119	ORF-TU	chromosome1	397547	399435	+	gene:SPAC31A2.06	1	0		162	108	ORF-TU.changed.boundaries	8.19829	NA	4.90414
TU.0120	ORF-TU	chromosome1	402892	403799	+	gene:SPAC31A2.08	1	0		168	262	ORF-TU.recovered	19.4731	NA	5.12088
TU.0121	ORF-TU	chromosome1	405739	407548	+	gene:SPAC31A2.10	1	4	405925-405963;406033-406133;406169-406267;406461-406502	63	84	ORF-TU.changed.boundaries	26.4331	0.666188	16.696
TU.0122	ORF-TU	chromosome1	411815	414253	+	gene:SPAC31A2.12	1	0		269	489	ORF-TU.changed.boundaries	3.6764	NA	3.35858
TU.0123	ORF-TU	chromosome1	414979	418431	+	gene:SPAC31A2.14	1	1	415686-415762	427	80	ORF-TU.recovered	3.4594	0.580654	4.81362
TU.0124	ORF-TU	chromosome1	419955	423990	+	gene:SPAC31A2.16	1	3	422888-422925;423154-423198;423308-423356	511	86	ORF-TU.recovered	14.4768	0.313206	29.7522
TU.0125	multicistronic	chromosome1	425881	431010	+	gene:SPAC13C5.02;gene:SPAC13C5.03;gene:SPAC13C5.04	3	4	426070-426105;426323-426363;427944-427985;428591-428652	NA	NA	NA	8.32003	1.37158	29.8665
TU.0126	nc-TU	chromosome1	431157	431775	+	gene:SPSNORNA.01	1	0		NA	NA	ncTU	3.46641	NA	12.0878
TU.0127	ORF-TU	chromosome1	436202	439789	+	gene:SPAC13C5.07	1	4	436382-436429;436936-437005;437581-437623;437808-437852	12	828	ORF-TU.changed.boundaries	15.1142	0.419732	11.6112
TU.0128	novel nc-TU	chromosome1	441218	441502	+		0	0		NA	NA	ncTU.novel	4.03358	NA	39.3067
TU.0129	ORF-TU	chromosome1	441716	445585	+	gene:SPAC23E2.01	1	0		1853	300	ORF-TU.changed.boundaries	3.42272	NA	3.36609
TU.0130	ORF-TU	chromosome1	446723	450670	+	gene:SPAC23E2.02	1	1	449242-449294	NA	130	ORF-TU.recovered	7.11806	0.183344	22.2707
TU.0134	ORF-TU	chromosome1	461726	463442	+	gene:SPAC24H6.12c	1	0		213	265	ORF-TU.recovered	11.5378	NA	5.92183
TU.0135	ORF-TU	chromosome1	464545	468318	+	gene:SPAC24H6.11c	1	0		754	358	ORF-TU.changed.boundaries	7.03689	NA	6.59422
TU.0136	ORF-TU	chromosome1	468700	469903	+	gene:SPAC24H6.10c	1	0		20	58	ORF-TU.recovered	50.4244	NA	5.94055
TU.0137	novel nc-TU	chromosome1	476634	476991	+		0	0		NA	NA	ncTU.novel	5.97735	NA	31.0601
TU.0139	nc-TU	chromosome1	486052	486371	+		0	0		NA	NA	ncTU	6.42085	NA	31.9147
TU.0140	ORF-TU	chromosome1	488743	489405	+	gene:SPAC24H6.02c	1	1	489030-489073	36	103	ORF-TU.changed.boundaries	8.46761	0.456401	5.41311
TU.0141	ORF-TU	chromosome1	489988	492066	+	gene:SPAC24H6.01c	1	5	490263-490337;490772-490811;490932-490978;491150-491185;491859-491904	28	37	ORF-TU.changed.boundaries	11.9632	0.620452	17.5345
TU.0142	ORF-TU	chromosome1	492389	497895	+	gene:SPAPB21F2.02	1	4	492477-492511;492631-492672;494386-494422;494616-494666	72	230	ORF-TU.recovered	7.10477	0.394401	2.52299
TU.0143	ORF-TU	chromosome1	498069	498898	+	gene:SPAPB21F2.03	1	1	498174-498214	102	140	ORF-TU.recovered	5.10754	3.68631	10.8824
TU.0144	novel nc-TU	chromosome1	500748	501372	+		0	0		NA	NA	ncTU.novel	3.42993	NA	13.531
TU.0145	nc-TU	chromosome1	503354	503795	+		0	0		NA	NA	ncTU	15.3361	NA	65.5364
TU.0146	ORF-TU	chromosome1	504854	505655	+	gene:SPAC227.04	1	0		199	97	ORF-TU.recovered	7.63793	NA	15.317
TU.0147	multicistronic	chromosome1	505898	507558	+	gene:SPAC227.05;gene:SPAC227.06	2	0		NA	NA	NA	23.7255	NA	5.62603
TU.0148	nc-TU	chromosome1	510461	511120	+	gene:SPNCRNA.657	1	0		NA	NA	ncTU	10.9151	NA	21.6973
TU.0149	ORF-TU	chromosome1	511687	513362	+	gene:SPAC227.09	1	0		120	317	ORF-TU.changed.boundaries	32.9129	NA	12.2922
TU.0150	ORF-TU	chromosome1	513811	515052	+	gene:SPAC227.10	1	3	513859-513907;513999-514045;514170-514243	20	591	ORF-TU.recovered	39.1145	1.33237	3.09083
TU.0151	ORF-TU	chromosome1	515795	517424	+	gene:SPAC227.12	1	1	515834-515895	2	210	ORF-TU.changed.boundaries	7.36149	0.436014	19.1206
TU.0153	ORF-TU	chromosome1	520640	522686	+	gene:SPAC227.14	1	2	520695-520799;521134-521214	293	997	ORF-TU.changed.boundaries	16.7733	0.552058	15.9591
TU.0154	ORF-TU	chromosome1	523056	526408	+	gene:SPAC227.15	1	0		190	548	ORF-TU.recovered	6.2307	NA	6.63589
TU.0155	multicistronic	chromosome1	526652	527820	+	gene:SPSNORNA.02;gene:SPSNORNA.03;gene:SPSNORNA.04;gene:SPSNORNA.05;gene:SPSNORNA.06	5	0		NA	NA	NA	2.8638	NA	1.49143
TU.0156	nc-TU	chromosome1	527913	528439	+		0	0		NA	NA	ncTU	4.14599	NA	20.5018
TU.0157	ORF-TU	chromosome1	530293	531880	+	gene:SPAC227.18	1	0		229	243	ORF-TU.recovered	31.4551	NA	3.7151
TU.0158	novel nc-TU	chromosome1	536629	536981	+		0	0		NA	NA	ncTU.novel	1.13342	NA	2.87792
TU.0159	ORF-TU	chromosome1	537932	539875	+	gene:SPAC2F7.04	1	2	538629-538674;539323-539364	463	165	ORF-TU.recovered	13.6286	0.276646	10.4547
TU.0160	multicistronic	chromosome1	541885	543512	+	gene:SPNCRNA.552;gene:SPNCRNA.660	2	0		NA	NA	NA	3.28871	NA	6.47285
TU.0161	nc-TU	chromosome1	548571	548987	+		0	0		NA	NA	ncTU	10.5636	NA	6.65675
TU.0162	ORF-TU	chromosome1	550847	553485	+	gene:SPAC2F7.10	1	0		164	610	ORF-TU.changed.boundaries	7.94414	NA	7.76586
TU.0163	nc-TU	chromosome1	555293	555750	+		0	0		NA	NA	ncTU	0.80828	NA	2.50761
TU.0164	ORF-TU	chromosome1	556083	559047	+	gene:SPAC2F7.11	1	0		548	827	ORF-TU.changed.boundaries	5.30959	NA	5.95869
TU.0165	ORF-TU	chromosome1	563940	565064	+	gene:SPAC2F7.15	1	1	564465-564552	230	20	ORF-TU.changed.boundaries	25.1844	0.689728	8.08206
TU.0166	ORF-TU	chromosome1	570193	571855	+	gene:SPAC2F7.17	1	2	570407-570548;570648-570884	43	59	ORF-TU.changed.boundaries	23.9089	1.01107	29.8787
TU.0167	ORF-TU	chromosome1	578463	579717	+	gene:SPAC13A11.03	1	1	578587-578680	58	462	ORF-TU.changed.boundaries	80.8907	2.99084	9.82031
TU.0169	ORF-TU	chromosome1	582274	584361	+	gene:SPAC13A11.05	1	0		218	232	ORF-TU.recovered	33.4179	NA	7.30625
TU.0171	ORF-TU	chromosome1	587889	590660	+	gene:SPAC3H8.02	1	1	588031-588122	1036	397	ORF-TU.changed.boundaries	12.7521	2.87742	41.5509
TU.0172	ORF-TU	chromosome1	591003	591953	+	gene:SPAC3H8.03	1	1	591247-591417	64	314	ORF-TU.changed.boundaries	17.2197	0.404937	4.10815
TU.0173	ORF-TU	chromosome1	592287	593864	+	gene:SPAC3H8.04	1	0		456	128	ORF-TU.recovered	4.7801	NA	2.5826
TU.0174	ORF-TU	chromosome1	598462	600714	+	gene:SPAC3H8.06	1	0		454	597	ORF-TU.recovered	12.3428	NA	7.23363
TU.0175	nc-TU	chromosome1	604489	605399	+		0	0		NA	NA	ncTU	1.35507	NA	9.87843
TU.0177	ORF-TU	chromosome1	608775	610667	+	gene:SPAC3H8.10	1	3	609151-609198;609502-609697;609821-609883	217	438	ORF-TU.recovered	33.3636	0.641063	3.76965
TU.0178	ORF-TU	chromosome1	610860	613320	+	gene:SPAC1F3.01	1	1	611153-611210	26	57	ORF-TU.recovered	15.1611	0.643297	5.69444
TU.0179	ORF-TU	chromosome1	617836	621091	+	gene:SPAC1F3.03	1	3	617946-617992;618423-618470;620377-620419	8	71	ORF-TU.changed.boundaries	3.50598	0.479321	16.2894
TU.0181	ORF-TU	chromosome1	623113	625292	+	gene:SPAC1F3.05	1	3	623306-623374;623463-623517;623594-623751	159	285	ORF-TU.recovered	5.86629	1.00545	6.07678
TU.0182	nc-TU	chromosome1	632590	633256	+	gene:SPNCRNA.668	1	0		NA	NA	ncTU	18.0327	NA	15.1724
TU.0183	ORF-TU	chromosome1	634741	637917	+	gene:SPAC1F3.09	1	4	634972-635068;635236-635348;636177-636233;636315-636384	196	NA	ORF-TU.changed.boundaries	17.4498	4.09283	11.5859
TU.0184	ORF-TU	chromosome1	639398	641222	+	gene:SPAC1D4.01	1	0		13	1058	ORF-TU.recovered	9.32876	NA	7.73771
TU.0185	ORF-TU	chromosome1	644668	646515	+	gene:SPAC1D4.04	1	2	644714-644749;644882-644928	43	54	ORF-TU.recovered	41.6617	0.784254	2.46413
TU.0186	ORF-TU	chromosome1	650481	652245	+	gene:SPAC1D4.08	1	1	650546-651192	333	395	ORF-TU.recovered	16.584	1.63907	3.59741
TU.0187	ORF-TU	chromosome1	653516	656508	+	gene:SPAC1D4.10	1	1	654159-654195	258	407	ORF-TU.changed.boundaries	23.7911	0.777344	4.19866
TU.0189	nc-TU	chromosome1	661666	662147	+		0	0		NA	NA	ncTU	11.3816	NA	10.8675
TU.0190	nc-TU	chromosome1	663021	663300	+		0	0		NA	NA	ncTU	4.75629	NA	24.6395
TU.0192	ORF-TU	chromosome1	664352	667496	+	gene:SPAC1D4.12	1	0		430	333	ORF-TU.recovered	6.19619	NA	6.37409
TU.0193	ORF-TU	chromosome1	667882	669477	+	gene:SPAC1D4.13	1	0		271	408	ORF-TU.changed.boundaries	26.6534	NA	12.9926
TU.0194	ORF-TU	chromosome1	670224	675427	+	gene:SPAC1D4.14	1	1	670428-670482	155	94	ORF-TU.recovered	11.648	0.148613	1.56931
TU.0199	ORF-TU	chromosome1	682785	683683	+	gene:SPAC22F3.11c	1	1	683110-683159	89	240	ORF-TU.recovered	10.1958	0.436194	8.00459
TU.0200	ORF-TU	chromosome1	683849	686339	+	gene:SPAC22F3.10c	1	1	684094-684344	161	74	ORF-TU.recovered	19.8194	0.282683	4.46493
TU.0201	ORF-TU	chromosome1	686549	689133	+	gene:SPAC22F3.09c	1	1	686825-686988	44	426	ORF-TU.recovered	1.07607	0.177668	4.64556
TU.0202	ORF-TU	chromosome1	689385	691055	+	gene:SPAC22F3.08c	1	0		98	148	ORF-TU.recovered	8.53514	NA	3.85252
TU.0203	ORF-TU	chromosome1	691486	692129	+	gene:SPAC22F3.07c	1	2	691657-691705;691804-691852	44	139	ORF-TU.recovered	22.8072	2.16336	11.0524
TU.0204	ORF-TU	chromosome1	692444	693398	+	gene:SPAC22F3.15	1	2	692597-692639;692726-692848	123	NA	ORF-TU.changed.boundaries	21.0056	0.693023	22.4899
TU.0205	ORF-TU	chromosome1	693746	697138	+	gene:SPAC22F3.06c	1	0		85	95	ORF-TU.changed.boundaries	23.9447	NA	3.27237
TU.0206	ORF-TU	chromosome1	697293	702892	+	gene:SPAC22F3.05c	1	6	697356-697400;697456-697495;697569-697620;697767-697804;697886-697927;701454-701507	NA	3342	ORF-TU.recovered	7.21649	1.61558	9.12389
TU.0207	ORF-TU	chromosome1	703725	707475	+	gene:SPAC22F3.03c	1	7	704537-704572;704890-704924;705057-705094;705602-705636;706253-706291;706362-706403;706653-706687	64	507	ORF-TU.changed.boundaries	1.99567	1.06958	9.66728
TU.0208	ORF-TU	chromosome1	711220	712263	+	gene:SPAC1296.02	1	1	711413-711767	81	107	ORF-TU.recovered	31.5927	0.366278	4.49398
TU.0209	ORF-TU	chromosome1	715423	716850	+	gene:SPAC1296.04	1	3	715536-715582;715722-715993;716147-716222	57	267	ORF-TU.recovered	5.71618	0.993736	15.8783
TU.0210	ORF-TU	chromosome1	719387	721430	+	gene:SPAC1296.06	1	4	719582-719662;719741-719790;719889-719925;720025-720065	60	27	ORF-TU.recovered	3.98546	0.584663	7.68358
TU.0211	ORF-TU	chromosome1	724260	725940	+	gene:SPAPJ696.02	1	2	724326-724377;724419-724505	29	224	ORF-TU.recovered	29.1078	0.709544	14.6954
TU.0212	ORF-TU	chromosome1	728353	731809	+	gene:SPAC22G7.02	1	7	728453-728493;728620-728663;730686-730725;730964-731003;731189-731226;731323-731368;731551-731615	67	138	ORF-TU.recovered	7.86523	0.661979	10.1584
TU.0213	ORF-TU	chromosome1	731946	732712	+	gene:SPAC22G7.03	1	0		NA	113	ORF-TU.recovered	16.6871	NA	32.276
TU.0214	ORF-TU	chromosome1	732826	736527	+	gene:SPAC22G7.04	1	6	732898-732941;733041-733084;733252-733368;733496-733535;734114-734150;735458-735494	54	177	ORF-TU.recovered	12.5367	0.738649	7.98833
TU.0215	ORF-TU	chromosome1	736769	738781	+	gene:SPAC22G7.05	1	1	737038-737164	28	59	ORF-TU.recovered	23.247	0.392521	8.09712
TU.0216	novel nc-TU	chromosome1	744230	744596	+		0	0		NA	NA	ncTU.novel	27.1228	NA	29.4006
TU.0217	novel nc-TU	chromosome1	744983	745183	+		0	0		NA	NA	ncTU.novel	9.83408	NA	22.2612
TU.0218	ORF-TU	chromosome1	749177	751836	+	gene:SPAC22G7.08	1	1	749996-750112	753	241	ORF-TU.changed.boundaries	0.858732	0.115627	3.25862
TU.0219	ORF-TU	chromosome1	753663	755774	+	gene:SPAC22G7.10	1	2	753842-753886;753940-753986	41	850	ORF-TU.recovered	19.5534	0.800882	5.56644
TU.0224	nc-TU	chromosome1	765697	766529	+		0	0		NA	NA	ncTU	4.28015	NA	50.1979
TU.0225	ORF-TU	chromosome1	767505	770204	+	gene:SPAC4G8.04	1	1	769749-769811	204	153	ORF-TU.recovered	15.6971	0.147694	12.453
TU.0226	ORF-TU	chromosome1	770549	772619	+	gene:SPAC4G8.05	1	0		74	299	ORF-TU.recovered	9.94131	NA	4.38609
TU.0228	multicistronic	chromosome1	776394	781275	+	gene:SPAC4G8.08;gene:SPAC4G8.09;gene:SPNCRNA.159;gene:SPNCRNA.681	4	2	777288-777337;777732-777890	NA	NA	NA	11.3242	1.39906	8.67565
TU.0229	ORF-TU	chromosome1	781373	782725	+	gene:SPAC4G8.10	1	0		114	719	ORF-TU.changed.boundaries	4.48393	NA	7.71963
TU.0230	novel nc-TU	chromosome1	783987	784235	+		0	0		NA	NA	ncTU.novel	4.29724	NA	18.0592
TU.0231	nc-TU	chromosome1	790442	790657	+		0	0		NA	NA	ncTU	9.68279	NA	40.309
TU.0233	ORF-TU	chromosome1	794992	796774	+	gene:SPAC16C9.03	1	0		92	228	ORF-TU.recovered	18.3729	NA	1.75968
TU.0234	ORF-TU	chromosome1	799383	801024	+	gene:SPAC16C9.05	1	0		167	288	ORF-TU.recovered	20.3059	NA	4.41518
TU.0235	ORF-TU	chromosome1	804661	807654	+	gene:SPAC16C9.07	1	0		335	190	ORF-TU.recovered	7.35555	NA	4.5822
TU.0236	ORF-TU	chromosome1	807935	812151	+	gene:SPAC2G11.02	1	1	808198-808255	93	147	ORF-TU.recovered	2.96535	0.323468	5.21003
TU.0237	ORF-TU	chromosome1	814256	815360	+	gene:SPAC2G11.04	1	0		195	16	ORF-TU.recovered	5.58005	NA	9.56334
TU.0238	ORF-TU	chromosome1	818004	819727	+	gene:SPAC2G11.06	1	3	818141-818206;818319-818428;818916-818974	113	28	ORF-TU.recovered	22.1456	0.575444	8.60337
TU.0239	ORF-TU	chromosome1	823531	826387	+	gene:SPAC2G11.09	1	1	823785-823893	208	160	ORF-TU.recovered	1.81046	1.06009	2.75576
TU.0240	ORF-TU	chromosome1	831943	836057	+	gene:SPAC2G11.12	1	0		84	17	ORF-TU.recovered	3.77356	NA	4.60911
TU.0241	ORF-TU	chromosome1	836306	838090	+	gene:SPAC2G11.13	1	0		77	201	ORF-TU.changed.boundaries	1.98442	NA	7.98196
TU.0242	ORF-TU	chromosome1	838245	841531	+	gene:SPAC2G11.14	1	3	838383-838424;838996-839043;839193-839230	75	140	ORF-TU.recovered	3.80971	0.376496	1.59691
TU.0243	ORF-TU	chromosome1	843294	844106	+	gene:SPAC521.02	1	0		NA	52	ORF-TU.recovered	20.0291	NA	4.8023
TU.0244	ORF-TU	chromosome1	844730	846471	+	gene:SPAC521.03	1	0		415	220	ORF-TU.changed.boundaries	34.9103	NA	4.84854
TU.0245	ORF-TU	chromosome1	849452	850244	+	gene:SPAC521.05	1	0		68	66	ORF-TU.recovered	80.1148	NA	2.14095
TU.0246	ORF-TU	chromosome1	850571	854465	+	gene:SPAC23G3.01	1	1	850692-850729	105	40	ORF-TU.recovered	14.7581	0.635685	1.73283
TU.0252	ORF-TU	chromosome1	870231	872751	+	gene:SPAC23G3.03	1	1	870881-870952	794	349	ORF-TU.changed.boundaries	19.8429	0.356414	17.5331
TU.0253	ORF-TU	chromosome1	872922	874195	+	gene:SPAC23G3.04	1	0		245	495	ORF-TU.recovered	2.69371	NA	3.61053
TU.0254	ORF-TU	chromosome1	876893	878955	+	gene:SPAC23G3.06	1	2	876963-877003;877107-877174	54	315	ORF-TU.recovered	27.8795	1.23406	2.25152
TU.0255	ORF-TU	chromosome1	884385	885843	+	gene:SPAC23G3.09	1	0		60	311	ORF-TU.recovered	11.7754	NA	4.1168
TU.0256	ORF-TU	chromosome1	887645	889087	+	gene:SPAC23G3.11	1	2	887837-887898;887982-888026	16	50	ORF-TU.changed.boundaries	17.9281	0.264639	2.81037
TU.0260	ORF-TU	chromosome1	894027	896534	+	gene:SPAC22H12.02	1	3	895408-895596;895766-895822;895975-896038	1339	130	ORF-TU.recovered	24.1129	1.06921	3.60395
TU.0261	ORF-TU	chromosome1	896785	897776	+	gene:SPAC22H12.03	1	1	897164-897241	92	21	ORF-TU.changed.boundaries	9.05619	2.18401	9.14487
TU.0262	ORF-TU	chromosome1	903034	903873	+	gene:SPAC1687.01	1	3	903173-903245;903344-903391;903469-903545	67	183	ORF-TU.recovered	32.2549	0.578206	3.06281
TU.0263	ORF-TU	chromosome1	904087	905952	+	gene:SPAC1687.02	1	1	904629-904679	179	1373	ORF-TU.changed.boundaries	15.5235	0.170087	20.1584
TU.0264	ORF-TU	chromosome1	906842	908545	+	gene:SPAC1687.04	1	1	907046-907089	42	254	ORF-TU.changed.boundaries	1.73165	0.887286	1.54295
TU.0265	ORF-TU	chromosome1	908659	911143	+	gene:SPAC1687.05	1	1	908872-908923	180	72	ORF-TU.changed.boundaries	4.58676	0.271894	1.33906
TU.0266	multicistronic	chromosome1	913274	914660	+	gene:SPAC1687.07;gene:SPAC1687.08	2	0		NA	NA	NA	7.10946	NA	18.9996
TU.0267	ORF-TU	chromosome1	914964	919665	+	gene:SPAC1687.09	1	0		128	440	ORF-TU.recovered	6.85847	NA	4.73027
TU.0268	ORF-TU	chromosome1	919933	922026	+	gene:SPAC1687.10	1	1	920717-920768	40	82	ORF-TU.changed.boundaries	7.36556	0.280387	12.6634
TU.0269	ORF-TU	chromosome1	922288	925076	+	gene:SPAC1687.11	1	3	922384-922424;922519-922570;922748-922892	26	114	ORF-TU.recovered	19.7775	0.310273	2.29255
TU.0270	ORF-TU	chromosome1	929831	932062	+	gene:SPAC1687.15	1	2	929958-930005;930197-930677	108	519	ORF-TU.recovered	5.63308	0.536264	6.56869
TU.0271	ORF-TU	chromosome1	941960	943295	+	gene:SPAC1687.21	1	5	941990-942214;942297-942450;942574-942614;942681-942726;942749-942804	280	106	ORF-TU.recovered	51.6556	1.32935	6.933
TU.0272	nc-TU	chromosome1	948808	949146	+		0	0		NA	NA	ncTU	11.2231	NA	29.4934
TU.0273	ORF-TU	chromosome1	949486	950134	+	gene:SPAC222.19	1	1	949681-949728	160	NA	ORF-TU.changed.boundaries	18.8336	0.255211	8.96593
TU.0274	ORF-TU	chromosome1	953104	954206	+	gene:SPAC222.06	1	1	953175-953227	9	180	ORF-TU.recovered	20.5949	0.112377	0.774355
TU.0275	ORF-TU	chromosome1	959896	962259	+	gene:SPAC222.09	1	1	960418-960607	165	127	ORF-TU.recovered	6.76129	4.44312	13.8492
TU.0277	ORF-TU	chromosome1	966155	967589	+	gene:SPAC222.11	1	0		275	221	ORF-TU.recovered	15.1766	NA	2.93212
TU.0279	ORF-TU	chromosome1	978806	979559	+	gene:SPAC222.18	1	2	979022-979119;979177-979214	97	228	ORF-TU.recovered	15.1667	5.03708	6.85424
TU.0282	ORF-TU	chromosome1	988364	989903	+	gene:SPAC821.05	1	2	988423-988461;988569-988747	33	206	ORF-TU.changed.boundaries	35.8199	0.664007	6.92119
TU.0283	ORF-TU	chromosome1	990213	991751	+	gene:SPAC821.06	1	4	990290-990338;990414-990471;990601-990711;990794-990855	37	217	ORF-TU.recovered	33.6236	0.652286	7.82793
TU.0284	nc-TU	chromosome1	993952	994981	+	gene:SPNCRNA.703	1	0		NA	NA	ncTU	8.00278	NA	17.9364
TU.0285	ORF-TU	chromosome1	998644	1002330	+	gene:SPAC821.09	1	0		309	330	ORF-TU.recovered	6.16737	NA	1.74807
TU.0286	ORF-TU	chromosome1	1006275	1007910	+	gene:SPAC821.11	1	0		119	125	ORF-TU.recovered	24.9312	NA	6.33094
TU.0287	ORF-TU	chromosome1	1008299	1010308	+	gene:SPAC821.12	1	2	1008582-1008848;1009024-1009068	140	148	ORF-TU.recovered	7.61169	0.554501	2.98977
TU.0288	ORF-TU	chromosome1	1021675	1024104	+	gene:SPAC139.03	1	2	1022808-1022846;1023795-1023835	242	254	ORF-TU.recovered	14.4567	0.679878	19.8707
TU.0289	ORF-TU	chromosome1	1028234	1029950	+	gene:SPAC139.05	1	0		82	152	ORF-TU.changed.boundaries	3.59071	NA	80.585
TU.0290	ORF-TU	chromosome1	1030204	1031860	+	gene:SPAC139.06	1	5	1030288-1030337;1030442-1030502;1030722-1030810;1030927-1030997;1031362-1031417	26	247	ORF-TU.recovered	20.322	0.576139	5.55631
TU.0291	multicistronic	chromosome1	1032090	1035980	+	gene:SPAC23C4.02;gene:SPAC23C4.03	2	4	1032216-1032257;1032311-1032358;1032587-1032627;1032717-1032765	NA	NA	NA	39.1507	1.03055	9.92717
TU.0292	ORF-TU	chromosome1	1036140	1036644	+	gene:SPAC23C4.04c	1	2	1036220-1036308;1036344-1036396	NA	NA	ORF-TU.recovered	53.2604	1.46972	38.6877
TU.0293	ORF-TU	chromosome1	1039903	1040905	+	gene:SPAC23C4.07	1	0		338	NA	ORF-TU.changed.boundaries	2.69819	NA	11.8517
TU.0294	ORF-TU	chromosome1	1041454	1043084	+	gene:SPAC23C4.08	1	2	1041599-1041672;1041746-1042069	81	534	ORF-TU.recovered	10.7018	0.419998	2.0052
TU.0295	ORF-TU	chromosome1	1044954	1046698	+	gene:SPAC23C4.10	1	0		41	208	ORF-TU.recovered	3.77852	NA	6.96563
TU.0296	ORF-TU	chromosome1	1047271	1047713	+	gene:SPAC23C4.11	1	2	1047386-1047434;1047486-1047529	45	110	ORF-TU.changed.boundaries	28.83	1.32054	4.56463
TU.0297	ORF-TU	chromosome1	1049009	1051095	+	gene:SPAC23C4.12	1	2	1049199-1049364;1050089-1050174	26	624	ORF-TU.recovered	5.77841	0.330773	13.7275
TU.0298	ORF-TU	chromosome1	1051646	1052686	+	gene:SPAC23C4.13	1	2	1051740-1051782;1051922-1051970	83	546	ORF-TU.recovered	4.77906	0.118911	4.09084
TU.0299	multicistronic	chromosome1	1052858	1055857	+	gene:SPAC23C4.14;gene:SPAC23C4.15	2	5	1053168-1053243;1053677-1053719;1054255-1054345;1054810-1054873;1054957-1055167	NA	NA	NA	20.9888	0.368779	9.95789
TU.0301	ORF-TU	chromosome1	1058359	1061124	+	gene:SPAC23C4.17	1	5	1058416-1058464;1058515-1058622;1059778-1059837;1060105-1060142;1060671-1060708	36	379	ORF-TU.changed.boundaries	23.2033	0.716969	7.63551
TU.0302	ORF-TU	chromosome1	1063747	1066940	+	gene:SPAC23C4.19	1	0		120	107	ORF-TU.recovered	25.9458	NA	5.56635
TU.0303	ORF-TU	chromosome1	1068722	1069898	+	gene:SPAC1A6.02	1	0		9	91	ORF-TU.changed.boundaries	33.4977	NA	4.34959
TU.0304	novel nc-TU	chromosome1	1075062	1075278	+		0	0		NA	NA	ncTU.novel	5.50645	NA	20.4016
TU.0305	ORF-TU	chromosome1	1084095	1086318	+	gene:SPAC1A6.07	1	0		80	239	ORF-TU.recovered	3.02683	NA	6.2541
TU.0306	ORF-TU	chromosome1	1090715	1092251	+	gene:SPAC1A6.10	1	0		NA	132	ORF-TU.recovered	30.3752	NA	3.67165
TU.0307	ORF-TU	chromosome1	1092424	1094210	+	gene:SPAC30D11.14c	1	0		17	223	ORF-TU.changed.boundaries	15.6091	NA	5.80945
TU.0308	nc-TU	chromosome1	1101785	1103720	+	gene:SPNCRNA.712	1	0		NA	NA	ncTU	8.94415	NA	26.6945
TU.0309	ORF-TU	chromosome1	1104780	1106599	+	gene:SPAC30D11.08c	1	1	1106204-1106252	84	66	ORF-TU.recovered	4.75824	0.127292	13.9333
TU.0310	ORF-TU	chromosome1	1108453	1110582	+	gene:SPAC30D11.06c	1	2	1108704-1108758;1108847-1109054	114	480	ORF-TU.recovered	8.10713	0.573072	8.28218
TU.0311	ORF-TU	chromosome1	1112186	1115861	+	gene:SPAC30D11.04c	1	1	1112465-1112507	28	121	ORF-TU.recovered	8.99492	0.820074	11.3389
TU.0314	ORF-TU	chromosome1	1124073	1128978	+	gene:SPAC56F8.02	1	0		94	335	ORF-TU.recovered	4.64302	NA	3.74734
TU.0315	ORF-TU	chromosome1	1129526	1132925	+	gene:SPAC56F8.03	1	0		22	129	ORF-TU.recovered	67.4472	NA	5.18507
TU.0318	multicistronic	chromosome1	1138621	1140386	+	gene:SPAC56F8.07;gene:SPAC56F8.08	2	1	1139334-1139447	NA	NA	NA	26.6704	0.627316	12.9856
TU.0319	ORF-TU	chromosome1	1140611	1141970	+	gene:SPAC56F8.09	1	0		10	443	ORF-TU.recovered	19.1212	NA	6.15837
TU.0320	ORF-TU	chromosome1	1143071	1145143	+	gene:SPAC56F8.10	1	0		44	309	ORF-TU.recovered	9.49991	NA	2.81317
TU.0321	ORF-TU	chromosome1	1145443	1146781	+	gene:SPAC56F8.11	1	2	1145697-1145887;1146042-1146109	99	299	ORF-TU.recovered	24.3142	2.65878	8.33881
TU.0322	ORF-TU	chromosome1	1149155	1150607	+	gene:SPAC56F8.13	1	0		756	NA	ORF-TU.recovered	22.4561	NA	123.088
TU.0323	novel nc-TU	chromosome1	1152949	1153154	+		0	0		NA	NA	ncTU.novel	2.50715	NA	47.7952
TU.0324	ORF-TU	chromosome1	1153264	1156392	+	gene:SPAC56F8.16	1	0		1469	751	ORF-TU.changed.boundaries	2.75997	NA	10.3328
TU.0325	novel nc-TU	chromosome1	1156476	1156700	+		0	0		NA	NA	ncTU.novel	3.40827	NA	101.346
TU.0326	ORF-TU	chromosome1	1163054	1163668	+	gene:SPAC22A12.05	1	0		69	219	ORF-TU.recovered	13.9941	NA	5.47964
TU.0328	multicistronic	chromosome1	1174526	1178903	+	gene:SPAC22A12.10;gene:SPAC22A12.11	2	1	1174708-1174757	NA	NA	NA	38.6223	3.33589	7.77547
TU.0329	ORF-TU	chromosome1	1180219	1181089	+	gene:SPAC22A12.13	1	0		35	205	ORF-TU.recovered	8.60901	NA	9.86699
TU.0331	ORF-TU	chromosome1	1186250	1187934	+	gene:SPAC22A12.16	1	1	1186338-1186396	64	59	ORF-TU.recovered	54.0398	0.50059	2.17492
TU.0334	nc-TU	chromosome1	1191494	1191753	+		0	0		NA	NA	ncTU	2.70488	NA	40.0925
TU.0335	ORF-TU	chromosome1	1192171	1193701	+	gene:SPAC4C5.01	1	5	1192593-1192661;1192705-1192778;1192842-1192915;1193011-1193061;1193146-1193196	374	90	ORF-TU.recovered	23.0996	1.70729	4.94229
TU.0336	ORF-TU	chromosome1	1196718	1198229	+	gene:SPAC4C5.03	1	0		277	323	ORF-TU.recovered	3.76846	NA	3.84052
TU.0337	ORF-TU	chromosome1	1198422	1199801	+	gene:SPAC4C5.04	1	4	1198542-1198591;1199021-1199073;1199220-1199297;1199398-1199453	37	183	ORF-TU.changed.boundaries	16.23	0.476602	16.4273
TU.0338	multicistronic	chromosome1	1200141	1200782	+	gene:SPNCRNA.723;gene:SPSNORNA.07;gene:SPSNORNA.08;gene:SPSNORNA.09	4	0		NA	NA	NA	3.00125	NA	6.28356
TU.0339	nc-TU	chromosome1	1206466	1210264	+	gene:SPNCRNA.724	1	0		NA	NA	ncTU	9.25218	NA	40.4675
TU.0342	ORF-TU	chromosome1	1213596	1214830	+	gene:SPAC10F6.04	1	0		130	38	ORF-TU.changed.boundaries	8.84545	NA	6.309
TU.0344	ORF-TU	chromosome1	1216726	1218306	+	gene:SPAC10F6.06	1	0		445	135	ORF-TU.changed.boundaries	32.6294	NA	4.32552
TU.0345	ORF-TU	chromosome1	1225525	1228649	+	gene:SPAC10F6.10	1	2	1225726-1225810;1225937-1226038	74	53	ORF-TU.changed.boundaries	17.1883	0.595858	3.24902
TU.0347	multicistronic	chromosome1	1234454	1235112	+	gene:SPNCRNA.727;gene:SPNCRNA.82;gene:SPSNORNA.10	3	0		NA	NA	NA	38.2798	NA	1.98488
TU.0351	ORF-TU	chromosome1	1238924	1240188	+	gene:SPAC10F6.16	1	2	1238980-1239024;1239109-1239172	NA	760	ORF-TU.recovered	25.7044	0.403478	2.22594
TU.0353	novel nc-TU	chromosome1	1243329	1243580	+		0	0		NA	NA	ncTU.novel	8.06782	NA	23.63
TU.0354	ORF-TU	chromosome1	1243884	1245721	+	gene:SPAC56E4.03	1	0		167	257	ORF-TU.recovered	24.9346	NA	6.06874
TU.0355	novel nc-TU	chromosome1	1246116	1246331	+		0	0		NA	NA	ncTU.novel	24.3661	NA	12.7848
TU.0357	ORF-TU	chromosome1	1255537	1256406	+	gene:SPAC56E4.05	1	1	1255954-1256011	54	182	ORF-TU.changed.boundaries	17.9011	0.417802	4.52069
TU.0360	ORF-TU	chromosome1	1258690	1260265	+	gene:SPAC56E4.07	1	0		675	199	ORF-TU.changed.boundaries	22.8955	NA	19.4434
TU.0363	ORF-TU	chromosome1	1266208	1267781	+	gene:SPAC1420.03	1	1	1266353-1266399	61	NA	ORF-TU.recovered	20.814	0.181467	0.771206
TU.0365	ORF-TU	chromosome1	1270047	1271735	+	gene:SPAPB17E12.02	1	2	1270917-1271021;1271371-1271444	703	156	ORF-TU.recovered	8.4228	0.604943	2.87557
TU.0366	ORF-TU	chromosome1	1271860	1273841	+	gene:SPAPB17E12.03	1	1	1271973-1272014	29	880	ORF-TU.changed.boundaries	3.07099	0.835476	17.9616
TU.0367	ORF-TU	chromosome1	1275473	1275964	+	gene:SPAPB17E12.05	1	1	1275770-1275836	62	45	ORF-TU.recovered	49.1562	0.140762	1.11836
TU.0368	ORF-TU	chromosome1	1276600	1278777	+	gene:SPAPB17E12.06	1	5	1276847-1276936;1276987-1277040;1277109-1277168;1277271-1277312;1277420-1277457	73	1219	ORF-TU.changed.boundaries	7.64721	1.06616	20.117
TU.0369	ORF-TU	chromosome1	1279199	1280525	+	gene:SPAPB17E12.08	1	3	1279780-1279819;1279870-1279952;1280322-1280380	374	NA	ORF-TU.changed.boundaries	2.16667	1.05104	7.46561
TU.0370	ORF-TU	chromosome1	1283105	1284451	+	gene:SPAPB17E12.11	1	4	1283336-1283386;1283505-1283562;1283643-1283758;1284106-1284151	25	123	ORF-TU.recovered	30.8485	0.357965	5.45156
TU.0371	ORF-TU	chromosome1	1285617	1286356	+	gene:SPAPB17E12.13	1	1	1285630-1285700	10	43	ORF-TU.recovered	90.5493	1.02243	5.44607
TU.0372	ORF-TU	chromosome1	1290946	1293623	+	gene:SPAC1565.01	1	0		332	1420	ORF-TU.changed.boundaries	30.8186	NA	13.9518
TU.0375	ORF-TU	chromosome1	1297173	1299783	+	gene:SPAC1565.05	1	0		217	71	ORF-TU.recovered	14.602	NA	3.34938
TU.0376	ORF-TU	chromosome1	1306279	1309316	+	gene:SPAC1565.08	1	1	1306513-1306568	160	200	ORF-TU.recovered	18.7794	0.285451	0.193394
TU.0377	ORF-TU	chromosome1	1309683	1313064	+	gene:SPAC6F12.02	1	0		1297	502	ORF-TU.changed.boundaries	6.68278	NA	7.39495
TU.0378	multicistronic	chromosome1	1316032	1316901	+	gene:SPAC6F12.04;gene:SPSNORNA.53	2	0		NA	NA	NA	22.1002	NA	9.3377
TU.0379	ORF-TU	chromosome1	1319614	1320998	+	gene:SPAC6F12.06	1	0		232	526	ORF-TU.changed.boundaries	32.9395	NA	4.23613
TU.0380	ORF-TU	chromosome1	1321288	1322356	+	gene:SPAC6F12.07	1	3	1321484-1321781;1321842-1321902;1322089-1322137	147	35	ORF-TU.recovered	39.9178	2.56784	7.15213
TU.0381	ORF-TU	chromosome1	1324785	1328921	+	gene:SPAC6F12.09	1	1	1325006-1325085	468	23	ORF-TU.changed.boundaries	1.81114	1.3117	7.25676
TU.0382	ORF-TU	chromosome1	1335513	1338348	+	gene:SPAC6F12.12	1	4	1336321-1336388;1336633-1336704;1336902-1336951;1337347-1337401	415	263	ORF-TU.recovered	2.24484	0.119626	6.26693
TU.0383	ORF-TU	chromosome1	1340250	1342423	+	gene:SPAC6F12.14	1	2	1340534-1340825;1341545-1341582	NA	NA	ORF-TU.recovered	5.90965	0.857924	9.48066
TU.0385	ORF-TU	chromosome1	1348771	1351168	+	gene:SPAC6F12.17	1	1	1350872-1350914	9	93	ORF-TU.recovered	19.2949	0.310812	6.13549
TU.0386	ORF-TU	chromosome1	1354194	1357179	+	gene:SPAC19E9.02	1	2	1354420-1354687;1354712-1354757	166	339	ORF-TU.recovered	6.77778	0.365185	1.94044
TU.0388	ORF-TU	chromosome1	1360717	1364138	+	gene:SPAC19E9.03	1	0		1854	333	ORF-TU.changed.boundaries	6.20459	NA	7.39786
TU.0389	ORF-TU	chromosome1	1364805	1367759	+	gene:SPAC57A10.02	1	0		41	618	ORF-TU.changed.boundaries	5.88428	NA	6.89173
TU.0390	ORF-TU	chromosome1	1368162	1369685	+	gene:SPAC57A10.03	1	5	1368241-1368280;1368323-1368387;1368442-1368645;1368726-1368807;1368905-1368944	49	573	ORF-TU.recovered	25.0432	0.911543	6.36225
TU.0394	ORF-TU	chromosome1	1377265	1378453	+	gene:SPAC57A10.07	1	0		40	222	ORF-TU.recovered	13.1028	NA	5.23192
TU.0395	novel nc-TU	chromosome1	1386044	1386257	+		0	0		NA	NA	ncTU.novel	5.06666	NA	35.2746
TU.0396	ORF-TU	chromosome1	1387870	1390579	+	gene:SPAC20G8.01	1	2	1388027-1388066;1388575-1388636	74	270	ORF-TU.recovered	10.7254	0.620588	2.39378
TU.0397	ORF-TU	chromosome1	1390753	1392952	+	gene:SPAC20G8.02	1	0		NA	125	ORF-TU.recovered	5.21611	NA	7.33512
TU.0398	ORF-TU	chromosome1	1393613	1395781	+	gene:SPAC20G8.03	1	0		283	251	ORF-TU.recovered	24.8833	NA	4.49504
TU.0399	nc-TU	chromosome1	1399025	1399512	+	gene:SPNCRNA.740	1	0		NA	NA	ncTU	8.36476	NA	9.88185
TU.0402	ORF-TU	chromosome1	1403171	1409781	+	gene:SPAC20G8.06	1	0		151	139	ORF-TU.recovered	5.97499	NA	2.11915
TU.0403	ORF-TU	chromosome1	1421889	1422958	+	gene:SPAC3A12.02	1	2	1422072-1422179;1422553-1422610	27	51	ORF-TU.recovered	17.9666	1.00343	15.6175
TU.0405	ORF-TU	chromosome1	1433926	1434872	+	gene:SPAC3A12.07	1	2	1434003-1434047;1434138-1434183	27	453	ORF-TU.recovered	24.6882	0.467789	3.32814
TU.0406	ORF-TU	chromosome1	1435073	1436019	+	gene:SPAC3A12.08	1	0		66	270	ORF-TU.changed.boundaries	7.18491	NA	10.8243
TU.0407	ORF-TU	chromosome1	1438352	1439014	+	gene:SPAC3A12.10	1	0		23	45	ORF-TU.recovered	64.5318	NA	1.45786
TU.0408	ORF-TU	chromosome1	1441013	1442327	+	gene:SPAC3A12.12	1	0		96	84	ORF-TU.recovered	12.2366	NA	9.01429
TU.0410	ORF-TU	chromosome1	1444852	1446269	+	gene:SPAC3A12.14	1	1	1444933-1445058	78	785	ORF-TU.changed.boundaries	22.1596	0.325129	2.97649
TU.0411	ORF-TU	chromosome1	1446520	1449150	+	gene:SPAC3A12.15	1	0		183	306	ORF-TU.recovered	10.6462	NA	7.29968
TU.0412	ORF-TU	chromosome1	1454442	1456868	+	gene:SPAC3A12.18	1	2	1454781-1454838;1454928-1455043	469	338	ORF-TU.changed.boundaries	20.8859	8.82089	26.0539
TU.0415	ORF-TU	chromosome1	1470849	1473976	+	gene:SPAC9.05	1	2	1472509-1472553;1473384-1473439	211	384	ORF-TU.changed.boundaries	10.9957	0.320619	8.77291
TU.0416	ORF-TU	chromosome1	1478049	1481220	+	gene:SPAC9.09	1	0		578	243	ORF-TU.changed.boundaries	26.5485	NA	1.20878
TU.0417	novel nc-TU	chromosome1	1482234	1482628	+		0	0		NA	NA	ncTU.novel	3.77522	NA	17.2652
TU.0418	ORF-TU	chromosome1	1482769	1484670	+	gene:SPAC9.10	1	0		65	145	ORF-TU.changed.boundaries	7.10415	NA	15.2233
TU.0419	ORF-TU	chromosome1	1485610	1487878	+	gene:SPAC9.11	1	1	1485888-1485945	208	1040	ORF-TU.recovered	3.30454	0.763581	24.8145
TU.0421	ORF-TU	chromosome1	1497021	1498071	+	gene:SPAC5D6.09c	1	0		126	481	ORF-TU.changed.boundaries	0.706918	NA	10.9106
TU.0422	ORF-TU	chromosome1	1498919	1500061	+	gene:SPAC5D6.08c	1	1	1499359-1499433	266	496	ORF-TU.recovered	14.1028	0.217464	48.8023
TU.0423	ORF-TU	chromosome1	1500896	1502446	+	gene:SPAC5D6.07c	1	0		29	189	ORF-TU.changed.boundaries	2.0225	NA	11.0436
TU.0424	ORF-TU	chromosome1	1502624	1503754	+	gene:SPAC5D6.06c	1	1	1503374-1503419	285	169	ORF-TU.recovered	16.0271	0.403331	16.8749
TU.0425	ORF-TU	chromosome1	1510322	1511026	+	gene:SPAC5D6.02c	1	0		NA	308	ORF-TU.recovered	4.30573	NA	31.2981
TU.0426	ORF-TU	chromosome1	1521643	1524836	+	gene:SPAC57A7.10c	1	2	1521743-1521786;1523838-1523896	69	301	ORF-TU.recovered	18.6116	0.363762	1.90267
TU.0427	ORF-TU	chromosome1	1530046	1531169	+	gene:SPAC57A7.07c	1	0		143	107	ORF-TU.changed.boundaries	10.1761	NA	8.765
TU.0428	novel nc-TU	chromosome1	1534754	1535141	+		0	0		NA	NA	ncTU.novel	2.27295	NA	11.281
TU.0429	novel nc-TU	chromosome1	1535416	1535928	+		0	0		NA	NA	ncTU.novel	2.87555	NA	11.8579
TU.0432	ORF-TU	chromosome1	1542708	1545203	+	gene:SPAC57A7.04c	1	0		157	373	ORF-TU.changed.boundaries	33.9313	NA	5.50791
TU.0433	ORF-TU	chromosome1	1546306	1549936	+	gene:SPAC167.07c	1	2	1549488-1549545;1549603-1549646	198	239	ORF-TU.recovered	3.02122	0.499431	11.9427
TU.0434	ORF-TU	chromosome1	1550080	1550747	+	gene:SPAC167.06c	1	0		53	258	ORF-TU.recovered	5.43673	NA	44.6451
TU.0435	ORF-TU	chromosome1	1555029	1557678	+	gene:SPAC167.03c	1	0		105	73	ORF-TU.changed.boundaries	7.49759	NA	4.60195
TU.0436	ORF-TU	chromosome1	1558525	1559347	+	gene:SPAC167.09	1	2	1558958-1559006;1559128-1559173	145	111	ORF-TU.changed.boundaries	12.1643	1.37868	15.3739
TU.0438	ORF-TU	chromosome1	1568823	1569451	+	gene:SPAC1705.02	1	2	1568870-1569063;1569161-1569215	40	139	ORF-TU.recovered	36.4243	0.942811	5.07525
TU.0439	ORF-TU	chromosome1	1575348	1576218	+	gene:SPAC23H4.18c	1	3	1575485-1575672;1575823-1575885;1575977-1576020	62	244	ORF-TU.recovered	19.8267	0.713458	5.29484
TU.0440	multicistronic	chromosome1	1576678	1579627	+	gene:SPAC23H4.16c;gene:SPAC23H4.17c	2	4	1577837-1577901;1578446-1578491;1578657-1578792;1578985-1579042	NA	NA	NA	3.8979	0.925225	3.73256
TU.0441	ORF-TU	chromosome1	1586439	1587542	+	gene:SPAC23H4.13c	1	1	1586864-1586943	254	230	ORF-TU.changed.boundaries	14.5462	1.11594	14.4536
TU.0442	ORF-TU	chromosome1	1588619	1589647	+	gene:SPAC23H4.11c	1	2	1588759-1588947;1589392-1589462	336	92	ORF-TU.recovered	3.99409	2.44059	8.81587
TU.0443	ORF-TU	chromosome1	1589872	1591768	+	gene:SPAC23H4.10c	1	0		228	104	ORF-TU.changed.boundaries	22.6147	NA	11.985
TU.0445	novel nc-TU	chromosome1	1592599	1592913	+		0	0		NA	NA	ncTU.novel	10.4304	NA	40.7802
TU.0446	ORF-TU	chromosome1	1595179	1596007	+	gene:SPAC23H4.07c	1	1	1595363-1595410	16	72	ORF-TU.recovered	43.0097	0.196652	2.20535
TU.0447	novel nc-TU	chromosome1	1599775	1599981	+		0	0		NA	NA	ncTU.novel	3.99611	NA	45.9828
TU.0449	nc-TU	chromosome1	1601064	1601328	+		0	0		NA	NA	ncTU	3.33323	NA	17.5
TU.0450	ORF-TU	chromosome1	1603974	1605120	+	gene:SPAC23H4.03c	1	1	1604397-1604529	101	183	ORF-TU.recovered	26.0498	0.884397	1.71376
TU.0451	novel nc-TU	chromosome1	1605881	1606260	+		0	0		NA	NA	ncTU.novel	6.31078	NA	14.0055
TU.0452	ORF-TU	chromosome1	1607999	1611143	+	gene:SPAC23H4.01c	1	0		163	145	ORF-TU.changed.boundaries	10.7261	NA	4.53972
TU.0453	ORF-TU	chromosome1	1611493	1612695	+	gene:SPAP27G11.02	1	0		71	37	ORF-TU.changed.boundaries	24.8414	NA	10.5142
TU.0454	ORF-TU	chromosome1	1613069	1614260	+	gene:SPAP27G11.03	1	1	1613855-1613922	116	48	ORF-TU.changed.boundaries	11.588	0.764965	15.0467
TU.0455	nc-TU	chromosome1	1620780	1621239	+		0	0		NA	NA	ncTU	8.41685	NA	20.7155
TU.0456	novel nc-TU	chromosome1	1624750	1626150	+		0	0		NA	NA	ncTU.novel	10.1406	NA	50.2282
TU.0457	multicistronic	chromosome1	1631179	1634952	+	gene:SPAP27G11.12;gene:SPAP27G11.16	2	3	1632088-1632166;1632210-1632361;1632395-1632444	NA	NA	NA	10.0757	1.30049	5.0922
TU.0458	ORF-TU	chromosome1	1638563	1640136	+	gene:SPAP27G11.15	1	1	1638742-1638782	80	1490	ORF-TU.changed.boundaries	1.46725	0.616283	11.8141
TU.0459	novel nc-TU	chromosome1	1640340	1640819	+		0	0		NA	NA	ncTU.novel	9.60731	NA	49.4929
TU.0460	ORF-TU	chromosome1	1641698	1642771	+	gene:SPAC343.02	1	0		57	552	ORF-TU.recovered	22.3057	NA	7.88882
TU.0461	ORF-TU	chromosome1	1643094	1644377	+	gene:SPAC343.03	1	2	1643127-1643169;1643293-1643509	14	746	ORF-TU.recovered	10.3134	0.94657	22.5696
TU.0462	ORF-TU	chromosome1	1647229	1649411	+	gene:SPAC343.05	1	2	1647262-1647316;1647417-1647458	30	79	ORF-TU.recovered	20.8414	1.17878	5.55486
TU.0463	ORF-TU	chromosome1	1653997	1655840	+	gene:SPAC343.09	1	0		287	301	ORF-TU.recovered	20.8723	NA	3.24698
TU.0464	ORF-TU	chromosome1	1656177	1658344	+	gene:SPAC343.10	1	0		62	209	ORF-TU.recovered	13.9578	NA	5.28689
TU.0465	novel nc-TU	chromosome1	1665856	1666237	+		0	0		NA	NA	ncTU.novel	19.6432	NA	34.0523
TU.0466	ORF-TU	chromosome1	1667413	1669642	+	gene:SPAC343.12	1	0		658	360	ORF-TU.changed.boundaries	13.1306	NA	118.945
TU.0467	ORF-TU	chromosome1	1670352	1672169	+	gene:SPAC343.13	1	2	1670511-1670576;1670814-1670883	3	129	ORF-TU.recovered	13.4802	0.816032	22.6345
TU.0468	ORF-TU	chromosome1	1673851	1675395	+	gene:SPAC343.15	1	0		96	296	ORF-TU.changed.boundaries	11.3454	NA	6.80729
TU.0469	multicistronic	chromosome1	1675769	1681537	+	gene:SPAC343.16;gene:SPAC343.18	2	1	1680436-1680488	NA	NA	NA	3.03397	1.00952	5.81523
TU.0470	ORF-TU	chromosome1	1681779	1684339	+	gene:SPAC343.19	1	0		174	597	ORF-TU.recovered	2.16063	NA	3.63517
TU.0471	ORF-TU	chromosome1	1684616	1688619	+	gene:SPAC824.02	1	0		574	206	ORF-TU.changed.boundaries	6.46391	NA	7.47197
TU.0472	ORF-TU	chromosome1	1690283	1691533	+	gene:SPAC824.04	1	0		79	325	ORF-TU.changed.boundaries	4.1079	NA	5.55273
TU.0473	ORF-TU	chromosome1	1691936	1694819	+	gene:SPAC824.05	1	4	1692038-1692077;1692113-1692160;1692243-1692296;1692407-1692471	71	175	ORF-TU.recovered	4.63845	0.841766	6.44606
TU.0474	ORF-TU	chromosome1	1695020	1696299	+	gene:SPAC824.06	1	2	1695105-1695151;1695200-1695252	82	750	ORF-TU.changed.boundaries	19.1954	1.30526	3.89025
TU.0475	ORF-TU	chromosome1	1696458	1697714	+	gene:SPAC824.07	1	1	1696690-1696831	113	204	ORF-TU.recovered	17.3204	0.920549	2.37081
TU.0476	ORF-TU	chromosome1	1697882	1700137	+	gene:SPAC824.08	1	0		156	451	ORF-TU.recovered	10.5296	NA	6.10904
TU.0477	novel nc-TU	chromosome1	1700549	1700784	+		0	0		NA	NA	ncTU.novel	14.6499	NA	39.049
TU.0479	ORF-TU	chromosome1	1708792	1710345	+	gene:SPAC664.03	1	1	1708825-1708861	30	115	ORF-TU.recovered	17.8853	1.73296	5.87018
TU.0481	ORF-TU	chromosome1	1711178	1712032	+	gene:SPAC664.05	1	0		36	38	ORF-TU.recovered	121.583	NA	2.69031
TU.0482	multicistronic	chromosome1	1712794	1713903	+	gene:SPAC664.06;gene:SPSNORNA.31	2	1	1712940-1713156	NA	NA	NA	5.31674	0.429708	0.543903
TU.0483	ORF-TU	chromosome1	1719122	1721692	+	gene:SPAC664.09	1	0		374	305	ORF-TU.changed.boundaries	11.508	NA	4.70665
TU.0484	ORF-TU	chromosome1	1721938	1724847	+	gene:SPAC664.10	1	1	1722025-1722069	57	362	ORF-TU.recovered	4.96042	0.228844	5.66029
TU.0485	ORF-TU	chromosome1	1725696	1728247	+	gene:SPAC664.11	1	0		313	154	ORF-TU.changed.boundaries	58.2569	NA	1.34669
TU.0486	multicistronic	chromosome1	1729381	1733475	+	gene:SPAC664.13;gene:SPAC664.14	2	0		NA	NA	NA	15.6057	NA	6.3492
TU.0487	ORF-TU	chromosome1	1734607	1737215	+	gene:SPAC664.15	1	0		386	302	ORF-TU.changed.boundaries	4.34884	NA	4.74166
TU.0488	ORF-TU	chromosome1	1749915	1753147	+	gene:SPAC17A5.01	1	1	1751449-1751502	178	162	ORF-TU.recovered	15.2856	0.212292	9.51616
TU.0489	ORF-TU	chromosome1	1756085	1757331	+	gene:SPAC17A5.03	1	0		24	50	ORF-TU.recovered	76.2709	NA	3.78485
TU.0490	multicistronic	chromosome1	1761029	1764732	+	gene:SPAC17A5.06;gene:SPAC17A5.19	2	1	1761232-1761275	NA	NA	NA	2.99279	0.247078	3.09615
TU.0491	ORF-TU	chromosome1	1767635	1768646	+	gene:SPAC17A5.08	1	1	1767711-1767783	152	225	ORF-TU.changed.boundaries	14.3089	1.47215	5.98824
TU.0492	ORF-TU	chromosome1	1770153	1771256	+	gene:SPAC17A5.10	1	0		38	999	ORF-TU.changed.boundaries	2.94873	NA	14.6405
TU.0493	novel nc-TU	chromosome1	1771417	1771866	+		0	0		NA	NA	ncTU.novel	2.11129	NA	16.6475
TU.0495	multicistronic	chromosome1	1774030	1777905	+	gene:SPAC17A5.12;gene:SPAC17A5.13	2	2	1776609-1776661;1776958-1777068	NA	NA	NA	9.47624	0.940686	5.29295
TU.0496	ORF-TU	chromosome1	1778496	1782727	+	gene:SPAC17A5.14	1	2	1778564-1778601;1778670-1778719	53	110	ORF-TU.recovered	4.67204	0.839773	2.09618
TU.0497	ORF-TU	chromosome1	1786378	1790207	+	gene:SPAC17A5.16	1	7	1786458-1786499;1786543-1786604;1786638-1786705;1787353-1787450;1787659-1787714;1788093-1788191;1788447-1788498	60	533	ORF-TU.recovered	9.64696	0.612308	8.97589
TU.0498	ORF-TU	chromosome1	1790518	1791334	+	gene:SPAC1610.01	1	0		107	83	ORF-TU.changed.boundaries	17.2639	NA	15.8584
TU.0499	nc-TU	chromosome1	1792621	1795116	+	gene:SPNCRNA.762	1	0		NA	NA	ncTU	3.9175	NA	12.8807
TU.0500	ORF-TU	chromosome1	1796086	1797992	+	gene:SPAC1610.04	1	0		214	123	ORF-TU.recovered	7.90062	NA	7.51744
TU.0501	multicistronic	chromosome1	1798353	1800054	+	gene:SPAC1002.01;gene:SPAC1002.02	2	0		NA	NA	NA	9.91548	NA	10.4398
TU.0503	nc-TU	chromosome1	1815248	1815480	+		0	0		NA	NA	ncTU	3.58342	NA	104.49
TU.0504	ORF-TU	chromosome1	1816499	1818559	+	gene:SPAC1002.11	1	0		154	190	ORF-TU.recovered	4.76192	NA	4.25724
TU.0506	ORF-TU	chromosome1	1824581	1826373	+	gene:SPAC1002.14	1	0		204	73	ORF-TU.recovered	5.42861	NA	4.62054
TU.0507	novel nc-TU	chromosome1	1827002	1827282	+		0	0		NA	NA	ncTU.novel	8.43151	NA	26.1128
TU.0509	ORF-TU	chromosome1	1832123	1833815	+	gene:SPAC1002.18	1	0		334	154	ORF-TU.recovered	29.0876	NA	25.011
TU.0510	ORF-TU	chromosome1	1835314	1836963	+	gene:SPAC1002.19	1	0		155	268	ORF-TU.recovered	174.283	NA	1288.42
TU.0511	multicistronic	chromosome1	1838488	1841394	+	gene:SPAC1399.05c;gene:SPAC1399.04c	2	1	1838853-1838969	NA	NA	NA	6.52561	0.774975	21.6583
TU.0512	nc-TU	chromosome1	1844297	1844706	+		0	0		NA	NA	ncTU	6.18046	NA	12.6866
TU.0514	ORF-TU	chromosome1	1850969	1854529	+	gene:SPAC1399.01c	1	0		1658	181	ORF-TU.changed.boundaries	3.85131	NA	48.3753
TU.0515	ORF-TU	chromosome1	1855325	1856854	+	gene:SPAP11E10.01	1	0		481	92	ORF-TU.recovered	23.2986	NA	10.7815
TU.0516	ORF-TU	chromosome1	1861825	1863017	+	gene:SPAPB1A10.02	1	0		109	183	ORF-TU.changed.boundaries	1.54905	NA	5.19469
TU.0517	multicistronic	chromosome1	1863327	1865593	+	gene:SPAPB1A10.03;gene:SPAPB1A10.16	2	3	1863382-1863433;1863702-1863763;1864361-1864414	NA	NA	NA	20.2223	0.751438	28.8302
TU.0518	ORF-TU	chromosome1	1866841	1868220	+	gene:SPAPB1A10.05	1	0		294	197	ORF-TU.recovered	5.26466	NA	4.85336
TU.0519	nc-TU	chromosome1	1874840	1875189	+		0	0		NA	NA	ncTU	3.08189	NA	16.436
TU.0520	ORF-TU	chromosome1	1875368	1877834	+	gene:SPAPB1A10.08	1	1	1876887-1876958	891	278	ORF-TU.changed.boundaries	1.45812	0.28508	47.5794
TU.0521	ORF-TU	chromosome1	1878197	1880665	+	gene:SPAPB1A10.09	1	1	1878786-1878832	165	52	ORF-TU.changed.boundaries	6.97111	0.426722	9.87584
TU.0523	ORF-TU	chromosome1	1887523	1889417	+	gene:SPAPB1A10.13	1	0		162	930	ORF-TU.changed.boundaries	17.7404	NA	40.3034
TU.0524	ORF-TU	chromosome1	1892553	1893765	+	gene:SPAPB1A10.15	1	1	1893061-1893115	1	144	ORF-TU.recovered	7.72661	0.599044	97.9143
TU.0525	ORF-TU	chromosome1	1895428	1896858	+	gene:SPAC140.01	1	0		36	390	ORF-TU.recovered	14.3298	NA	3.70997
TU.0526	ORF-TU	chromosome1	1897470	1899456	+	gene:SPAC140.02	1	0		53	388	ORF-TU.recovered	37.9443	NA	1.52774
TU.0527	ORF-TU	chromosome1	1899929	1901501	+	gene:SPAC140.03	1	4	1900166-1900206;1900290-1900328;1900347-1900385;1900638-1900698	123	125	ORF-TU.recovered	26.7349	2.39243	14.2218
TU.0528	ORF-TU	chromosome1	1902090	1903229	+	gene:SPAC140.04	1	0		229	32	ORF-TU.changed.boundaries	12.8328	NA	21.7763
TU.0530	novel nc-TU	chromosome1	1907424	1907639	+		0	0		NA	NA	ncTU.novel	0.405421	NA	2.46448
TU.0531	ORF-TU	chromosome1	1908380	1911578	+	gene:SPAC110.01	1	0		NA	408	ORF-TU.recovered	1.11113	NA	1.16867
TU.0532	ORF-TU	chromosome1	1911857	1915860	+	gene:SPAC110.02	1	0		185	237	ORF-TU.recovered	5.689	NA	8.0077
TU.0533	ORF-TU	chromosome1	1916001	1917673	+	gene:SPAC110.03	1	2	1916156-1916318;1916388-1916817	107	378	ORF-TU.recovered	15.7709	1.67654	3.63855
TU.0535	ORF-TU	chromosome1	1922554	1924922	+	gene:SPAP14E8.02	1	1	1923086-1923192	402	150	ORF-TU.recovered	5.3624	0.41459	5.10594
TU.0536	ORF-TU	chromosome1	1925086	1926456	+	gene:SPAP14E8.03	1	2	1925126-1925176;1925274-1925345	16	534	ORF-TU.changed.boundaries	5.81211	0.731112	5.57344
TU.0537	ORF-TU	chromosome1	1926741	1927790	+	gene:SPAP14E8.04	1	0		NA	96	ORF-TU.recovered	6.8379	NA	11.4175
TU.0538	ORF-TU	chromosome1	1935126	1935811	+	gene:SPAC3H1.03	1	0		231	16	ORF-TU.changed.boundaries	17.0394	NA	10.5277
TU.0539	ORF-TU	chromosome1	1938952	1940474	+	gene:SPAC3H1.05	1	1	1939005-1939074	NA	35	ORF-TU.recovered	30.3838	0.443727	2.04014
TU.0540	ORF-TU	chromosome1	1943932	1945511	+	gene:SPAC3H1.07	1	0		299	165	ORF-TU.changed.boundaries	44.5831	NA	1.90019
TU.0541	nc-TU	chromosome1	1945672	1946180	+		0	0		NA	NA	ncTU	8.95449	NA	41.1283
TU.0542	ORF-TU	chromosome1	1949583	1951118	+	gene:SPAC3H1.10	1	0		173	276	ORF-TU.changed.boundaries	7.53049	NA	4.4285
TU.0543	nc-TU	chromosome1	1952778	1952984	+		0	0		NA	NA	ncTU	1.76169	NA	20.6236
TU.0544	nc-TU	chromosome1	1954026	1954628	+		0	0		NA	NA	ncTU	13.0405	NA	17.1263
TU.0545	nc-TU	chromosome1	1955091	1955695	+		0	0		NA	NA	ncTU	9.86062	NA	36.6036
TU.0546	ORF-TU	chromosome1	1957432	1961539	+	gene:SPAC3H1.11	1	0		1879	486	ORF-TU.recovered	0.550431	NA	1.23111
TU.0547	ORF-TU	chromosome1	1965098	1966376	+	gene:SPAC3H1.13	1	3	1965295-1965333;1965804-1965844;1966051-1966101	75	53	ORF-TU.recovered	24.7193	1.62423	19.3315
TU.0548	ORF-TU	chromosome1	1966827	1967799	+	gene:SPAC3H1.14	1	0		195	315	ORF-TU.changed.boundaries	3.51209	NA	6.12848
TU.0549	ORF-TU	chromosome1	1968848	1973550	+	gene:SPAC9G1.02	1	0		270	228	ORF-TU.recovered	9.17408	NA	2.44601
TU.0550	ORF-TU	chromosome1	1975201	1976632	+	gene:SPAC9G1.04	1	2	1975314-1975378;1976130-1976205	84	68	ORF-TU.recovered	10.6112	0.980221	12.6643
TU.0551	ORF-TU	chromosome1	1976826	1979144	+	gene:SPAC9G1.05	1	6	1977007-1977067;1977192-1977261;1977364-1977403;1977450-1977555;1977602-1977650;1978593-1978638	76	113	ORF-TU.recovered	34.4253	1.25204	5.38212
TU.0552	ORF-TU	chromosome1	1983029	1985476	+	gene:SPAC9G1.07	1	1	1984208-1984252	153	104	ORF-TU.changed.boundaries	1.3461	7.53146	5.30631
TU.0553	ORF-TU	chromosome1	1985703	1987167	+	gene:SPAC9G1.09	1	1	1985874-1985929	NA	4123	ORF-TU.recovered	2.32261	0.175428	8.40276
TU.0556	ORF-TU	chromosome1	1993670	1996039	+	gene:SPAC9G1.12	1	0		260	1171	ORF-TU.changed.boundaries	23.872	NA	6.21297
TU.0558	nc-TU	chromosome1	1999946	2000459	+		0	0		NA	NA	ncTU	12.2926	NA	14.7831
TU.0559	multicistronic	chromosome1	2000641	2008054	+	gene:SPAC17H9.01;gene:SPAC17H9.02	2	0		NA	NA	NA	10.301	NA	4.96537
TU.0560	ORF-TU	chromosome1	2012824	2015063	+	gene:SPAC17H9.05	1	0		108	718	ORF-TU.changed.boundaries	24.8883	NA	3.46424
TU.0562	ORF-TU	chromosome1	2016371	2017528	+	gene:SPAC17H9.07	1	3	2016457-2016508;2016699-2016840;2017260-2017319	14	322	ORF-TU.recovered	20.0826	2.55291	15.685
TU.0563	ORF-TU	chromosome1	2017836	2019620	+	gene:SPAC17H9.08	1	0		533	1137	ORF-TU.changed.boundaries	14.1736	NA	14.032
TU.0565	ORF-TU	chromosome1	2025241	2025978	+	gene:SPAC17H9.11	1	0		94	218	ORF-TU.changed.boundaries	15.9344	NA	7.61583
TU.0566	ORF-TU	chromosome1	2031109	2032113	+	gene:SPAC17H9.16	1	1	2031606-2031666	104	407	ORF-TU.recovered	40.7171	0.356314	3.27262
TU.0567	novel nc-TU	chromosome1	2034354	2035052	+		0	0		NA	NA	ncTU.novel	7.01442	NA	45.5684
TU.0568	ORF-TU	chromosome1	2036314	2039505	+	gene:SPAC17H9.20	1	5	2036668-2036712;2036826-2036863;2036960-2037007;2037418-2037467;2039068-2039115	NA	1166	ORF-TU.recovered	2.51013	0.411771	6.47133
TU.0569	novel nc-TU	chromosome1	2039681	2040011	+		0	0		NA	NA	ncTU.novel	9.22171	NA	76.2097
TU.0570	ORF-TU	chromosome1	2042370	2043321	+	gene:SPAC607.04	1	0		120	17	ORF-TU.recovered	11.0267	NA	3.32272
TU.0571	ORF-TU	chromosome1	2043809	2045149	+	gene:SPAC607.05	1	1	2043955-2044008	33	70	ORF-TU.recovered	16.6605	0.617271	1.40381
TU.0572	nc-TU	chromosome1	2052808	2053784	+	gene:SPNCRNA.186	1	0		NA	NA	ncTU	4.34717	NA	9.01924
TU.0573	ORF-TU	chromosome1	2053964	2057074	+	gene:SPAC607.10	1	0		NA	66	ORF-TU.recovered	4.39798	NA	8.79511
TU.0574	ORF-TU	chromosome1	2057562	2059150	+	gene:SPAC732.01	1	5	2057625-2057663;2057696-2057727;2057838-2057892;2057929-2057973;2058045-2058336	46	251	ORF-TU.changed.boundaries	48.3546	2.14016	6.51294
TU.0577	ORF-TU	chromosome1	2068630	2071615	+	gene:SPAC3C7.04	1	0		134	499	ORF-TU.recovered	5.64358	NA	3.21222
TU.0578	novel nc-TU	chromosome1	2079269	2079563	+		0	0		NA	NA	ncTU.novel	22.8839	NA	49.84
TU.0579	ORF-TU	chromosome1	2083450	2084801	+	gene:SPAC3C7.09	1	0		NA	139	ORF-TU.recovered	7.34082	NA	11.101
TU.0580	ORF-TU	chromosome1	2085113	2086373	+	gene:SPAC3C7.10	1	0		135	298	ORF-TU.changed.boundaries	12.4597	NA	7.47723
TU.0583	ORF-TU	chromosome1	2089327	2092936	+	gene:SPAC3C7.12	1	0		460	105	ORF-TU.changed.boundaries	11.6776	NA	7.78962
TU.0584	nc-TU	chromosome1	2094644	2094912	+		0	0		NA	NA	ncTU	2.5038	NA	24.5395
TU.0585	nc-TU	chromosome1	2095039	2095687	+		0	0		NA	NA	ncTU	6.67274	NA	46.7855
TU.0586	ORF-TU	chromosome1	2102344	2104006	+	gene:SPAC25A8.02	1	0		438	96	ORF-TU.changed.boundaries	4.56418	NA	4.83137
TU.0587	ORF-TU	chromosome1	2105506	2110471	+	gene:SPAC631.02	1	1	2107368-2107881	2434	393	ORF-TU.recovered	1.60292	0.505048	1.64934
TU.0588	multicistronic	chromosome1	2111397	2114909	+	gene:SPAC20H4.01;gene:SPAC20H4.02	2	0		NA	NA	NA	17.0306	NA	3.87016
TU.0589	ORF-TU	chromosome1	2116800	2119584	+	gene:SPAC20H4.04	1	0		69	156	ORF-TU.changed.boundaries	4.74928	NA	5.65833
TU.0590	ORF-TU	chromosome1	2122573	2124451	+	gene:SPAC20H4.07	1	1	2123357-2123451	717	55	ORF-TU.recovered	6.22331	0.650565	2.79006
TU.0591	ORF-TU	chromosome1	2124917	2125934	+	gene:SPAC20H4.08	1	0		75	161	ORF-TU.changed.boundaries	13.6314	NA	3.68163
TU.0592	multicistronic	chromosome1	2126068	2132499	+	gene:SPAC20H4.09;gene:SPAC20H4.10	2	11	2126158-2126200;2126279-2126326;2126392-2126439;2126697-2126732;2127505-2127550;2127653-2127700;2127870-2127911;2128233-2128270;2128481-2128522;2129267-2129312;2131510-2131549	NA	NA	NA	10.2797	0.638353	10.2694
TU.0593	ORF-TU	chromosome1	2133228	2135147	+	gene:SPAC23C11.01	1	4	2133703-2133781;2134097-2134149;2134336-2134375;2134489-2134573	211	125	ORF-TU.changed.boundaries	3.15601	0.218586	5.93973
TU.0594	ORF-TU	chromosome1	2135409	2138036	+	gene:SPAC23C11.03	1	0		736	87	ORF-TU.changed.boundaries	13.5838	NA	3.19258
TU.0595	ORF-TU	chromosome1	2140504	2141520	+	gene:SPAC23C11.05	1	0		25	49	ORF-TU.changed.boundaries	93.8449	NA	3.84033
TU.0596	nc-TU	chromosome1	2141742	2143389	+	gene:SPNCRNA.798	1	0		NA	NA	ncTU	5.30123	NA	10.403
TU.0597	ORF-TU	chromosome1	2145197	2146779	+	gene:SPAC23C11.08	1	3	2145780-2145926;2145988-2146042;2146171-2146325	484	NA	ORF-TU.changed.boundaries	4.77938	0.956508	7.41846
TU.0598	multicistronic	chromosome1	2147009	2154049	+	gene:SPAC23C11.09;gene:SPAC23C11.10;gene:SPAC23C11.11	3	6	2150883-2150929;2151343-2151385;2152200-2152259;2152541-2152698;2153012-2153072;2153375-2153467	NA	NA	NA	61.0727	9.57722	22.594
TU.0599	ORF-TU	chromosome1	2154637	2156327	+	gene:SPAC23C11.12	1	0		158	NA	ORF-TU.changed.boundaries	13.4247	NA	17.2828
TU.0600	ORF-TU	chromosome1	2158317	2160228	+	gene:SPAC23C11.14	1	0		495	104	ORF-TU.changed.boundaries	19.4435	NA	6.64168
TU.0601	ORF-TU	chromosome1	2160496	2164008	+	gene:SPAC23C11.15	1	2	2160603-2160648;2160830-2160907	76	86	ORF-TU.changed.boundaries	12.8419	1.0846	28.2493
TU.0602	ORF-TU	chromosome1	2164249	2166684	+	gene:SPAC23C11.16	1	0		NA	394	ORF-TU.recovered	3.85453	NA	3.45582
TU.0603	ORF-TU	chromosome1	2167185	2169061	+	gene:SPAC23C11.17	1	1	2167246-2167301	NA	424	ORF-TU.recovered	9.17707	0.970427	2.65386
TU.0608	ORF-TU	chromosome1	2179779	2181299	+	gene:SPAC13F5.05	1	0		293	227	ORF-TU.changed.boundaries	4.72937	NA	6.26901
TU.0609	ORF-TU	chromosome1	2187217	2189407	+	gene:SPAC1783.01	1	0		337	115	ORF-TU.changed.boundaries	9.12937	NA	8.15856
TU.0610	ORF-TU	chromosome1	2190900	2193135	+	gene:SPAC1783.03	1	0		108	1165	ORF-TU.changed.boundaries	7.39818	NA	12.5249
TU.0611	ORF-TU	chromosome1	2194830	2199267	+	gene:SPAC1783.05	1	0		187	311	ORF-TU.changed.boundaries	20.0907	NA	3.95526
TU.0612	nc-TU	chromosome1	2199550	2199988	+		0	0		NA	NA	ncTU	8.99655	NA	31.2875
TU.0616	ORF-TU	chromosome1	2215665	2217169	+	gene:SPAC18G6.03	1	3	2215736-2215791;2216242-2216485;2216567-2216620	150	332	ORF-TU.recovered	28.5079	0.30518	2.3361
TU.0618	ORF-TU	chromosome1	2228965	2230028	+	gene:SPAC18G6.06	1	0		50	242	ORF-TU.recovered	8.05122	NA	3.53221
TU.0619	ORF-TU	chromosome1	2234298	2236711	+	gene:SPAC18G6.10	1	0		300	90	ORF-TU.recovered	6.76466	NA	9.07613
TU.0620	ORF-TU	chromosome1	2241004	2241633	+	gene:SPAC18G6.13	1	0		9	NA	ORF-TU.changed.boundaries	15.8074	NA	34.801
TU.0621	ORF-TU	chromosome1	2243505	2245105	+	gene:SPAC18G6.15	1	1	2243678-2243737	131	609	ORF-TU.recovered	9.89539	1.2275	2.63561
TU.0622	ORF-TU	chromosome1	2245738	2247077	+	gene:SPAC13D6.01	1	0		NA	19	ORF-TU.recovered	17.4123	NA	40.976
TU.0624	ORF-TU	chromosome1	2253391	2254354	+	gene:SPAC13D6.05	1	0		77	191	ORF-TU.recovered	15.0003	NA	3.63786
TU.0625	ORF-TU	chromosome1	2254460	2255691	+	gene:SPAC4G9.02	1	0		128	171	ORF-TU.recovered	6.47925	NA	5.0486
TU.0626	ORF-TU	chromosome1	2255865	2256704	+	gene:SPAC4G9.03	1	0		70	115	ORF-TU.recovered	88.1139	NA	3.69174
TU.0632	ORF-TU	chromosome1	2273834	2275472	+	gene:SPAC4G9.10	1	0		178	500	ORF-TU.recovered	38.8133	NA	12.5326
TU.0633	ORF-TU	chromosome1	2276753	2278098	+	gene:SPAC4G9.12	1	1	2276975-2277025	446	224	ORF-TU.recovered	33.6539	0.463458	4.80425
TU.0634	ORF-TU	chromosome1	2280362	2281746	+	gene:SPAC4G9.14	1	5	2280443-2280491;2280767-2280859;2280883-2280991;2281121-2281167;2281240-2281307	61	375	ORF-TU.changed.boundaries	15.9945	0.661753	13.8441
TU.0635	ORF-TU	chromosome1	2282202	2283467	+	gene:SPAC4G9.15	1	2	2282243-2282302;2282434-2282482	28	109	ORF-TU.recovered	45.5795	0.902028	15.0322
TU.0636	novel nc-TU	chromosome1	2283938	2284193	+		0	0		NA	NA	ncTU.novel	37.3111	NA	149.147
TU.0638	ORF-TU	chromosome1	2287166	2288304	+	gene:SPAC4G9.19	1	0		211	140	ORF-TU.changed.boundaries	0.704759	NA	2.59788
TU.0639	ORF-TU	chromosome1	2291681	2292680	+	gene:SPAC4G9.22	1	0		332	411	ORF-TU.recovered	0.860691	NA	2.61448
TU.0644	ORF-TU	chromosome1	2298855	2300061	+	gene:SPAC13G7.03	1	2	2299134-2299192;2299300-2299349	124	134	ORF-TU.recovered	5.36497	0.846295	4.03661
TU.0645	ORF-TU	chromosome1	2305164	2307197	+	gene:SPAC13G7.05	1	0		181	261	ORF-TU.recovered	5.81832	NA	11.5655
TU.0646	ORF-TU	chromosome1	2307521	2308833	+	gene:SPAC13G7.06	1	0		208	272	ORF-TU.recovered	28.4392	NA	5.6597
TU.0647	ORF-TU	chromosome1	2309015	2310232	+	gene:SPAC13G7.07	1	5	2309213-2309258;2309570-2309609;2309668-2309713;2309947-2309997;2310089-2310129	11	72	ORF-TU.changed.boundaries	8.65279	1.32048	18.902
TU.0648	multicistronic	chromosome1	2313641	2316286	+	gene:SPAC13G7.10;gene:SPAC13G7.11	2	4	2313962-2314048;2314132-2314189;2315350-2315385;2315600-2315700	NA	NA	NA	7.4018	0.927979	4.74309
TU.0650	nc-TU	chromosome1	2323309	2324348	+		0	0		NA	NA	ncTU	8.33849	NA	20.6732
TU.0653	ORF-TU	chromosome1	2327832	2330265	+	gene:SPAC6C3.04	1	1	2327863-2328646	29	220	ORF-TU.recovered	18.3616	0.474423	28.1074
TU.0654	ORF-TU	chromosome1	2338135	2339171	+	gene:SPAC6C3.08	1	1	2338280-2338417	40	203	ORF-TU.recovered	22.5331	0.457703	8.5717
TU.0655	ORF-TU	chromosome1	2339796	2341248	+	gene:SPAC6C3.09	1	4	2339977-2340020;2340169-2340218;2340276-2340391;2340951-2340990	88	92	ORF-TU.recovered	18.5871	0.933358	12.5647
TU.0656	ORF-TU	chromosome1	2344435	2345992	+	gene:SPAC17G8.02	1	1	2344741-2344793	380	233	ORF-TU.changed.boundaries	1.16883	8.16674	8.34661
TU.0657	ORF-TU	chromosome1	2347900	2348919	+	gene:SPAC17G8.15	1	2	2348089-2348208;2348323-2348424	108	NA	ORF-TU.changed.boundaries	20.1521	1.72842	7.2996
TU.0658	ORF-TU	chromosome1	2350204	2351131	+	gene:SPAC17G8.05	1	2	2350341-2350382;2350472-2350540	123	204	ORF-TU.changed.boundaries	13.8	2.89978	21.1588
TU.0659	novel nc-TU	chromosome1	2351509	2351782	+		0	0		NA	NA	ncTU.novel	24.3839	NA	75.6099
TU.0660	novel nc-TU	chromosome1	2352658	2352961	+		0	0		NA	NA	ncTU.novel	11.5761	NA	43.6203
TU.0661	ORF-TU	chromosome1	2354152	2355101	+	gene:SPAC17G8.07	1	0		249	108	ORF-TU.recovered	14.8268	NA	7.55462
TU.0662	ORF-TU	chromosome1	2357339	2358259	+	gene:SPAC17G8.09	1	2	2357469-2357575;2357698-2357762	22	445	ORF-TU.recovered	12.9908	0.579097	7.79982
TU.0663	nc-TU	chromosome1	2362360	2363032	+	gene:SPNCRNA.59	1	0		NA	NA	ncTU	8.38499	NA	22.0842
TU.0664	ORF-TU	chromosome1	2363315	2366345	+	gene:SPAC17G8.12	1	0		253	1643	ORF-TU.changed.boundaries	5.62667	NA	7.33835
TU.0665	novel nc-TU	chromosome1	2366528	2366742	+		0	0		NA	NA	ncTU.novel	10.0766	NA	74.6788
TU.0667	ORF-TU	chromosome1	2371715	2372833	+	gene:SPAC22H10.02	1	2	2371810-2371876;2371966-2372102	37	484	ORF-TU.recovered	1.82094	0.619692	5.81421
TU.0669	ORF-TU	chromosome1	2377066	2378593	+	gene:SPAC22H10.04	1	2	2377516-2377581;2377653-2377764	289	214	ORF-TU.changed.boundaries	4.19625	0.908888	6.95005
TU.0671	ORF-TU	chromosome1	2381192	2382138	+	gene:SPAC22H10.13	1	0		538	249	ORF-TU.changed.boundaries	15.5007	NA	86.9952
TU.0672	ORF-TU	chromosome1	2382520	2385107	+	gene:SPAC22H10.07	1	1	2383181-2383233	652	217	ORF-TU.recovered	2.37531	0.247298	6.82945
TU.0673	multicistronic	chromosome1	2385757	2389873	+	gene:SPAC22H10.08;gene:SPAC22H10.09	2	1	2387266-2387321	NA	NA	NA	14.84	0.724058	9.79755
TU.0674	ORF-TU	chromosome1	2390153	2391867	+	gene:SPAC22H10.10	1	3	2390241-2390278;2390548-2390589;2391012-2391054	NA	159	ORF-TU.recovered	4.53144	1.14035	18.6219
TU.0675	novel nc-TU	chromosome1	2394487	2394720	+		0	0		NA	NA	ncTU.novel	3.97874	NA	25.9518
TU.0677	ORF-TU	chromosome1	2399405	2400681	+	gene:SPAC15F9.02	1	2	2399488-2399528;2400463-2400516	16	150	ORF-TU.changed.boundaries	26.0895	0.333338	7.01172
TU.0678	ORF-TU	chromosome1	2406557	2408041	+	gene:SPAC1B9.03c	1	2	2406688-2406745;2406806-2406865	107	86	ORF-TU.recovered	19.1799	0.709948	3.98106
TU.0679	ORF-TU	chromosome1	2416231	2416706	+	gene:SPAC6B12.18	1	0		154	97	ORF-TU.recovered	16.2672	NA	3.94
TU.0681	novel nc-TU	chromosome1	2420976	2421347	+		0	0		NA	NA	ncTU.novel	3.19772	NA	15.4898
TU.0682	multicistronic	chromosome1	2425809	2429024	+	gene:SPAC6B12.08;gene:SPAC6B12.09	2	1	2426280-2426413	NA	NA	NA	10.431	0.800393	13.7615
TU.0683	ORF-TU	chromosome1	2430804	2432211	+	gene:SPAC6B12.11	1	2	2431128-2431183;2431817-2431856	194	666	ORF-TU.changed.boundaries	7.80605	0.239187	7.75208
TU.0685	ORF-TU	chromosome1	2433383	2435623	+	gene:SPAC6B12.12	1	0		9	351	ORF-TU.recovered	43.5942	NA	2.39885
TU.0686	ORF-TU	chromosome1	2435890	2436940	+	gene:SPAC6B12.13	1	1	2436242-2436466	159	422	ORF-TU.recovered	32.3988	1.12918	7.67353
TU.0687	multicistronic	chromosome1	2439436	2441172	+	gene:SPAC6B12.15;gene:SPSNORNA.11	2	2	2439658-2439854;2440254-2440506	NA	NA	NA	57.7796	0.482354	0.760143
TU.0688	ORF-TU	chromosome1	2445258	2447481	+	gene:SPAC32A11.01	1	2	2445413-2445472;2445969-2446051	NA	130	ORF-TU.recovered	0.633423	0.600176	1.04646
TU.0691	novel nc-TU	chromosome1	2462992	2463834	+		0	0		NA	NA	ncTU.novel	8.09759	NA	29.4862
TU.0692	novel nc-TU	chromosome1	2463957	2464282	+		0	0		NA	NA	ncTU.novel	4.46641	NA	16.1033
TU.0694	ORF-TU	chromosome1	2465070	2466605	+	gene:SPAC19A8.11c	1	3	2465406-2465445;2465836-2465877;2466070-2466112	278	84	ORF-TU.changed.boundaries	34.1725	0.546124	7.16669
TU.0696	ORF-TU	chromosome1	2474646	2475758	+	gene:SPAC19A8.07c	1	0		71	172	ORF-TU.recovered	11.7171	NA	2.70678
TU.0698	ORF-TU	chromosome1	2477876	2479999	+	gene:SPAC19A8.05c	1	0		243	76	ORF-TU.recovered	3.46346	NA	4.35294
TU.0700	novel nc-TU	chromosome1	2490107	2490472	+		0	0		NA	NA	ncTU.novel	1.34259	NA	9.03732
TU.0701	ORF-TU	chromosome1	2490571	2494211	+	gene:SPAC19A8.01c	1	0		292	169	ORF-TU.changed.boundaries	4.60581	NA	6.95785
TU.0702	ORF-TU	chromosome1	2499002	2500425	+	gene:SPAC23H3.04	1	1	2499825-2499874	33	NA	ORF-TU.changed.boundaries	3.24779	0.127731	6.83205
TU.0703	ORF-TU	chromosome1	2502824	2505940	+	gene:SPAC23H3.06	1	1	2503958-2504007	153	680	ORF-TU.recovered	6.34081	0.30558	8.69874
TU.0704	novel nc-TU	chromosome1	2507245	2507605	+		0	0		NA	NA	ncTU.novel	7.96496	NA	39.984
TU.0705	ORF-TU	chromosome1	2511107	2512827	+	gene:SPAC23H3.10	1	0		144	144	ORF-TU.recovered	10.9686	NA	5.82051
TU.0707	nc-TU	chromosome1	2520105	2520582	+		0	0		NA	NA	ncTU	9.93122	NA	53.0883
TU.0709	ORF-TU	chromosome1	2521510	2523383	+	gene:SPAC23H3.14	1	2	2521751-2521808;2521918-2522033	188	170	ORF-TU.recovered	11.4459	0.665449	5.35229
TU.0711	ORF-TU	chromosome1	2525788	2527447	+	gene:SPAC25H1.02	1	0		129	191	ORF-TU.recovered	13.6238	NA	27.1981
TU.0712	multicistronic	chromosome1	2527974	2529925	+	gene:SPAC25H1.03;gene:SPAC25H1.04	2	1	2528102-2528153	NA	NA	NA	5.20307	0.100315	1.4924
TU.0713	ORF-TU	chromosome1	2530138	2531161	+	gene:SPAC25H1.05	1	0		0	412	ORF-TU.recovered	6.67148	NA	4.2466
TU.0714	ORF-TU	chromosome1	2531285	2532869	+	gene:SPAC25H1.06	1	0		168	196	ORF-TU.recovered	10.0104	NA	4.35273
TU.0715	ORF-TU	chromosome1	2533791	2536558	+	gene:SPAC25H1.07	1	0		30	138	ORF-TU.recovered	30.0232	NA	5.02398
TU.0717	ORF-TU	chromosome1	2544860	2546946	+	gene:SPAC4A8.04	1	0		490	226	ORF-TU.recovered	4.50818	NA	10.9275
TU.0718	nc-TU	chromosome1	2553945	2555117	+		0	0		NA	NA	ncTU	14.8903	NA	24.4044
TU.0719	nc-TU	chromosome1	2559053	2559313	+		0	0		NA	NA	ncTU	2.34938	NA	33.506
TU.0720	ORF-TU	chromosome1	2563668	2566857	+	gene:SPAC4A8.10	1	2	2564087-2564156;2564307-2564470	611	60	ORF-TU.recovered	4.88913	0.96942	4.21448
TU.0721	ORF-TU	chromosome1	2576349	2577934	+	gene:SPAC4A8.14	1	1	2577578-2577619	152	144	ORF-TU.recovered	26.353	0.237106	8.22893
TU.0723	novel nc-TU	chromosome1	2581367	2581697	+		0	0		NA	NA	ncTU.novel	11.7597	NA	96.4892
TU.0724	novel nc-TU	chromosome1	2582309	2582621	+		0	0		NA	NA	ncTU.novel	18.8653	NA	15.9145
TU.0726	ORF-TU	chromosome1	2583572	2584852	+	gene:SPAC823.02	1	1	2583903-2583940	232	182	ORF-TU.changed.boundaries	25.2843	1.68506	21.0421
TU.0727	ORF-TU	chromosome1	2585154	2587460	+	gene:SPAC823.03	1	1	2585944-2585990	601	65	ORF-TU.recovered	7.24195	0.460567	1.63201
TU.0728	ORF-TU	chromosome1	2587722	2588698	+	gene:SPAC823.04	1	1	2587898-2587951	7	NA	ORF-TU.recovered	5.46934	0.742261	17.3126
TU.0729	multicistronic	chromosome1	2590234	2592566	+	gene:SPAC823.06;gene:SPAC823.07	2	0		NA	NA	NA	5.87008	NA	5.51729
TU.0730	ORF-TU	chromosome1	2598255	2600183	+	gene:SPAC823.11	1	2	2598496-2598551;2599300-2599351	70	326	ORF-TU.recovered	33.2548	0.329483	43.6645
TU.0731	ORF-TU	chromosome1	2601094	2604167	+	gene:SPAC823.12	1	0		148	208	ORF-TU.recovered	11.6631	NA	5.28017
TU.0732	ORF-TU	chromosome1	2605770	2607377	+	gene:SPAC823.14	1	3	2606228-2606278;2606318-2606540;2606614-2606654	415	130	ORF-TU.recovered	53.6008	2.64784	7.12479
TU.0733	ORF-TU	chromosome1	2607810	2609191	+	gene:SPAC823.15	1	1	2607959-2608088	293	135	ORF-TU.changed.boundaries	10.6264	6.26835	11.9372
TU.0735	ORF-TU	chromosome1	2611045	2612830	+	gene:SPAC7D4.14c	1	0		55	179	ORF-TU.changed.boundaries	6.3042	NA	9.56109
TU.0736	ORF-TU	chromosome1	2613231	2614470	+	gene:SPAC7D4.13c	1	1	2613311-2613382	65	165	ORF-TU.recovered	8.46536	1.32598	18.8046
TU.0737	ORF-TU	chromosome1	2614805	2617439	+	gene:SPAC7D4.12c	1	0		237	264	ORF-TU.changed.boundaries	4.6194	NA	6.95036
TU.0738	ORF-TU	chromosome1	2617983	2620316	+	gene:SPAC7D4.11c	1	0		NA	65	ORF-TU.recovered	11.5785	NA	7.67424
TU.0739	multicistronic	chromosome1	2621760	2623545	+	gene:SPAC7D4.09c;gene:SPNCRNA.842	2	0		NA	NA	NA	9.63509	NA	22.1457
TU.0740	ORF-TU	chromosome1	2624256	2626023	+	gene:SPAC7D4.07c	1	0		1201	88	ORF-TU.changed.boundaries	27.0258	NA	2.01117
TU.0741	ORF-TU	chromosome1	2626406	2627901	+	gene:SPAC7D4.06c	1	0		177	99	ORF-TU.changed.boundaries	14.5125	NA	12.2945
TU.0742	novel nc-TU	chromosome1	2628787	2628998	+		0	0		NA	NA	ncTU.novel	2.98286	NA	18.8244
TU.0744	ORF-TU	chromosome1	2633758	2637055	+	gene:SPAC7D4.03c	1	0		453	213	ORF-TU.recovered	2.98801	NA	2.89599
TU.0745	ORF-TU	chromosome1	2637656	2639540	+	gene:SPAC7D4.02c	1	3	2637809-2637978;2638211-2638303;2639058-2639120	70	305	ORF-TU.recovered	12.6436	0.946637	17.1325
TU.0746	ORF-TU	chromosome1	2643529	2645259	+	gene:SPAC4F8.14c	1	2	2643573-2643611;2643684-2643859	95	103	ORF-TU.recovered	55.634	1.5681	3.8317
TU.0747	ORF-TU	chromosome1	2645443	2650342	+	gene:SPAC4F8.13c	1	0		74	342	ORF-TU.recovered	5.44119	NA	3.21201
TU.0748	ORF-TU	chromosome1	2650732	2658018	+	gene:SPAC4F8.12c	1	0		6	190	ORF-TU.recovered	13.4825	NA	3.56526
TU.0749	ORF-TU	chromosome1	2661705	2662538	+	gene:SPAC4F8.10c	1	0		96	38	ORF-TU.recovered	11.7645	NA	4.73525
TU.0751	ORF-TU	chromosome1	2665023	2667355	+	gene:SPAC4F8.07c	1	1	2667218-2667268	793	168	ORF-TU.changed.boundaries	1.0728	34.7641	3.87963
TU.0752	novel nc-TU	chromosome1	2667776	2668060	+		0	0		NA	NA	ncTU.novel	167.521	NA	1.52346
TU.0753	ORF-TU	chromosome1	2669553	2670297	+	gene:SPAC4F8.05c	1	0		260	144	ORF-TU.recovered	16.319	NA	5.19659
TU.0754	ORF-TU	chromosome1	2673811	2674915	+	gene:SPAC4F8.02c	1	0		169	102	ORF-TU.recovered	12.8346	NA	6.95988
TU.0755	ORF-TU	chromosome1	2677094	2679199	+	gene:SPAC644.04	1	1	2677374-2677427	46	437	ORF-TU.changed.boundaries	6.05921	0.607171	4.44438
TU.0757	nc-TU	chromosome1	2683950	2684565	+		0	0		NA	NA	ncTU	11.3522	NA	44.2254
TU.0758	ORF-TU	chromosome1	2686132	2687815	+	gene:SPAC644.07	1	0		274	45	ORF-TU.recovered	11.9879	NA	8.30815
TU.0759	ORF-TU	chromosome1	2688108	2689082	+	gene:SPAC644.08	1	1	2688264-2688316	87	214	ORF-TU.changed.boundaries	24.0384	0.719957	3.90712
TU.0760	ORF-TU	chromosome1	2689650	2691092	+	gene:SPAC644.09	1	3	2689772-2690152;2690273-2690407;2690744-2690803	53	128	ORF-TU.recovered	16.6789	0.728604	6.6643
TU.0761	ORF-TU	chromosome1	2691288	2692228	+	gene:SPAC644.10	1	0		176	359	ORF-TU.recovered	13.0906	NA	14.8324
TU.0762	ORF-TU	chromosome1	2694701	2697412	+	gene:SPAC644.12	1	5	2694777-2694816;2694837-2694902;2694918-2694981;2695102-2695170;2695620-2695683	57	77	ORF-TU.recovered	13.2885	0.683089	3.08088
TU.0763	ORF-TU	chromosome1	2700423	2701130	+	gene:SPAC644.15	1	1	2700522-2700657	30	69	ORF-TU.recovered	86.5686	0.469334	0.609085
TU.0764	ORF-TU	chromosome1	2701606	2702973	+	gene:SPAC644.16	1	1	2701654-2701693	23	28	ORF-TU.recovered	7.55167	1.13418	22.223
TU.0765	nc-TU	chromosome1	2705747	2706072	+	gene:SPSNORNA.54	1	0		NA	NA	ncTU	2.66029	NA	0.341643
TU.0766	ORF-TU	chromosome1	2708054	2709558	+	gene:SPAPB2B4.02	1	1	2708447-2708778	43	620	ORF-TU.changed.boundaries	22.7547	0.748908	8.3174
TU.0767	ORF-TU	chromosome1	2709771	2713862	+	gene:SPAPB2B4.03	1	0		1309	454	ORF-TU.changed.boundaries	4.68762	NA	4.52164
TU.0768	novel nc-TU	chromosome1	2714520	2717156	+		0	0		NA	NA	ncTU.novel	11.7364	NA	26.8094
TU.0769	ORF-TU	chromosome1	2720656	2722620	+	gene:SPAPB2B4.05	1	6	2721101-2721201;2721356-2721404;2721500-2721551;2721644-2721747;2722009-2722059;2722292-2722374	298	40	ORF-TU.recovered	19.2688	0.482942	10.3104
TU.0770	ORF-TU	chromosome1	2722720	2723922	+	gene:SPAPB2B4.06	1	3	2723211-2723272;2723301-2723348;2723560-2723607	15	370	ORF-TU.recovered	21.1882	0.420369	12.5483
TU.0771	ORF-TU	chromosome1	2724303	2725883	+	gene:SPAPB2B4.07	1	0		73	760	ORF-TU.recovered	6.7369	NA	5.03396
TU.0772	multicistronic	chromosome1	2726167	2732352	+	gene:SPAC6F6.01;gene:SPNCRNA.204	2	0		NA	NA	NA	4.3723	NA	4.59647
TU.0773	nc-TU	chromosome1	2734078	2735579	+	gene:SPNCRNA.847	1	0		NA	NA	ncTU	12.3882	NA	38.0776
TU.0774	nc-TU	chromosome1	2735823	2736068	+		0	0		NA	NA	ncTU	4.56282	NA	41.8738
TU.0775	nc-TU	chromosome1	2739237	2739713	+		0	0		NA	NA	ncTU	4.96154	NA	11.9971
TU.0776	ORF-TU	chromosome1	2740435	2741391	+	gene:SPAC6F6.05	1	1	2740841-2740893	104	133	ORF-TU.recovered	41.0727	0.345169	2.21875
TU.0777	ORF-TU	chromosome1	2748900	2749727	+	gene:SPAC6F6.09	1	1	2749101-2749163	168	217	ORF-TU.recovered	9.41509	0.507952	5.04876
TU.0778	nc-TU	chromosome1	2752960	2753187	+		0	0		NA	NA	ncTU	5.00931	NA	22.8654
TU.0779	ORF-TU	chromosome1	2754527	2756275	+	gene:SPAC6F6.12	1	2	2754900-2754967;2755104-2755191	241	240	ORF-TU.recovered	3.69318	0.518292	3.95783
TU.0783	ORF-TU	chromosome1	2762231	2763555	+	gene:SPAC6F6.15	1	7	2762383-2762453;2762494-2762561;2762586-2762661;2762723-2762786;2762834-2762874;2762922-2763000;2763127-2763180	71	162	ORF-TU.changed.boundaries	23.8093	0.83911	3.65203
TU.0784	ORF-TU	chromosome1	2766236	2771136	+	gene:SPAC6F6.17	1	0		134	133	ORF-TU.changed.boundaries	14.0954	NA	4.31084
TU.0785	novel nc-TU	chromosome1	2775367	2776573	+		0	0		NA	NA	ncTU.novel	6.18724	NA	22.4857
TU.0786	ORF-TU	chromosome1	2776735	2781051	+	gene:SPAC1805.04	1	1	2777555-2777618	636	128	ORF-TU.changed.boundaries	11.6745	0.360592	7.98185
TU.0787	ORF-TU	chromosome1	2781160	2783493	+	gene:SPAC1805.05	1	3	2781551-2781616;2781687-2781746;2781896-2781968	256	364	ORF-TU.changed.boundaries	8.47761	0.870339	3.3745
TU.0788	ORF-TU	chromosome1	2788035	2788937	+	gene:SPAC1805.08	1	2	2788079-2788127;2788239-2788298	35	224	ORF-TU.changed.boundaries	28.528	0.353787	5.35506
TU.0789	multicistronic	chromosome1	2789051	2790579	+	gene:SPAC1805.18;gene:SPSNORNA.52	2	0		NA	NA	NA	56.7488	NA	10.1278
TU.0790	ORF-TU	chromosome1	2791130	2792871	+	gene:SPAC1805.10	1	0		113	57	ORF-TU.changed.boundaries	6.81307	NA	7.94992
TU.0791	novel nc-TU	chromosome1	2794285	2794586	+		0	0		NA	NA	ncTU.novel	32.5359	NA	23.6584
TU.0792	ORF-TU	chromosome1	2794901	2795700	+	gene:SPAC1805.13	1	1	2795046-2795289	37	59	ORF-TU.recovered	57.8621	0.833938	3.14485
TU.0793	ORF-TU	chromosome1	2795967	2797909	+	gene:SPAC1805.14	1	0		502	114	ORF-TU.recovered	3.98284	NA	4.21058
TU.0794	ORF-TU	chromosome1	2803920	2808301	+	gene:SPAC1805.17	1	1	2804122-2804387	588	294	ORF-TU.recovered	9.39263	1.28249	2.24161
TU.0795	novel nc-TU	chromosome1	2808940	2809327	+		0	0		NA	NA	ncTU.novel	10.3881	NA	36.1151
TU.0796	ORF-TU	chromosome1	2812708	2813337	+	gene:SPAC1B2.06	1	0		75	326	ORF-TU.changed.boundaries	8.7641	NA	16.4095
TU.0797	ORF-TU	chromosome1	2814304	2815450	+	gene:SPAC1B2.04	1	1	2814517-2814927	64	267	ORF-TU.changed.boundaries	22.9409	1.45934	12.3994
TU.0798	ORF-TU	chromosome1	2815825	2818650	+	gene:SPAC1B2.05	1	2	2817624-2817664;2818038-2818077	117	452	ORF-TU.changed.boundaries	7.52771	0.460442	4.16657
TU.0800	ORF-TU	chromosome1	2821348	2823579	+	gene:SPAC3F10.03	1	0		138	57	ORF-TU.recovered	61.8249	NA	4.14422
TU.0801	ORF-TU	chromosome1	2823730	2826766	+	gene:SPAC3F10.04	1	0		237	190	ORF-TU.changed.boundaries	26.2823	NA	10.3597
TU.0803	novel nc-TU	chromosome1	2828799	2829230	+		0	0		NA	NA	ncTU.novel	7.77661	NA	15.6056
TU.0804	ORF-TU	chromosome1	2830367	2831543	+	gene:SPAC3F10.19	1	2	2830600-2830798;2830807-2830991	150	327	ORF-TU.changed.boundaries	18.2736	0.542374	3.54836
TU.0805	ORF-TU	chromosome1	2832701	2834909	+	gene:SPAC3F10.09	1	3	2833037-2833098;2833170-2833425;2833530-2833595	95	940	ORF-TU.recovered	47.5935	1.43264	3.31829
TU.0806	ORF-TU	chromosome1	2845526	2848563	+	gene:SPAC3F10.13	1	0		1009	233	ORF-TU.changed.boundaries	10.1388	NA	8.93455
TU.0807	ORF-TU	chromosome1	2851910	2853610	+	gene:SPAC3F10.17	1	1	2852039-2852174	126	281	ORF-TU.recovered	4.14142	0.502654	2.71436
TU.0808	ORF-TU	chromosome1	2855750	2859026	+	gene:SPAC8F11.03	1	1	2857428-2857462	181	188	ORF-TU.changed.boundaries	5.46721	0.635929	3.47143
TU.0809	ORF-TU	chromosome1	2859419	2861734	+	gene:SPAC8F11.04	1	1	2859492-2859618	37	840	ORF-TU.changed.boundaries	16.9296	0.325758	0.603467
TU.0810	ORF-TU	chromosome1	2862428	2863690	+	gene:SPAC8F11.06	1	0		246	218	ORF-TU.changed.boundaries	8.16484	NA	7.8798
TU.0811	nc-TU	chromosome1	2872173	2874290	+	gene:SPNCRNA.857	1	0		NA	NA	ncTU	9.08619	NA	25.3218
TU.0812	ORF-TU	chromosome1	2875942	2876222	+	gene:SPACUNK4.19	1	0		NA	NA	ORF-TU.recovered	NA	NA	NA
TU.0813	ORF-TU	chromosome1	2877376	2880588	+	gene:SPACUNK4.16c	1	0		143	236	ORF-TU.recovered	11.2173	NA	2.18477
TU.0814	ORF-TU	chromosome1	2885214	2886717	+	gene:SPACUNK4.13c	1	2	2885527-2885591;2885633-2885723	NA	33	ORF-TU.recovered	37.5371	0.821111	28.5546
TU.0815	multicistronic	chromosome1	2886943	2890878	+	gene:SPACUNK4.12c;gene:SPACUNK4.11c	2	1	2890185-2890239	NA	NA	NA	9.30597	0.665952	27.4653
TU.0816	ORF-TU	chromosome1	2892527	2893668	+	gene:SPACUNK4.20	1	0		24	1000	ORF-TU.changed.boundaries	26.3423	NA	82.4644
TU.0817	ORF-TU	chromosome1	2897991	2901910	+	gene:SPACUNK4.07c	1	0		68	209	ORF-TU.recovered	36.5789	NA	5.31788
TU.0818	ORF-TU	chromosome1	2902088	2903231	+	gene:SPACUNK4.06c	1	1	2902762-2902828	200	296	ORF-TU.recovered	26.4907	0.273358	14.0257
TU.0822	ORF-TU	chromosome1	2911512	2912477	+	gene:SPAC513.02	1	0		207	172	ORF-TU.changed.boundaries	12.6689	NA	84.0015
TU.0823	ORF-TU	chromosome1	2914275	2920137	+	gene:SPAC513.05	1	0		626	54	ORF-TU.changed.boundaries	12.4933	NA	16.0956
TU.0824	ORF-TU	chromosome1	2921481	2922774	+	gene:SPAC513.07	1	0		87	252	ORF-TU.changed.boundaries	16.8112	NA	3.22801
TU.0825	ORF-TU	chromosome1	2923191	2924643	+	gene:SPAC2E1P3.01	1	0		131	229	ORF-TU.changed.boundaries	7.1779	NA	10.5984
TU.0826	nc-TU	chromosome1	2925267	2926436	+		0	0		NA	NA	ncTU	4.03045	NA	52.3776
TU.0828	novel nc-TU	chromosome1	2931785	2932682	+		0	0		NA	NA	ncTU.novel	4.53641	NA	9.71618
TU.0829	ORF-TU	chromosome1	2932770	2935111	+	gene:SPAC2E1P3.04	1	0		27	177	ORF-TU.changed.boundaries	13.4323	NA	9.00818
TU.0830	novel nc-TU	chromosome1	2935665	2935906	+		0	0		NA	NA	ncTU.novel	3.24491	NA	65.0387
TU.0831	nc-TU	chromosome1	2938136	2938419	+		0	0		NA	NA	ncTU	0.0386037	NA	0.103268
TU.0832	nc-TU	chromosome1	2938531	2938923	+		0	0		NA	NA	ncTU	0.411746	NA	0.475814
TU.0833	nc-TU	chromosome1	2939162	2939796	+		0	0		NA	NA	ncTU	3.28589	NA	15.3076
TU.0834	ORF-TU	chromosome1	2942331	2946160	+	gene:SPAPB2C8.01	1	0		58	108	ORF-TU.recovered	21.8436	NA	10.2801
TU.0835	ORF-TU	chromosome1	2947423	2949953	+	gene:SPAPB24D3.01	1	0		521	382	ORF-TU.changed.boundaries	13.8007	NA	4.58379
TU.0836	ORF-TU	chromosome1	2952287	2953689	+	gene:SPAPB24D3.03	1	0		129	95	ORF-TU.recovered	13.7999	NA	8.51542
TU.0837	nc-TU	chromosome1	2955045	2955353	+		0	0		NA	NA	ncTU	6.71588	NA	31.7818
TU.0839	nc-TU	chromosome1	2958085	2958929	+		0	0		NA	NA	ncTU	12.6972	NA	40.0211
TU.0845	nc-TU	chromosome1	2974675	2975171	+		0	0		NA	NA	ncTU	7.74649	NA	45.135
TU.0846	nc-TU	chromosome1	2975342	2976156	+	gene:SPNCRNA.31	1	0		NA	NA	ncTU	6.34591	NA	15.4526
TU.0847	ORF-TU	chromosome1	2977798	2979597	+	gene:SPAPB1A11.01	1	0		13	NA	ORF-TU.changed.boundaries	5.65782	NA	119.282
TU.0848	ORF-TU	chromosome1	2989363	2990722	+	gene:SPAC31G5.01	1	2	2989508-2989564;2989591-2989642	33	273	ORF-TU.recovered	9.85764	5.90755	1.88023
TU.0849	ORF-TU	chromosome1	2990896	2992222	+	gene:SPAC31G5.02	1	2	2991108-2991156;2991272-2991497	77	281	ORF-TU.recovered	19.6511	0.541953	5.7016
TU.0850	ORF-TU	chromosome1	2992643	2993270	+	gene:SPAC31G5.03	1	1	2993148-2993259	14	35	ORF-TU.recovered	0.00947606	18.4565	20.1877
TU.0851	ORF-TU	chromosome1	2993446	2994796	+	gene:SPAC31G5.04	1	0		52	203	ORF-TU.recovered	53.6186	NA	7.30594
TU.0854	ORF-TU	chromosome1	2997404	2998204	+	gene:SPAC31G5.07	1	0		49	NA	ORF-TU.recovered	1.47762	NA	19.266
TU.0855	ORF-TU	chromosome1	2998984	3001011	+	gene:SPAC31G5.08	1	0		104	1152	ORF-TU.changed.boundaries	14.8538	NA	4.98948
TU.0856	multicistronic	chromosome1	3001743	3007531	+	gene:SPAC31G5.10;gene:SPAC31G5.11;gene:SPNCRNA.01;gene:SPNCRNA.71	4	1	3004949-3005025	NA	NA	NA	0.533214	1.35584	2.5405
TU.0857	multicistronic	chromosome1	3010078	3014162	+	gene:SPAC31G5.13;gene:SPAC31G5.14;gene:SPAC31G5.21	3	0		NA	NA	NA	16.7651	NA	2.30789
TU.0858	ORF-TU	chromosome1	3014338	3017864	+	gene:SPAC31G5.15	1	7	3014556-3014594;3014664-3014719;3014948-3015006;3015473-3015514;3016561-3016600;3016776-3016825;3016968-3017010	128	67	ORF-TU.recovered	3.83305	0.44171	8.88786
TU.0860	ORF-TU	chromosome1	3023314	3028064	+	gene:SPAC31G5.19	1	0		1104	149	ORF-TU.changed.boundaries	10.9195	NA	5.90329
TU.0862	ORF-TU	chromosome1	3034115	3037243	+	gene:SPAC1786.02	1	0		767	429	ORF-TU.changed.boundaries	10.5224	NA	5.32921
TU.0863	ORF-TU	chromosome1	3037684	3040897	+	gene:SPAC1786.03	1	1	3037878-3037919	34	93	ORF-TU.changed.boundaries	2.33061	0.654175	3.38367
TU.0864	ORF-TU	chromosome1	3041112	3042879	+	gene:SPAC24C9.03	1	0		170	314	ORF-TU.changed.boundaries	67.4819	NA	8.64237
TU.0865	ORF-TU	chromosome1	3044074	3045013	+	gene:SPAC24C9.04	1	0		277	357	ORF-TU.changed.boundaries	8.70795	NA	3.4475
TU.0869	nc-TU	chromosome1	3057963	3059362	+	gene:SPNCRNA.880	1	0		NA	NA	ncTU	6.03869	NA	15.3173
TU.0870	ORF-TU	chromosome1	3060991	3063509	+	gene:SPAC24C9.08	1	1	3061316-3061374	620	113	ORF-TU.changed.boundaries	23.5669	0.310819	13.5458
TU.0871	ORF-TU	chromosome1	3063703	3065307	+	gene:SPAC24C9.09	1	0		64	105	ORF-TU.changed.boundaries	8.85864	NA	6.6227
TU.0873	ORF-TU	chromosome1	3066448	3069151	+	gene:SPAC24C9.11	1	3	3066658-3066706;3068371-3068413;3068735-3068781	140	105	ORF-TU.recovered	14.5079	0.401344	4.48536
TU.0874	ORF-TU	chromosome1	3072897	3076674	+	gene:SPAC24C9.14	1	1	3075714-3075891	281	2444	ORF-TU.changed.boundaries	16.1696	6.50376	15.7225
TU.0876	ORF-TU	chromosome1	3077597	3080397	+	gene:SPAC16A10.01	1	0		79	357	ORF-TU.changed.boundaries	6.11063	NA	32.0809
TU.0877	ORF-TU	chromosome1	3081004	3082375	+	gene:SPAC16A10.02	1	1	3081105-3081154	8	818	ORF-TU.changed.boundaries	22.5054	1.53294	3.21551
TU.0879	ORF-TU	chromosome1	3087024	3088605	+	gene:SPAC16A10.04	1	5	3087072-3087126;3087169-3087229;3087277-3087383;3087588-3087703;3087839-3087894	14	562	ORF-TU.recovered	9.13778	0.754664	5.37279
TU.0880	novel nc-TU	chromosome1	3089700	3089924	+		0	0		NA	NA	ncTU.novel	16.7833	NA	30.6539
TU.0881	nc-TU	chromosome1	3093410	3094941	+	gene:SPNCRNA.885	1	0		NA	NA	ncTU	12.6932	NA	19.7702
TU.0882	nc-TU	chromosome1	3099361	3099817	+		0	0		NA	NA	ncTU	7.18697	NA	43.7784
TU.0883	ORF-TU	chromosome1	3099997	3101190	+	gene:SPAC589.04	1	1	3100668-3100746	110	265	ORF-TU.recovered	4.1593	0.8896	11.5818
TU.0884	nc-TU	chromosome1	3104260	3105632	+	gene:SPNCRNA.560	1	0		NA	NA	ncTU	11.6	NA	13.8604
TU.0885	ORF-TU	chromosome1	3106392	3108277	+	gene:SPAC589.09	1	0		448	311	ORF-TU.changed.boundaries	16.0665	NA	10.81
TU.0886	novel nc-TU	chromosome1	3108444	3108658	+		0	0		NA	NA	ncTU.novel	43.333	NA	37.7133
TU.0887	multicistronic	chromosome1	3109123	3113451	+	gene:SPAC589.11;gene:SPAC589.12	2	1	3110324-3110507	NA	NA	NA	16.4399	1.49649	2.55954
TU.0888	ORF-TU	chromosome1	3122664	3126936	+	gene:SPAC688.08	1	2	3122720-3122923;3126311-3126355	499	NA	ORF-TU.changed.boundaries	3.8851	0.170513	3.38389
TU.0889	ORF-TU	chromosome1	3127636	3129378	+	gene:SPAC688.09	1	1	3127814-3127861	11	747	ORF-TU.recovered	3.74616	0.737134	1.93067
TU.0890	ORF-TU	chromosome1	3129806	3134400	+	gene:SPAC688.10	1	0		72	171	ORF-TU.recovered	2.83941	NA	6.40713
TU.0891	ORF-TU	chromosome1	3134985	3138616	+	gene:SPAC688.11	1	0		140	186	ORF-TU.recovered	24.0151	NA	6.40343
TU.0892	nc-TU	chromosome1	3138813	3139446	+	gene:SPNCRNA.889	1	0		NA	NA	ncTU	9.76274	NA	19.1046
TU.0893	ORF-TU	chromosome1	3139535	3141007	+	gene:SPAC688.13	1	0		189	351	ORF-TU.changed.boundaries	2.06243	NA	7.33764
TU.0894	ORF-TU	chromosome1	3141428	3143126	+	gene:SPAC688.14	1	3	3141604-3141651;3142330-3142395;3142668-3142718	35	148	ORF-TU.changed.boundaries	31.2899	0.4728	15.2029
TU.0895	ORF-TU	chromosome1	3143879	3144507	+	gene:SPAC688.16	1	1	3144047-3144124	43	207	ORF-TU.recovered	58.1387	0.306253	7.15625
TU.0896	multicistronic	chromosome1	3145141	3146875	+	gene:SPAC3G9.15c;gene:SPAC3G9.16c	2	1	3145251-3145297	NA	NA	NA	2.11631	0.200097	4.52648
TU.0897	novel nc-TU	chromosome1	3148594	3148987	+		0	0		NA	NA	ncTU.novel	1.51269	NA	8.82217
TU.0898	nc-TU	chromosome1	3150249	3150529	+		0	0		NA	NA	ncTU	4.8493	NA	25.1287
TU.0899	ORF-TU	chromosome1	3150778	3152862	+	gene:SPAC3G9.13c	1	4	3151626-3151788;3151870-3151951;3152080-3152133;3152256-3152327	548	89	ORF-TU.changed.boundaries	13.6171	1.02746	16.5568
TU.0902	ORF-TU	chromosome1	3163148	3164521	+	gene:SPAC3G9.10c	1	2	3163224-3163271;3163312-3163422	73	409	ORF-TU.recovered	11.5161	2.41098	32.5488
TU.0904	ORF-TU	chromosome1	3166427	3167985	+	gene:SPAC3G9.09c	1	2	3166526-3166587;3166759-3166864	29	157	ORF-TU.changed.boundaries	51.9626	0.316518	1.86157
TU.0905	novel nc-TU	chromosome1	3169680	3169931	+		0	0		NA	NA	ncTU.novel	2.75075	NA	11.415
TU.0906	ORF-TU	chromosome1	3170059	3171509	+	gene:SPAC3G9.07c	1	0		51	99	ORF-TU.changed.boundaries	5.80084	NA	9.06278
TU.0908	nc-TU	chromosome1	3177912	3178264	+		0	0		NA	NA	ncTU	1.56696	NA	3.98056
TU.0910	ORF-TU	chromosome1	3185337	3186564	+	gene:SPAC1486.01	1	1	3185578-3185700	133	208	ORF-TU.recovered	25.6427	0.420055	1.82159
TU.0911	novel nc-TU	chromosome1	3191497	3192676	+		0	0		NA	NA	ncTU.novel	10.207	NA	27.5573
TU.0913	ORF-TU	chromosome1	3196972	3202535	+	gene:SPAC1486.05	1	2	3197444-3197529;3199996-3200060	56	NA	ORF-TU.recovered	8.81656	12.8639	4.74114
TU.0914	ORF-TU	chromosome1	3202706	3203636	+	gene:SPAC1486.11	1	1	3202834-3202876	74	NA	ORF-TU.changed.boundaries	11.779	2.22312	10.1744
TU.0915	ORF-TU	chromosome1	3203861	3205824	+	gene:SPAC1486.06	1	1	3203924-3204067	500	228	ORF-TU.recovered	11.1005	0.463735	8.4212
TU.0916	ORF-TU	chromosome1	3207277	3208433	+	gene:SPAC1486.08	1	1	3207751-3207869	243	282	ORF-TU.changed.boundaries	33.9074	0.445679	2.93203
TU.0917	ORF-TU	chromosome1	3209897	3211474	+	gene:SPAC1486.09	1	1	3210103-3210317	4	189	ORF-TU.recovered	17.7696	0.319219	5.75749
TU.0918	ORF-TU	chromosome1	3211868	3214464	+	gene:SPAC1486.10	1	0		111	159	ORF-TU.recovered	6.43357	NA	4.12957
TU.0920	multicistronic	chromosome1	3228499	3232986	+	gene:SPAC6G10.07;gene:SPAC6G10.08	2	1	3228784-3228832	NA	NA	NA	9.45885	0.187043	8.00642
TU.0921	ORF-TU	chromosome1	3233618	3237204	+	gene:SPAC6G10.09	1	1	3233908-3233957	52	86	ORF-TU.recovered	37.9374	3.95145	11.1549
TU.0924	novel nc-TU	chromosome1	3242579	3243029	+		0	0		NA	NA	ncTU.novel	11.5175	NA	36.9581
TU.0925	novel nc-TU	chromosome1	3247774	3248399	+		0	0		NA	NA	ncTU.novel	2.34008	NA	8.80445
TU.0926	ORF-TU	chromosome1	3248531	3252524	+	gene:SPAC6G9.04	1	0		NA	276	ORF-TU.recovered	3.55926	NA	6.87449
TU.0927	ORF-TU	chromosome1	3253231	3254400	+	gene:SPAC6G9.05	1	1	3253392-3253439	282	59	ORF-TU.recovered	2.15511	0.523278	34.2607
TU.0928	ORF-TU	chromosome1	3259613	3261357	+	gene:SPAC6G9.08	1	0		88	1018	ORF-TU.changed.boundaries	16.0424	NA	4.45747
TU.0930	ORF-TU	chromosome1	3268291	3269493	+	gene:SPAC6G9.11	1	1	3268513-3268576	20	715	ORF-TU.changed.boundaries	31.2422	0.282102	5.14969
TU.0931	ORF-TU	chromosome1	3270207	3272346	+	gene:SPAC6G9.12	1	0		28	245	ORF-TU.recovered	14.8283	NA	3.89983
TU.0932	ORF-TU	chromosome1	3273949	3278087	+	gene:SPAC6G9.14	1	1	3275875-3275924	186	386	ORF-TU.recovered	6.83152	0.25102	7.22915
TU.0933	ORF-TU	chromosome1	3281375	3282995	+	gene:SPAC652.01	1	1	3281515-3281583	33	1129	ORF-TU.recovered	12.8593	0.189714	3.13473
TU.0934	ORF-TU	chromosome1	3286551	3288513	+	gene:SPAPB1E7.03	1	1	3286668-3286746	51	16	ORF-TU.recovered	18.4005	0.85469	2.78602
TU.0935	novel nc-TU	chromosome1	3290511	3291072	+		0	0		NA	NA	ncTU.novel	7.10184	NA	47.7114
TU.0936	ORF-TU	chromosome1	3293550	3297468	+	gene:SPAPB1E7.05	1	1	3293647-3293950	561	177	ORF-TU.recovered	0.944044	2.11508	2.83987
TU.0938	ORF-TU	chromosome1	3302689	3310377	+	gene:SPAPB1E7.07	1	0		941	404	ORF-TU.recovered	28.2339	NA	3.8268
TU.0939	ORF-TU	chromosome1	3313428	3315933	+	gene:SPAPB1E7.09	1	0		213	151	ORF-TU.recovered	27.0634	NA	3.838
TU.0940	ORF-TU	chromosome1	3316852	3317618	+	gene:SPAPB1E7.10	1	0		72	307	ORF-TU.recovered	16.886	NA	4.62444
TU.0941	ORF-TU	chromosome1	3319240	3320058	+	gene:SPAPB1E7.12	1	0		20	50	ORF-TU.recovered	88.9597	NA	5.67867
TU.0942	ORF-TU	chromosome1	3321967	3323641	+	gene:SPAPB1E7.14	1	2	3322019-3322070;3322332-3322378	12	1106	ORF-TU.recovered	22.2207	0.86982	27.1898
TU.0943	ORF-TU	chromosome1	3326849	3327980	+	gene:SPAC2E1P5.03	1	0		49	107	ORF-TU.changed.boundaries	16.3769	NA	3.60842
TU.0944	ORF-TU	chromosome1	3329324	3331285	+	gene:SPAC2E1P5.05	1	0		38	221	ORF-TU.recovered	23.6186	NA	3.84031
TU.0945	ORF-TU	chromosome1	3332564	3334678	+	gene:SPAC26A3.01	1	0		105	425	ORF-TU.recovered	22.3702	NA	3.65225
TU.0946	ORF-TU	chromosome1	3334915	3337467	+	gene:SPAC26A3.02	1	2	3335588-3335686;3335881-3335923	77	877	ORF-TU.changed.boundaries	3.87901	0.377284	5.51587
TU.0947	ORF-TU	chromosome1	3337730	3338495	+	gene:SPAC26A3.04	1	0		18	64	ORF-TU.recovered	55.3972	NA	2.32199
TU.0948	ORF-TU	chromosome1	3339036	3344374	+	gene:SPAC26A3.05	1	2	3339178-3339217;3339292-3339347	100	135	ORF-TU.recovered	28.2762	0.440671	2.42832
TU.0949	ORF-TU	chromosome1	3344740	3345820	+	gene:SPAC26A3.06	1	2	3344820-3344870;3344909-3345030	44	53	ORF-TU.recovered	18.0509	1.00336	2.89531
TU.0950	ORF-TU	chromosome1	3346993	3348141	+	gene:SPAC26A3.08	1	1	3347056-3347120	60	580	ORF-TU.recovered	10.5947	0.451386	2.27389
TU.0951	ORF-TU	chromosome1	3352372	3356240	+	gene:SPAC26A3.10	1	2	3352531-3352568;3352694-3352984	143	704	ORF-TU.recovered	2.12212	0.235742	1.29252
TU.0952	ORF-TU	chromosome1	3356579	3357871	+	gene:SPAC26A3.11	1	1	3357080-3357128	153	119	ORF-TU.changed.boundaries	30.9855	0.505659	6.95626
TU.0953	novel nc-TU	chromosome1	3366183	3366451	+		0	0		NA	NA	ncTU.novel	8.03509	NA	29.676
TU.0954	ORF-TU	chromosome1	3369707	3371278	+	gene:SPAC26A3.16	1	0		36	469	ORF-TU.recovered	24.3644	NA	5.26842
TU.0956	ORF-TU	chromosome1	3375549	3376839	+	gene:SPAC8E11.08c	1	1	3376103-3376197	NA	519	ORF-TU.recovered	10.9389	10.6563	24.0593
TU.0957	ORF-TU	chromosome1	3377114	3378060	+	gene:SPAC8E11.07c	1	2	3377217-3377279;3377367-3377518	34	347	ORF-TU.recovered	20.5044	0.894181	3.60468
TU.0958	ORF-TU	chromosome1	3378224	3380380	+	gene:SPAC8E11.05c	1	0		48	1039	ORF-TU.changed.boundaries	8.52621	NA	2.88944
TU.0959	ORF-TU	chromosome1	3380557	3381890	+	gene:SPAC8E11.04c	1	4	3380829-3380899;3380985-3381095;3381144-3381198;3381345-3381458	199	117	ORF-TU.recovered	39.1638	1.21167	19.3278
TU.0960	ORF-TU	chromosome1	3383767	3385679	+	gene:SPAC8E11.02c	1	1	3384338-3384744	501	145	ORF-TU.changed.boundaries	39.8813	1.06502	1.14716
TU.0961	ORF-TU	chromosome1	3385938	3388101	+	gene:SPAC8E11.01c	1	0		109	561	ORF-TU.recovered	10.3674	NA	9.81629
TU.0962	ORF-TU	chromosome1	3388229	3389731	+	gene:SPAC959.02	1	3	3388274-3388316;3388435-3388475;3388780-3388912	12	410	ORF-TU.recovered	33.8986	0.714489	1.65184
TU.0963	ORF-TU	chromosome1	3392035	3392756	+	gene:SPAC959.10	1	0		224	416	ORF-TU.changed.boundaries	7.55419	NA	15.3727
TU.0964	multicistronic	chromosome1	3394874	3395382	+	gene:SPNCRNA.906;gene:SPSNORNA.20	2	0		NA	NA	NA	67.0068	NA	1.12492
TU.0965	ORF-TU	chromosome1	3399244	3400154	+	gene:SPAC959.07	1	0		12	100	ORF-TU.recovered	93.6595	NA	1.47443
TU.0966	ORF-TU	chromosome1	3400527	3401124	+	gene:SPAC959.08	1	0		15	27	ORF-TU.recovered	60.4798	NA	2.17907
TU.0967	ORF-TU	chromosome1	3406187	3407727	+	gene:SPAP32A8.02	1	0		28	2707	ORF-TU.changed.boundaries	6.04866	NA	8.6536
TU.0970	ORF-TU	chromosome1	3410928	3411882	+	gene:SPAC3H5.12c	1	0		23	43	ORF-TU.recovered	75.5602	NA	1.77794
TU.0971	ORF-TU	chromosome1	3412231	3413533	+	gene:SPAC3H5.13	1	2	3412570-3412609;3412732-3412777	296	NA	ORF-TU.changed.boundaries	10.3486	2.43207	15.4389
TU.0972	novel nc-TU	chromosome1	3415715	3415968	+		0	0		NA	NA	ncTU.novel	40.1058	NA	24.5396
TU.0973	ORF-TU	chromosome1	3416604	3425029	+	gene:SPAC3H5.09c	1	0		118	231	ORF-TU.recovered	7.55683	NA	4.49333
TU.0974	ORF-TU	chromosome1	3425512	3429172	+	gene:SPAC3H5.08c	1	2	3426105-3426210;3428391-3428427	454	428	ORF-TU.changed.boundaries	3.10409	0.31751	5.35606
TU.0975	ORF-TU	chromosome1	3430974	3436009	+	gene:SPAC3H5.06c	1	1	3431390-3431480	115	686	ORF-TU.changed.boundaries	5.35746	0.342103	4.40736
TU.0976	ORF-TU	chromosome1	3436250	3436823	+	gene:SPAC3H5.05c	1	0		37	117	ORF-TU.recovered	7.39809	NA	0.871734
TU.0977	ORF-TU	chromosome1	3438895	3442031	+	gene:SPAC3A11.14c	1	3	3438945-3438986;3439621-3439673;3441362-3441486	38	428	ORF-TU.recovered	3.20068	0.317425	5.98588
TU.0978	ORF-TU	chromosome1	3443938	3446084	+	gene:SPAC3A11.12c	1	1	3444097-3444281	6	574	ORF-TU.recovered	16.5052	0.265141	1.90417
TU.0979	ORF-TU	chromosome1	3446312	3447955	+	gene:SPAC3A11.11c	1	0		196	516	ORF-TU.recovered	31.8959	NA	18.6682
TU.0980	ORF-TU	chromosome1	3448319	3449810	+	gene:SPAC3A11.10c	1	0		45	212	ORF-TU.changed.boundaries	9.73853	NA	5.95373
TU.0981	ORF-TU	chromosome1	3452479	3455659	+	gene:SPAC3A11.08	1	0		577	421	ORF-TU.changed.boundaries	5.54179	NA	5.37645
TU.0982	multicistronic	chromosome1	3455850	3459082	+	gene:SPAC3A11.07;gene:SPNCRNA.910	2	0		NA	NA	NA	18.7883	NA	6.93173
TU.0983	ORF-TU	chromosome1	3462906	3465225	+	gene:SPAC3A11.05c	1	2	3463128-3463258;3463699-3463744	159	203	ORF-TU.changed.boundaries	2.29425	1.12466	17.6578
TU.0984	ORF-TU	chromosome1	3466526	3467872	+	gene:SPAC3A11.03	1	2	3466588-3466771;3467476-3467607	308	91	ORF-TU.changed.boundaries	24.492	3.06472	29.8819
TU.0987	ORF-TU	chromosome1	3475182	3479009	+	gene:SPAC328.02	1	0		379	1977	ORF-TU.recovered	8.23855	NA	4.9164
TU.0988	ORF-TU	chromosome1	3479148	3481301	+	gene:SPAC328.03	1	0		166	445	ORF-TU.recovered	17.7042	NA	1.86288
TU.0989	ORF-TU	chromosome1	3481555	3484404	+	gene:SPAC328.04	1	0		354	407	ORF-TU.changed.boundaries	4.21204	NA	10.3659
TU.0990	ORF-TU	chromosome1	3484658	3486873	+	gene:SPAC328.05	1	5	3484699-3484735;3485066-3485240;3485343-3485381;3485484-3485581;3485975-3486055	20	414	ORF-TU.recovered	5.14623	0.940329	9.38942
TU.0991	ORF-TU	chromosome1	3487210	3491026	+	gene:SPAC328.06	1	1	3490685-3490768	115	200	ORF-TU.recovered	12.2404	0.235241	2.91089
TU.0993	ORF-TU	chromosome1	3494641	3496372	+	gene:SPAC328.09	1	1	3494776-3495046	69	567	ORF-TU.recovered	5.65482	0.852107	3.66433
TU.0994	ORF-TU	chromosome1	3499034	3503916	+	gene:SPAC16E8.01	1	1	3499283-3499428	15	457	ORF-TU.recovered	3.80122	0.57136	39.706
TU.0995	multicistronic	chromosome1	3504056	3505900	+	gene:SPAC16E8.02;gene:SPAC16E8.03	2	4	3504270-3504310;3504378-3504421;3505001-3505063;3505210-3505310	NA	NA	NA	5.323	0.687961	23.1546
TU.0997	nc-TU	chromosome1	3507441	3508178	+		0	0		NA	NA	ncTU	7.94497	NA	32.6356
TU.0998	ORF-TU	chromosome1	3514001	3515315	+	gene:SPAC16E8.08	1	1	3514131-3514186	28	498	ORF-TU.recovered	1.89518	0.115802	1.16251
TU.0999	ORF-TU	chromosome1	3515638	3518595	+	gene:SPAC16E8.09	1	1	3515855-3515932	192	205	ORF-TU.recovered	5.33349	0.402305	4.79194
TU.1001	ORF-TU	chromosome1	3525270	3526991	+	gene:SPAC16E8.13	1	0		34	91	ORF-TU.changed.boundaries	5.40093	NA	5.07903
TU.1003	ORF-TU	chromosome1	3528159	3529506	+	gene:SPAC16E8.15	1	2	3528386-3528453;3528629-3528762	0	433	ORF-TU.changed.boundaries	53.8722	0.752008	1.69025
TU.1004	ORF-TU	chromosome1	3530281	3532078	+	gene:SPAC16E8.16	1	1	3530471-3530614	56	579	ORF-TU.changed.boundaries	9.3694	2.08225	2.29739
TU.1005	ORF-TU	chromosome1	3536499	3538609	+	gene:SPAC1B1.01	1	2	3536618-3536730;3537789-3537984	128	352	ORF-TU.recovered	6.9364	1.91275	26.1971
TU.1007	ORF-TU	chromosome1	3549214	3551784	+	gene:SPAC17A2.01	1	0		938	230	ORF-TU.changed.boundaries	6.18016	NA	12.7859
TU.1008	nc-TU	chromosome1	3554147	3554505	+		0	0		NA	NA	ncTU	10.8798	NA	44.4226
TU.1009	ORF-TU	chromosome1	3560533	3562903	+	gene:SPAC17A2.05	1	1	3560942-3561256	198	317	ORF-TU.recovered	11.844	0.808811	2.52763
TU.1012	ORF-TU	chromosome1	3581002	3582959	+	gene:SPAC17A2.12	1	0		NA	43	ORF-TU.recovered	3.80387	NA	9.5902
TU.1013	multicistronic	chromosome1	3584991	3588639	+	gene:SPAC17A2.14;gene:SPNCRNA.920	2	0		NA	NA	NA	10.6461	NA	6.04902
TU.1014	novel nc-TU	chromosome1	3590565	3591854	+		0	0		NA	NA	ncTU.novel	2.29264	NA	2.92105
TU.1015	ORF-TU	chromosome1	3593048	3594994	+	gene:SPAC17G6.03	1	0		7	64	ORF-TU.changed.boundaries	5.12632	NA	13.9553
TU.1016	ORF-TU	chromosome1	3599086	3599790	+	gene:SPAC17G6.06	1	1	3599172-3599240	17	68	ORF-TU.recovered	62.9793	0.481985	1.00735
TU.1017	ORF-TU	chromosome1	3601739	3603709	+	gene:SPAC17G6.08	1	0		140	295	ORF-TU.changed.boundaries	7.59622	NA	7.0135
TU.1018	ORF-TU	chromosome1	3604055	3605539	+	gene:SPAC17G6.09	1	0		37	628	ORF-TU.recovered	16.6948	NA	6.53958
TU.1019	ORF-TU	chromosome1	3605627	3607455	+	gene:SPAC17G6.10	1	0		171	72	ORF-TU.recovered	10.9317	NA	5.87305
TU.1020	nc-TU	chromosome1	3610454	3610940	+		0	0		NA	NA	ncTU	17.2612	NA	12.763
TU.1021	multicistronic	chromosome1	3612057	3617119	+	gene:SPAC17G6.12;gene:SPAC17G6.13	2	4	3612192-3612236;3612324-3612421;3612487-3612597;3612675-3612876	NA	NA	NA	7.67017	1.65699	3.95154
TU.1022	novel nc-TU	chromosome1	3620777	3621493	+		0	0		NA	NA	ncTU.novel	11.5201	NA	18.7366
TU.1024	ORF-TU	chromosome1	3623746	3625118	+	gene:SPAC17G6.17	1	0		123	290	ORF-TU.changed.boundaries	5.73363	NA	5.99963
TU.1025	ORF-TU	chromosome1	3625486	3627631	+	gene:SPAC1142.01	1	0		88	113	ORF-TU.changed.boundaries	13.6969	NA	4.74168
TU.1026	ORF-TU	chromosome1	3631525	3633873	+	gene:SPAC1142.04	1	0		11	215	ORF-TU.recovered	19.3023	NA	2.46113
TU.1028	ORF-TU	chromosome1	3635377	3636506	+	gene:SPAC1142.05	1	0		388	198	ORF-TU.recovered	27.0104	NA	13.3177
TU.1029	ORF-TU	chromosome1	3636847	3638441	+	gene:SPAC1142.06	1	0		255	288	ORF-TU.changed.boundaries	44.702	NA	4.46749
TU.1030	ORF-TU	chromosome1	3639646	3642597	+	gene:SPAC1142.08	1	0		342	225	ORF-TU.changed.boundaries	3.70726	NA	6.88731
TU.1031	ORF-TU	chromosome1	3643033	3645628	+	gene:SPAC8C9.03	1	1	3643369-3643633	206	892	ORF-TU.recovered	4.46384	0.402972	28.3627
TU.1032	ORF-TU	chromosome1	3646229	3648899	+	gene:SPAC8C9.04	1	0		46	676	ORF-TU.recovered	38.579	NA	23.9277
TU.1033	ORF-TU	chromosome1	3649401	3651265	+	gene:SPAC8C9.05	1	6	3649602-3649715;3649750-3649798;3649828-3649938;3650059-3650116;3650261-3650337;3650342-3650389	158	35	ORF-TU.changed.boundaries	26.048	1.73162	17.9623
TU.1037	ORF-TU	chromosome1	3654171	3654983	+	gene:SPAC8C9.07	1	0		109	279	ORF-TU.recovered	9.91484	NA	2.75652
TU.1038	ORF-TU	chromosome1	3655122	3656221	+	gene:SPAC8C9.08	1	1	3655254-3655469	22	154	ORF-TU.recovered	80.5664	1.32449	5.04111
TU.1039	multicistronic	chromosome1	3659101	3660039	+	gene:SPAC8C9.11;gene:SPNCRNA.228	2	2	3659192-3659270;3659421-3659526	NA	NA	NA	11.6996	0.765495	7.19795
TU.1040	ORF-TU	chromosome1	3660380	3661068	+	gene:SPAC8C9.19	1	2	3660439-3660490;3660557-3660606	50	NA	ORF-TU.changed.boundaries	10.4926	0.944589	84.0825
TU.1041	novel nc-TU	chromosome1	3661707	3662017	+		0	0		NA	NA	ncTU.novel	2.01457	NA	14.0854
TU.1042	ORF-TU	chromosome1	3663167	3669081	+	gene:SPAC8C9.14	1	4	3666037-3666133;3666224-3666979;3667060-3667112;3667171-3667313	2840	411	ORF-TU.changed.boundaries	9.09869	1.07208	3.97876
TU.1043	ORF-TU	chromosome1	3674931	3677764	+	gene:SPAC15A10.01	1	0		595	188	ORF-TU.changed.boundaries	11.8821	NA	9.32276
TU.1044	ORF-TU	chromosome1	3677990	3679986	+	gene:SPAC15A10.02	1	0		95	553	ORF-TU.recovered	13.1187	NA	4.48785
TU.1046	nc-TU	chromosome1	3685587	3686875	+	gene:SPNCRNA.926	1	0		NA	NA	ncTU	12.8394	NA	14.5814
TU.1047	ORF-TU	chromosome1	3687974	3688486	+	gene:SPAC15A10.17	1	0		71	NA	ORF-TU.changed.boundaries	1.50541	NA	5.14847
TU.1048	ORF-TU	chromosome1	3688612	3691226	+	gene:SPAC15A10.06	1	3	3688807-3689321;3689639-3689721;3690442-3690483	170	NA	ORF-TU.changed.boundaries	14.6061	0.791253	16.0685
TU.1049	ORF-TU	chromosome1	3691346	3692541	+	gene:SPAC15A10.07	1	0		45	670	ORF-TU.recovered	10.1763	NA	7.60622
TU.1050	ORF-TU	chromosome1	3692797	3694986	+	gene:SPAC15A10.08	1	2	3692885-3692935;3693163-3693302	38	87	ORF-TU.recovered	16.3013	1.20648	2.84304
TU.1051	novel nc-TU	chromosome1	3696575	3696814	+		0	0		NA	NA	ncTU.novel	2.89493	NA	13.6924
TU.1052	ORF-TU	chromosome1	3696927	3699976	+	gene:SPAC15A10.10	1	5	3697753-3697794;3698369-3698420;3698528-3698569;3699311-3699358;3699539-3699581	581	190	ORF-TU.changed.boundaries	NA	NA	NA
TU.1053	ORF-TU	chromosome1	3702500	3709071	+	gene:SPAC15A10.11	1	0		295	91	ORF-TU.recovered	15.48	NA	3.76741
TU.1054	ORF-TU	chromosome1	3711475	3713871	+	gene:SPAC15A10.13	1	6	3711672-3711720;3711862-3711912;3712015-3712066;3712928-3712967;3713097-3713146;3713320-3713378	71	159	ORF-TU.changed.boundaries	7.22603	0.51792	6.81757
TU.1055	ORF-TU	chromosome1	3714145	3716489	+	gene:SPAC15A10.15	1	4	3714224-3714261;3714302-3714351;3714585-3714627;3714696-3714747	42	218	ORF-TU.recovered	3.79627	0.539853	5.87583
TU.1056	ORF-TU	chromosome1	3716660	3721797	+	gene:SPAC15A10.16	1	1	3721506-3721578	146	NA	ORF-TU.changed.boundaries	1.00791	12.5112	6.62917
TU.1057	ORF-TU	chromosome1	3722461	3723243	+	gene:SPAC15E1.03	1	1	3722809-3722998	48	36	ORF-TU.changed.boundaries	42.9271	0.834687	2.17429
TU.1058	ORF-TU	chromosome1	3723767	3725825	+	gene:SPAC15E1.04	1	0		66	113	ORF-TU.recovered	7.90088	NA	3.78296
TU.1059	ORF-TU	chromosome1	3727372	3728292	+	gene:SPAC15E1.06	1	1	3727526-3727603	91	28	ORF-TU.recovered	37.1642	0.332458	3.88712
TU.1060	ORF-TU	chromosome1	3729701	3731013	+	gene:SPAC15E1.08	1	4	3729898-3729983;3730179-3730493;3730597-3730643;3730701-3730903	106	22	ORF-TU.recovered	29.0976	1.03658	14.1158
TU.1061	ORF-TU	chromosome1	3731099	3732257	+	gene:SPAC15E1.09	1	3	3731425-3731671;3731693-3731739;3731809-3731892	172	273	ORF-TU.recovered	20.3072	1.34532	4.42199
TU.1062	ORF-TU	chromosome1	3732353	3733284	+	gene:SPAC15E1.10	1	0		90	81	ORF-TU.recovered	6.95294	NA	11.3488
TU.1064	ORF-TU	chromosome1	3736833	3739091	+	gene:SPAP7G5.03	1	0		NA	85	ORF-TU.recovered	4.49533	NA	7.79008
TU.1065	novel nc-TU	chromosome1	3739227	3740552	+		0	0		NA	NA	ncTU.novel	15.6174	NA	36.3931
TU.1066	novel nc-TU	chromosome1	3740820	3741180	+		0	0		NA	NA	ncTU.novel	17.9838	NA	38.6523
TU.1068	novel nc-TU	chromosome1	3742297	3742644	+		0	0		NA	NA	ncTU.novel	18.2176	NA	38.9918
TU.1069	ORF-TU	chromosome1	3744119	3745686	+	gene:SPAP7G5.05	1	0		45	31	ORF-TU.changed.boundaries	47.8787	NA	21.6262
TU.1070	nc-TU	chromosome1	3745812	3746674	+		0	0		NA	NA	ncTU	1.93536	NA	5.31232
TU.1071	nc-TU	chromosome1	3747212	3749129	+		0	0		NA	NA	ncTU	3.80391	NA	13.4688
TU.1072	ORF-TU	chromosome1	3749299	3751573	+	gene:SPAP7G5.06	1	0		396	281	ORF-TU.changed.boundaries	5.27795	NA	17.5458
TU.1078	ORF-TU	chromosome1	3790935	3791695	+	gene:SPAP4C9.02	1	1	3791112-3791153	45	354	ORF-TU.recovered	9.85723	0.246277	3.46297
TU.1079	ORF-TU	chromosome1	3799045	3801650	+	gene:SPAC1556.03	1	2	3799681-3799730;3800136-3800183	199	1445	ORF-TU.recovered	16.7936	0.313233	9.59969
TU.1080	ORF-TU	chromosome1	3802700	3805131	+	gene:SPAC1556.06	1	0		NA	NA	ORF-TU.recovered	6.19957	NA	7.10998
TU.1081	ORF-TU	chromosome1	3805797	3807186	+	gene:SPAC1556.07	1	1	3805931-3806162	47	143	ORF-TU.changed.boundaries	72.0895	0.468231	1.77286
TU.1082	novel nc-TU	chromosome1	3809634	3809900	+		0	0		NA	NA	ncTU.novel	30.2913	NA	13.4049
TU.1083	ORF-TU	chromosome1	3812544	3814495	+	gene:SPAC1F12.05	1	0		578	240	ORF-TU.changed.boundaries	4.57559	NA	5.16295
TU.1085	ORF-TU	chromosome1	3815681	3817104	+	gene:SPAC1F12.07	1	0		172	70	ORF-TU.recovered	56.8508	NA	6.8588
TU.1086	ORF-TU	chromosome1	3817300	3818564	+	gene:SPAC1F12.08	1	3	3817804-3817850;3817992-3818034;3818131-3818169	164	19	ORF-TU.changed.boundaries	29.7619	1.58078	10.7108
TU.1087	ORF-TU	chromosome1	3818754	3820483	+	gene:SPAC1F12.09	1	2	3818908-3818953;3819678-3819719	NA	74	ORF-TU.recovered	5.3229	1.62104	9.21038
TU.1088	ORF-TU	chromosome1	3821827	3824449	+	gene:SPAC4H3.01	1	4	3822456-3822586;3823021-3823058;3823132-3823215;3823887-3823931	1108	167	ORF-TU.recovered	35.7438	1.4083	8.54057
TU.1090	novel nc-TU	chromosome1	3826918	3827524	+		0	0		NA	NA	ncTU.novel	1.14199	NA	8.65607
TU.1091	novel nc-TU	chromosome1	3827614	3828499	+		0	0		NA	NA	ncTU.novel	2.01916	NA	14.557
TU.1092	ORF-TU	chromosome1	3832310	3835669	+	gene:SPAC4H3.05	1	2	3833137-3833201;3833943-3833987	465	147	ORF-TU.recovered	5.84523	0.331192	9.95444
TU.1093	nc-TU	chromosome1	3836161	3836721	+		0	0		NA	NA	ncTU	4.90242	NA	20.265
TU.1094	ORF-TU	chromosome1	3837450	3839130	+	gene:SPAC4H3.06	1	4	3837520-3837567;3837752-3837810;3837891-3837939;3838231-3838315	NA	469	ORF-TU.recovered	32.3864	10.0138	36.9872
TU.1095	ORF-TU	chromosome1	3841582	3842664	+	gene:SPAC4H3.08	1	0		NA	515	ORF-TU.recovered	9.74857	NA	32.7298
TU.1096	ORF-TU	chromosome1	3843344	3844187	+	gene:SPAC4H3.09	1	2	3843578-3843765;3843935-3844014	72	101	ORF-TU.recovered	32.5075	0.55164	18.8309
TU.1097	novel nc-TU	chromosome1	3845194	3846094	+		0	0		NA	NA	ncTU.novel	53.7621	NA	28.502
TU.1099	multicistronic	chromosome1	3850652	3851237	+	gene:SPNCRNA.510;gene:SPNCRNA.942	2	1	3850745-3850780	NA	NA	NA	62.3085	33.9896	114.929
TU.1100	ORF-TU	chromosome1	3852932	3853575	+	gene:SPAC4H3.13	1	1	3853113-3853189	149	152	ORF-TU.recovered	15.2564	0.448643	13.9603
TU.1101	ORF-TU	chromosome1	3858227	3861729	+	gene:SPAC1071.02	1	4	3858892-3858934;3859078-3859123;3859228-3859272;3861565-3861630	196	50	ORF-TU.recovered	16.7084	1.46829	15.781
TU.1102	multicistronic	chromosome1	3864487	3868332	+	gene:SPAC1071.05;gene:SPAC1071.06	2	0		NA	NA	NA	18.3203	NA	4.69173
TU.1103	ORF-TU	chromosome1	3869093	3869917	+	gene:SPAC1071.08	1	1	3869454-3869547	52	31	ORF-TU.changed.boundaries	29.6745	1.40471	5.6636
TU.1105	novel nc-TU	chromosome1	3872698	3873379	+		0	0		NA	NA	ncTU.novel	30.0044	NA	7.37023
TU.1107	novel nc-TU	chromosome1	3878356	3878983	+		0	0		NA	NA	ncTU.novel	1.83028	NA	18.4133
TU.1108	nc-TU	chromosome1	3879549	3881049	+	gene:SPNCRNA.94	1	0		NA	NA	ncTU	7.41709	NA	19.6022
TU.1109	ORF-TU	chromosome1	3882470	3884128	+	gene:SPAC1071.11	1	0		57	945	ORF-TU.changed.boundaries	5.27254	NA	15.8442
TU.1110	ORF-TU	chromosome1	3884511	3886074	+	gene:SPAC926.02	1	1	3884688-3884843	33	279	ORF-TU.changed.boundaries	3.25182	0.253191	3.26745
TU.1111	ORF-TU	chromosome1	3887275	3888416	+	gene:SPAC926.03	1	0		295	291	ORF-TU.recovered	7.89014	NA	7.48788
TU.1112	novel nc-TU	chromosome1	3888972	3889506	+		0	0		NA	NA	ncTU.novel	18.777	NA	8.75961
TU.1113	novel nc-TU	chromosome1	3889930	3890444	+		0	0		NA	NA	ncTU.novel	17.8372	NA	3.90758
TU.1114	nc-TU	chromosome1	3892144	3892562	+		0	0		NA	NA	ncTU	7.92907	NA	30.0733
TU.1116	novel nc-TU	chromosome1	3902162	3902459	+		0	0		NA	NA	ncTU.novel	26.7428	NA	29.6061
TU.1118	novel nc-TU	chromosome1	3903588	3903842	+		0	0		NA	NA	ncTU.novel	31.3475	NA	32.2718
TU.1120	ORF-TU	chromosome1	3912651	3914774	+	gene:SPAC323.04	1	3	3912917-3913096;3913482-3913543;3914056-3914101	122	189	ORF-TU.recovered	27.7263	0.974887	7.71692
TU.1122	multicistronic	chromosome1	3921019	3923540	+	gene:SPAC2F3.01;gene:SPAC323.08	2	0		NA	NA	NA	6.82296	NA	5.35186
TU.1124	ORF-TU	chromosome1	3924644	3925756	+	gene:SPAC2F3.02	1	0		109	299	ORF-TU.changed.boundaries	15.6286	NA	6.59801
TU.1129	ORF-TU	chromosome1	3935444	3938091	+	gene:SPAC2F3.08	1	2	3935482-3935548;3936531-3936596	609	343	ORF-TU.changed.boundaries	1.2038	0.414243	16.2734
TU.1130	ORF-TU	chromosome1	3939172	3942032	+	gene:SPAC2F3.09	1	0		1091	83	ORF-TU.changed.boundaries	9.30501	NA	3.32007
TU.1131	multicistronic	chromosome1	3943151	3947870	+	gene:SPAC2F3.10;gene:SPAC2F3.11	2	1	3946696-3946737	NA	NA	NA	15.287	6.04569	4.70324
TU.1133	ORF-TU	chromosome1	3953804	3956815	+	gene:SPAC2F3.15	1	3	3955419-3955464;3955556-3955621;3956301-3956351	667	429	ORF-TU.recovered	9.83923	0.319771	8.49236
TU.1134	ORF-TU	chromosome1	3957097	3959394	+	gene:SPAC2F3.16	1	3	3957443-3957511;3957845-3957899;3958005-3958066	46	734	ORF-TU.recovered	2.16698	0.290338	1.70008
TU.1135	ORF-TU	chromosome1	3959755	3962893	+	gene:SPAC11G7.01	1	0		143	1386	ORF-TU.recovered	5.07685	NA	6.58869
TU.1136	ORF-TU	chromosome1	3963075	3966162	+	gene:SPAC11G7.02	1	3	3963340-3963390;3963414-3963464;3963610-3963751	248	306	ORF-TU.recovered	12.2162	0.546841	3.74887
TU.1137	ORF-TU	chromosome1	3966767	3968383	+	gene:SPAC11G7.03	1	0		68	284	ORF-TU.changed.boundaries	19.7005	NA	6.29938
TU.1138	ORF-TU	chromosome1	3968995	3969555	+	gene:SPAC11G7.04	1	0		14	162	ORF-TU.recovered	55.5906	NA	2.08303
TU.1139	ORF-TU	chromosome1	3974340	3976194	+	gene:SPAPB18E9.01	1	7	3974486-3974540;3974630-3974673;3974776-3974878;3975133-3975192;3975430-3975484;3975833-3975881;3975963-3976013	NA	65	ORF-TU.recovered	19.887	0.572581	6.99656
TU.1143	novel nc-TU	chromosome1	3987471	3987958	+		0	0		NA	NA	ncTU.novel	12.08	NA	25.0598
TU.1147	nc-TU	chromosome1	3991808	3993927	+	gene:SPNCRNA.954	1	0		NA	NA	ncTU	18.1166	NA	18.8081
TU.1149	ORF-TU	chromosome1	4001714	4003796	+	gene:SPAC27E2.01	1	2	4002861-4002963;4003417-4003466	172	432	ORF-TU.changed.boundaries	6.25751	0.392432	23.9394
TU.1150	ORF-TU	chromosome1	4004305	4005672	+	gene:SPAC27E2.02	1	2	4005062-4005153;4005274-4005340	202	286	ORF-TU.changed.boundaries	8.84143	0.43007	8.32104
TU.1151	ORF-TU	chromosome1	4008552	4008941	+	gene:SPAC27E2.13	1	0		NA	NA	ORF-TU.recovered	27.4646	NA	9.79599
TU.1154	novel nc-TU	chromosome1	4014367	4014819	+		0	0		NA	NA	ncTU.novel	3.99017	NA	15.3744
TU.1155	ORF-TU	chromosome1	4014930	4016545	+	gene:SPAC27E2.05	1	1	4016191-4016239	120	70	ORF-TU.recovered	7.3748	0.301581	2.81417
TU.1157	ORF-TU	chromosome1	4019878	4021605	+	gene:SPAC27E2.07	1	0		204	423	ORF-TU.changed.boundaries	2.59351	NA	4.94623
TU.1158	ORF-TU	chromosome1	4027029	4034219	+	gene:SPAC27E2.09	1	0		85	192	ORF-TU.recovered	11.198	NA	5.03679
TU.1159	ORF-TU	chromosome1	4047666	4049230	+	gene:SPAC19G12.03	1	1	4047934-4047979	475	113	ORF-TU.changed.boundaries	6.03326	2.54713	12.5747
TU.1160	ORF-TU	chromosome1	4049521	4050236	+	gene:SPAC19G12.04	1	0		98	40	ORF-TU.changed.boundaries	16.7804	NA	51.8422
TU.1161	ORF-TU	chromosome1	4050885	4052279	+	gene:SPAC19G12.05	1	0		243	306	ORF-TU.recovered	23.272	NA	8.38971
TU.1163	ORF-TU	chromosome1	4056749	4058766	+	gene:SPAC19G12.08	1	1	4057016-4057303	209	525	ORF-TU.recovered	6.63293	0.446644	0.573682
TU.1164	ORF-TU	chromosome1	4060049	4061343	+	gene:SPAC19G12.09	1	0		203	72	ORF-TU.changed.boundaries	24.7483	NA	13.458
TU.1165	novel nc-TU	chromosome1	4063832	4064299	+		0	0		NA	NA	ncTU.novel	32.3503	NA	46.0695
TU.1166	ORF-TU	chromosome1	4067203	4068361	+	gene:SPAC19G12.11	1	0		231	283	ORF-TU.changed.boundaries	24.7569	NA	16.8768
TU.1167	ORF-TU	chromosome1	4068610	4069832	+	gene:SPAC19G12.12	1	0		146	237	ORF-TU.changed.boundaries	13.131	NA	8.3207
TU.1168	ORF-TU	chromosome1	4072148	4074991	+	gene:SPAC19G12.14	1	2	4074127-4074179;4074292-4074387	228	237	ORF-TU.recovered	5.91603	0.440068	7.81732
TU.1170	ORF-TU	chromosome1	4083661	4084595	+	gene:SPAC23A1.03	1	1	4083770-4083947	25	164	ORF-TU.recovered	27.2	1.5854	23.0445
TU.1171	ORF-TU	chromosome1	4088747	4089739	+	gene:SPAC23A1.05	1	0		124	569	ORF-TU.recovered	8.19602	NA	3.33035
TU.1172	ORF-TU	chromosome1	4092152	4093116	+	gene:SPAC23A1.07	1	0		177	40	ORF-TU.recovered	8.18893	NA	6.35011
TU.1173	ORF-TU	chromosome1	4093960	4094919	+	gene:SPAC23A1.09	1	0		217	472	ORF-TU.changed.boundaries	5.93755	NA	2.60562
TU.1174	ORF-TU	chromosome1	4095135	4096655	+	gene:SPAC23A1.10	1	0		67	NA	ORF-TU.recovered	56.7096	NA	3.23314
TU.1175	ORF-TU	chromosome1	4097331	4098114	+	gene:SPAC23A1.11	1	1	4097375-4097429	3	21	ORF-TU.recovered	117.626	0.240301	1.72356
TU.1177	novel nc-TU	chromosome1	4101657	4103223	+		0	0		NA	NA	ncTU.novel	5.84337	NA	30.405
TU.1178	ORF-TU	chromosome1	4106711	4112024	+	gene:SPAC23A1.17	1	0		116	359	ORF-TU.recovered	14.9904	NA	11.0972
TU.1179	ORF-TU	chromosome1	4119629	4121804	+	gene:SPAC26H5.03	1	3	4120031-4120125;4120229-4120269;4120513-4120577	270	252	ORF-TU.changed.boundaries	3.35732	0.750045	4.41878
TU.1180	ORF-TU	chromosome1	4121993	4124732	+	gene:SPAC26H5.04	1	0		156	217	ORF-TU.recovered	7.55695	NA	5.72053
TU.1181	ORF-TU	chromosome1	4125096	4128792	+	gene:SPAC26H5.05	1	0		116	117	ORF-TU.recovered	12.4358	NA	3.42998
TU.1182	ORF-TU	chromosome1	4129234	4131858	+	gene:SPAC26H5.06	1	1	4129598-4129643	295	238	ORF-TU.changed.boundaries	1.42228	1.26696	4.79251
TU.1184	novel nc-TU	chromosome1	4137590	4138968	+		0	0		NA	NA	ncTU.novel	11.8076	NA	56.3931
TU.1185	nc-TU	chromosome1	4140081	4140726	+		0	0		NA	NA	ncTU	5.57285	NA	43.6286
TU.1186	novel nc-TU	chromosome1	4141312	4141548	+		0	0		NA	NA	ncTU.novel	19.6935	NA	11.0939
TU.1187	novel nc-TU	chromosome1	4141685	4142284	+		0	0		NA	NA	ncTU.novel	30.775	NA	7.03187
TU.1188	novel nc-TU	chromosome1	4142849	4143127	+		0	0		NA	NA	ncTU.novel	2.56253	NA	33.1194
TU.1189	novel nc-TU	chromosome1	4143273	4143527	+		0	0		NA	NA	ncTU.novel	2.23928	NA	30.1401
TU.1190	ORF-TU	chromosome1	4143661	4147167	+	gene:SPAC26H5.11	1	1	4146979-4147028	505	68	ORF-TU.changed.boundaries	7.41098	0.281823	22.2286
TU.1191	ORF-TU	chromosome1	4147669	4151498	+	gene:SPAC26H5.12	1	0		70	295	ORF-TU.recovered	12.4735	NA	4.67381
TU.1192	nc-TU	chromosome1	4154186	4154645	+	gene:SPNCRNA.242	1	0		NA	NA	ncTU	59.9072	NA	4.52697
TU.1193	nc-TU	chromosome1	4154847	4155055	+	gene:SPSNORNA.13	1	0		NA	NA	ncTU	6.00143	NA	16.2733
TU.1194	ORF-TU	chromosome1	4155474	4156300	+	gene:SPAC25B8.01	1	0		NA	338	ORF-TU.recovered	19.5127	NA	6.60693
TU.1195	ORF-TU	chromosome1	4156517	4157616	+	gene:SPAC25B8.02	1	0		22	325	ORF-TU.recovered	16.2353	NA	21.0769
TU.1196	ORF-TU	chromosome1	4157867	4160500	+	gene:SPAC25B8.03	1	0		961	217	ORF-TU.recovered	6.39772	NA	8.90328
TU.1197	ORF-TU	chromosome1	4162564	4164210	+	gene:SPAC25B8.05	1	0		236	58	ORF-TU.changed.boundaries	24.4831	NA	14.2543
TU.1198	ORF-TU	chromosome1	4166679	4167681	+	gene:SPAC25B8.20	1	1	4166969-4167076	151	391	ORF-TU.recovered	25.373	3.12502	50.4299
TU.1199	ORF-TU	chromosome1	4168239	4170165	+	gene:SPAC25B8.08	1	0		NA	178	ORF-TU.recovered	3.18936	NA	4.37256
TU.1200	multicistronic	chromosome1	4170546	4173494	+	gene:SPAC25B8.09;gene:SPAC25B8.10	2	0		NA	NA	NA	27.2005	NA	11.1209
TU.1201	ORF-TU	chromosome1	4173671	4176303	+	gene:SPAC25B8.11	1	1	4175509-4175554	388	291	ORF-TU.recovered	8.55978	0.318896	6.33481
TU.1202	multicistronic	chromosome1	4185293	4192074	+	gene:SPAC25B8.14;gene:SPAC25B8.16;gene:SPAC25B8.17;gene:SPAC25B8.18	4	0		NA	NA	NA	9.23084	NA	7.507
TU.1203	nc-TU	chromosome1	4198803	4199589	+		0	0		NA	NA	ncTU	5.09886	NA	27.3877
TU.1204	ORF-TU	chromosome1	4200162	4205591	+	gene:SPAC694.02	1	0		23	255	ORF-TU.recovered	44.2436	NA	3.13002
TU.1205	ORF-TU	chromosome1	4205714	4207098	+	gene:SPAC694.03	1	1	4205871-4205936	51	526	ORF-TU.changed.boundaries	39.7692	0.397971	14.08
TU.1208	ORF-TU	chromosome1	4219762	4222590	+	gene:SPAC1F7.03	1	0		239	508	ORF-TU.recovered	6.41973	NA	4.46654
TU.1209	ORF-TU	chromosome1	4223956	4225790	+	gene:SPAC1F7.04	1	1	4224251-4224581	224	668	ORF-TU.changed.boundaries	48.1332	0.287232	1.96482
TU.1210	ORF-TU	chromosome1	4226977	4230309	+	gene:SPAC1F7.05	1	1	4227001-4227316	5	263	ORF-TU.changed.boundaries	5.16036	1.01188	6.58239
TU.1212	ORF-TU	chromosome1	4235089	4237805	+	gene:SPAC1F7.08	1	0		550	366	ORF-TU.recovered	13.1907	NA	4.85952
TU.1215	ORF-TU	chromosome1	4243805	4244779	+	gene:SPAC1F7.10	1	0		164	145	ORF-TU.changed.boundaries	20.3533	NA	58.5778
TU.1216	ORF-TU	chromosome1	4248830	4250192	+	gene:SPAC1F7.12	1	0		236	88	ORF-TU.recovered	20.5828	NA	14.3851
TU.1218	ORF-TU	chromosome1	4254731	4255653	+	gene:SPAC21E11.04	1	0		129	166	ORF-TU.recovered	17.558	NA	12.1906
TU.1219	novel nc-TU	chromosome1	4256608	4256869	+		0	0		NA	NA	ncTU.novel	6.52921	NA	41.2522
TU.1220	ORF-TU	chromosome1	4257700	4259642	+	gene:SPAC21E11.06	1	0		36	504	ORF-TU.recovered	18.1017	NA	3.24985
TU.1221	ORF-TU	chromosome1	4260015	4261178	+	gene:SPAC21E11.07	1	1	4260296-4260350	86	72	ORF-TU.recovered	4.95953	0.930374	3.10827
TU.1222	ORF-TU	chromosome1	4261548	4263922	+	gene:SPAC21E11.08	1	0		340	240	ORF-TU.recovered	23.9842	NA	4.42753
TU.1223	ORF-TU	chromosome1	4267015	4268462	+	gene:SPAC2C4.05	1	1	4267234-4267320	98	401	ORF-TU.changed.boundaries	21.2385	0.262167	4.19577
TU.1224	nc-TU	chromosome1	4268660	4268970	+		0	0		NA	NA	ncTU	134.851	NA	0.854567
TU.1225	multicistronic	chromosome1	4275067	4276881	+	gene:SPAC2C4.08;gene:SPAC2C4.09	2	2	4276245-4276293;4276681-4276743	NA	NA	NA	1.94249	0.573188	4.19733
TU.1226	ORF-TU	chromosome1	4281440	4283389	+	gene:SPAC2C4.13	1	0		53	943	ORF-TU.changed.boundaries	21.2541	NA	8.74314
TU.1229	novel nc-TU	chromosome1	4287041	4287268	+		0	0		NA	NA	ncTU.novel	24.8063	NA	32.323
TU.1230	nc-TU	chromosome1	4292200	4292665	+		0	0		NA	NA	ncTU	4.90497	NA	53.2167
TU.1231	nc-TU	chromosome1	4294337	4294738	+	gene:SPNCRNA.976	1	0		NA	NA	ncTU	17.3615	NA	40.8832
TU.1232	ORF-TU	chromosome1	4295142	4297305	+	gene:SPAC25G10.01	1	0		234	1043	ORF-TU.recovered	11.3248	NA	8.79099
TU.1233	ORF-TU	chromosome1	4299779	4301297	+	gene:SPAC25G10.03	1	1	4299959-4300021	287	238	ORF-TU.recovered	20.9431	0.402399	7.07967
TU.1234	ORF-TU	chromosome1	4305935	4306498	+	gene:SPAC25G10.06	1	1	4306039-4306187	36	64	ORF-TU.recovered	42.8307	0.847772	1.09091
TU.1235	ORF-TU	chromosome1	4310542	4313043	+	gene:SPAC25G10.08	1	0		37	186	ORF-TU.recovered	49.4461	NA	2.07312
TU.1238	nc-TU	chromosome1	4323684	4325186	+	gene:SPNCRNA.977	1	0		NA	NA	ncTU	5.01935	NA	49.6664
TU.1240	multicistronic	chromosome1	4328966	4333121	+	gene:SPAC27F1.07;gene:SPAC27F1.08	2	0		NA	NA	NA	16.4372	NA	3.82275
TU.1241	multicistronic	chromosome1	4337092	4339948	+	gene:SPAC23D3.01;gene:SPAC23D3.02	2	1	4338816-4338867	NA	NA	NA	22.4101	1.05967	10.1336
TU.1242	nc-TU	chromosome1	4344062	4346174	+	gene:SPNCRNA.979	1	0		NA	NA	ncTU	9.17772	NA	31.2132
TU.1243	ORF-TU	chromosome1	4350972	4352373	+	gene:SPAC23D3.07	1	2	4351068-4351132;4351279-4351326	46	433	ORF-TU.recovered	26.5833	0.669894	10.0133
TU.1244	ORF-TU	chromosome1	4352499	4354586	+	gene:SPAC23D3.08	1	1	4353360-4353409	15	995	ORF-TU.changed.boundaries	16.2587	0.220391	9.14784
TU.1246	ORF-TU	chromosome1	4358789	4359901	+	gene:SPAC23D3.11	1	0		60	278	ORF-TU.changed.boundaries	33.6445	NA	38.9197
TU.1247	ORF-TU	chromosome1	4362476	4364595	+	gene:SPAC23D3.12	1	0		425	375	ORF-TU.changed.boundaries	2.59696	NA	2.94253
TU.1248	novel nc-TU	chromosome1	4364703	4364972	+		0	0		NA	NA	ncTU.novel	0.272607	NA	1.03768
TU.1249	ORF-TU	chromosome1	4365643	4366259	+	gene:SPAC23D3.16	1	2	4365735-4365788;4365845-4366008	57	278	ORF-TU.changed.boundaries	17.4931	1.92459	25.4541
TU.1250	nc-TU	chromosome1	4367060	4367377	+		0	0		NA	NA	ncTU	13.8809	NA	28.869
TU.1253	novel nc-TU	chromosome1	4370189	4370520	+		0	0		NA	NA	ncTU.novel	4.68635	NA	21.9986
TU.1254	nc-TU	chromosome1	4374377	4375297	+	gene:SPNCRNA.982	1	0		NA	NA	ncTU	4.90372	NA	5.6071
TU.1255	ORF-TU	chromosome1	4375409	4382725	+	gene:SPAC1527.01	1	0		90	76	ORF-TU.recovered	9.87577	NA	9.36117
TU.1256	ORF-TU	chromosome1	4383147	4384264	+	gene:SPAC1527.02	1	2	4383212-4383264;4383594-4383749	56	248	ORF-TU.recovered	7.80321	0.543348	3.72213
TU.1257	ORF-TU	chromosome1	4384403	4386875	+	gene:SPAC1527.03	1	0		256	792	ORF-TU.recovered	12.9189	NA	2.93454
TU.1261	nc-TU	chromosome1	4400989	4401387	+		0	0		NA	NA	ncTU	13.4996	NA	40.0248
TU.1262	ORF-TU	chromosome1	4401797	4403803	+	gene:SPAC29E6.01	1	2	4402144-4402218;4402314-4402364	220	140	ORF-TU.recovered	7.05657	0.286603	6.66959
TU.1263	ORF-TU	chromosome1	4403900	4409072	+	gene:SPAC29E6.02	1	4	4404168-4404217;4404377-4404422;4405083-4405124;4405436-4405518	187	2395	ORF-TU.changed.boundaries	9.0525	0.499942	5.96752
TU.1264	ORF-TU	chromosome1	4409524	4411152	+	gene:SPAC29E6.04	1	0		249	NA	ORF-TU.changed.boundaries	8.94543	NA	5.72012
TU.1265	ORF-TU	chromosome1	4415127	4417148	+	gene:SPAC29E6.08	1	3	4415750-4416004;4416066-4416117;4416379-4416448	420	526	ORF-TU.changed.boundaries	6.34432	0.934153	3.78871
TU.1266	ORF-TU	chromosome1	4417418	4418551	+	gene:SPAC29E6.09	1	0		52	229	ORF-TU.recovered	2.50688	NA	5.30589
TU.1267	ORF-TU	chromosome1	4422706	4424698	+	gene:SPAC16.01	1	7	4423028-4423111;4423191-4423306;4423405-4423516;4423558-4423625;4423645-4423692;4423786-4423829;4423965-4424011	296	523	ORF-TU.recovered	3.43471	0.627693	3.05152
TU.1269	novel nc-TU	chromosome1	4428216	4428833	+		0	0		NA	NA	ncTU.novel	14.8912	NA	15.5136
TU.1270	ORF-TU	chromosome1	4429639	4431711	+	gene:SPAC16.04	1	1	4429725-4429772	45	125	ORF-TU.recovered	19.3664	0.504595	4.2363
TU.1271	ORF-TU	chromosome1	4439862	4442520	+	gene:SPAC9E9.03	1	0		234	85	ORF-TU.recovered	18.8793	NA	1.84742
TU.1272	ORF-TU	chromosome1	4443039	4444196	+	gene:SPAC9E9.04	1	1	4443234-4443518	39	267	ORF-TU.recovered	18.2583	0.552498	20.5203
TU.1273	ORF-TU	chromosome1	4444410	4445505	+	gene:SPAC9E9.05	1	0		51	209	ORF-TU.changed.boundaries	5.93978	NA	12.4555
TU.1274	novel nc-TU	chromosome1	4445950	4446158	+		0	0		NA	NA	ncTU.novel	14.053	NA	27.9384
TU.1275	ORF-TU	chromosome1	4450623	4453286	+	gene:SPAC9E9.08	1	3	4450846-4450925;4451865-4451919;4452586-4452640	492	220	ORF-TU.recovered	5.82952	0.32566	8.36023
TU.1277	ORF-TU	chromosome1	4461644	4464525	+	gene:SPAC9E9.11	1	1	4464303-4464346	140	115	ORF-TU.changed.boundaries	38.0649	22.2326	49.2403
TU.1278	novel nc-TU	chromosome1	4468141	4468360	+		0	0		NA	NA	ncTU.novel	17.4277	NA	4.68711
TU.1279	multicistronic	chromosome1	4469209	4471383	+	gene:SPAC9E9.14;gene:SPAC9E9.15	2	0		NA	NA	NA	8.58685	NA	2.90585
TU.1280	ORF-TU	chromosome1	4472529	4474650	+	gene:SPAC17C9.16c	1	2	4472698-4472785;4473272-4473324	82	391	ORF-TU.recovered	4.97974	7.27286	13.441
TU.1281	ORF-TU	chromosome1	4475221	4476524	+	gene:SPAC17C9.15c	1	0		69	988	ORF-TU.changed.boundaries	12.8609	NA	7.43767
TU.1282	ORF-TU	chromosome1	4477495	4479205	+	gene:SPAC17C9.13c	1	0		355	249	ORF-TU.changed.boundaries	9.03159	NA	2.28202
TU.1283	ORF-TU	chromosome1	4480886	4482537	+	gene:SPAC17C9.11c	1	2	4481013-4481157;4481735-4481892	19	53	ORF-TU.changed.boundaries	11.8404	1.54226	9.21999
TU.1284	ORF-TU	chromosome1	4483976	4484632	+	gene:SPAC17C9.09c	1	2	4484195-4484252;4484322-4484364	102	189	ORF-TU.changed.boundaries	22.7103	1.08469	7.78849
TU.1285	ORF-TU	chromosome1	4490435	4491826	+	gene:SPAC17C9.05c	1	4	4490611-4490647;4490712-4490836;4490915-4490960;4491383-4491431	101	327	ORF-TU.recovered	1.53481	0.582922	10.5628
TU.1288	novel nc-TU	chromosome1	4495584	4496035	+		0	0		NA	NA	ncTU.novel	32.2518	NA	53.8964
TU.1289	multicistronic	chromosome1	4496760	4500397	+	gene:SPAC17C9.01c;gene:SPAC17C9.02c	2	3	4497033-4497075;4498436-4498480;4498652-4498757	NA	NA	NA	3.31882	0.333819	5.67256
TU.1290	ORF-TU	chromosome1	4500544	4501801	+	gene:SPAC1851.02	1	1	4500960-4501022	90	146	ORF-TU.recovered	53.6234	0.267816	8.82949
TU.1291	ORF-TU	chromosome1	4502282	4505204	+	gene:SPAC1851.03	1	3	4502431-4502509;4502790-4502994;4504192-4504252	126	1320	ORF-TU.changed.boundaries	10.8004	5.10908	8.14159
TU.1292	nc-TU	chromosome1	4506349	4509779	+	gene:SPNCRNA.992	1	0		NA	NA	ncTU	11.3098	NA	48.5864
TU.1293	ORF-TU	chromosome1	4517430	4518614	+	gene:SPAC27D7.04	1	0		112	782	ORF-TU.changed.boundaries	16.7102	NA	19.6614
TU.1294	ORF-TU	chromosome1	4519018	4520168	+	gene:SPAC27D7.06	1	0		28	95	ORF-TU.recovered	30.3546	NA	7.21077
TU.1299	novel nc-TU	chromosome1	4537334	4538100	+		0	0		NA	NA	ncTU.novel	21.6417	NA	42.0278
TU.1300	ORF-TU	chromosome1	4542107	4543483	+	gene:SPAC637.03	1	0		447	117	ORF-TU.recovered	14.3116	NA	220.591
TU.1301	ORF-TU	chromosome1	4543831	4546814	+	gene:SPAC637.04	1	2	4544083-4544121;4544234-4544289	243	90	ORF-TU.changed.boundaries	5.64607	0.38298	5.81358
TU.1302	ORF-TU	chromosome1	4549797	4551465	+	gene:SPAC637.06	1	0		129	467	ORF-TU.changed.boundaries	11.0231	NA	2.25767
TU.1303	ORF-TU	chromosome1	4551830	4553692	+	gene:SPAC637.07	1	0		21	134	ORF-TU.recovered	44.206	NA	3.67075
TU.1304	ORF-TU	chromosome1	4553913	4555142	+	gene:SPAC637.08	1	0		202	70	ORF-TU.recovered	26.6846	NA	7.62428
TU.1305	ORF-TU	chromosome1	4555365	4557388	+	gene:SPAC637.09	1	0		34	95	ORF-TU.recovered	21.6572	NA	7.21284
TU.1307	ORF-TU	chromosome1	4558889	4561253	+	gene:SPAC637.11	1	0		404	110	ORF-TU.changed.boundaries	6.83087	NA	4.32556
TU.1308	nc-TU	chromosome1	4565597	4565981	+		0	0		NA	NA	ncTU	26.5331	NA	49.8299
TU.1309	ORF-TU	chromosome1	4566344	4570347	+	gene:SPAC31F12.01	1	0		963	290	ORF-TU.changed.boundaries	7.99196	NA	6.84727
TU.1310	ORF-TU	chromosome1	4578317	4580355	+	gene:SPAC12B10.03	1	0		310	409	ORF-TU.changed.boundaries	4.37365	NA	6.76747
TU.1311	ORF-TU	chromosome1	4580781	4582189	+	gene:SPAC12B10.04	1	2	4581784-4581835;4581920-4581977	43	131	ORF-TU.changed.boundaries	29.2128	0.899734	31.0329
TU.1312	ORF-TU	chromosome1	4582381	4584409	+	gene:SPAC12B10.05	1	11	4582550-4582594;4582698-4582746;4582768-4582806;4582834-4582868;4582883-4582930;4582964-4583006;4583135-4583173;4583558-4583618;4583697-4583739;4583962-4584010;4584119-4584162	NA	75	ORF-TU.recovered	12.1792	1.25971	7.39053
TU.1313	ORF-TU	chromosome1	4585209	4586393	+	gene:SPAC12B10.07	1	2	4585325-4585370;4585565-4585628	46	244	ORF-TU.changed.boundaries	23.2036	0.725423	3.68468
TU.1314	ORF-TU	chromosome1	4588465	4589666	+	gene:SPAC12B10.09	1	3	4588511-4588566;4588724-4588868;4589324-4589409	NA	186	ORF-TU.recovered	21.7533	1.22569	8.40339
TU.1315	multicistronic	chromosome1	4590180	4593601	+	gene:SPAC12B10.10;gene:SPAC12B10.11	2	0		NA	NA	NA	4.20557	NA	10.0051
TU.1316	ORF-TU	chromosome1	4596248	4597396	+	gene:SPAC12B10.13	1	2	4596540-4596603;4596800-4596843	191	143	ORF-TU.recovered	2.84844	1.00462	3.75555
TU.1319	ORF-TU	chromosome1	4606319	4611509	+	gene:SPAC1093.01	1	0		1313	290	ORF-TU.changed.boundaries	4.39512	NA	3.62111
TU.1320	ORF-TU	chromosome1	4611848	4613202	+	gene:SPAC1093.02	1	0		283	401	ORF-TU.changed.boundaries	14.9249	NA	1.89686
TU.1321	ORF-TU	chromosome1	4613609	4617115	+	gene:SPAC1093.03	1	4	4613687-4613722;4614082-4614151;4614379-4614437;4614955-4614995	18	796	ORF-TU.changed.boundaries	4.16136	0.530458	5.903
TU.1322	ORF-TU	chromosome1	4619683	4622206	+	gene:SPAC1093.05	1	0		10	307	ORF-TU.changed.boundaries	15.1868	NA	2.74241
TU.1323	ORF-TU	chromosome1	4635485	4636870	+	gene:SPAC30C2.02	1	0		262	169	ORF-TU.recovered	17.1878	NA	7.5295
TU.1324	ORF-TU	chromosome1	4637076	4637967	+	gene:SPAC30C2.03	1	0		194	70	ORF-TU.recovered	10.2918	NA	8.87434
TU.1325	ORF-TU	chromosome1	4638222	4639589	+	gene:SPAC30C2.04	1	0		NA	71	ORF-TU.recovered	68.7318	NA	2.91006
TU.1326	ORF-TU	chromosome1	4639818	4640723	+	gene:SPAC30C2.05	1	3	4639925-4639968;4640021-4640075;4640366-4640446	66	105	ORF-TU.changed.boundaries	18.4213	0.602333	6.49912
TU.1327	ORF-TU	chromosome1	4642318	4645091	+	gene:SPAC30C2.07	1	0		177	79	ORF-TU.recovered	11.9614	NA	7.43303
TU.1328	ORF-TU	chromosome1	4645464	4647673	+	gene:SPAC30C2.08	1	3	4645723-4645853;4646590-4646645;4646743-4646793	96	492	ORF-TU.recovered	18.8937	0.349995	3.4744
TU.1329	ORF-TU	chromosome1	4648923	4650324	+	gene:SPAC1635.01	1	1	4649004-4649079	335	206	ORF-TU.recovered	16.884	0.323549	17.5729
TU.1330	multicistronic	chromosome1	4653059	4656562	+	gene:SPAC144.02;gene:SPAC144.03	2	3	4653235-4653282;4654728-4654766;4654864-4655246	NA	NA	NA	30.4818	1.05729	3.54232
TU.1331	ORF-TU	chromosome1	4658895	4663800	+	gene:SPAC144.05	1	4	4662578-4662617;4662884-4662921;4663122-4663163;4663205-4663244	361	283	ORF-TU.recovered	3.96767	0.92567	12.8811
TU.1332	ORF-TU	chromosome1	4664340	4668388	+	gene:SPAC144.06	1	4	4664546-4664585;4664748-4664798;4666669-4666713;4666977-4667015	47	1373	ORF-TU.recovered	8.93146	0.926026	19.8168
TU.1333	ORF-TU	chromosome1	4668771	4671001	+	gene:SPAC144.08	1	0		103	480	ORF-TU.changed.boundaries	11.6003	NA	11.877
TU.1334	nc-TU	chromosome1	4673162	4673643	+	gene:SPNCRNA.1014	1	0		NA	NA	ncTU	10.956	NA	31.9611
TU.1335	ORF-TU	chromosome1	4674571	4675311	+	gene:SPAC144.11	1	0		41	61	ORF-TU.recovered	58.3405	NA	1.16172
TU.1336	ORF-TU	chromosome1	4675499	4677546	+	gene:SPAC144.12	1	0		1125	96	ORF-TU.changed.boundaries	43.2675	NA	11.3955
TU.1337	novel nc-TU	chromosome1	4677681	4677954	+		0	0		NA	NA	ncTU.novel	81.9755	NA	47.5715
TU.1338	ORF-TU	chromosome1	4681280	4683240	+	gene:SPAC144.14	1	1	4682277-4682328	346	36	ORF-TU.recovered	2.54814	0.460145	8.00801
TU.1339	ORF-TU	chromosome1	4686494	4688033	+	gene:SPAC144.16	1	0		68	423	ORF-TU.changed.boundaries	21.0524	NA	13.1868
TU.1340	multicistronic	chromosome1	4690150	4698586	+	gene:SPAC144.18;gene:SPAC1834.01;gene:SPAC1834.02	3	0		NA	NA	NA	30.525	NA	2.92072
TU.1341	ORF-TU	chromosome1	4699377	4700985	+	gene:SPAC1834.04	1	0		452	323	ORF-TU.changed.boundaries	19.7124	NA	1.25019
TU.1342	ORF-TU	chromosome1	4702278	4704678	+	gene:SPAC1834.05	1	0		310	406	ORF-TU.recovered	20.6569	NA	6.43826
TU.1343	ORF-TU	chromosome1	4706803	4709032	+	gene:SPAC1834.07	1	4	4707026-4707078;4707179-4707386;4707461-4707505;4707660-4707732	112	292	ORF-TU.changed.boundaries	8.25756	0.371142	5.20773
TU.1344	ORF-TU	chromosome1	4709654	4715125	+	gene:SPAC1834.08	1	1	4710039-4710138	316	234	ORF-TU.changed.boundaries	2.15495	0.157698	1.15913
TU.1345	ORF-TU	chromosome1	4716563	4717663	+	gene:SPAC1834.09	1	0		7	245	ORF-TU.recovered	4.76305	NA	5.85962
TU.1347	ORF-TU	chromosome1	4722772	4724645	+	gene:SPAC17D4.01	1	2	4723049-4723375;4723509-4723637	246	207	ORF-TU.recovered	21.0478	0.577822	0.908287
TU.1348	ORF-TU	chromosome1	4724773	4726810	+	gene:SPAC17D4.02	1	1	4726423-4726463	30	52	ORF-TU.recovered	16.0834	0.670121	8.45418
TU.1349	ORF-TU	chromosome1	4729710	4732068	+	gene:SPAC17D4.04	1	4	4729784-4729833;4729881-4729919;4730043-4730087;4731894-4731937	41	107	ORF-TU.recovered	29.0779	0.499158	13.2441
TU.1350	nc-TU	chromosome1	4733572	4734038	+	gene:SPNCRNA.1019	1	0		NA	NA	ncTU	12.8059	NA	20.5967
TU.1351	ORF-TU	chromosome1	4734828	4737521	+	gene:SPAC458.03	1	0		34	128	ORF-TU.changed.boundaries	2.23082	NA	3.21455
TU.1352	ORF-TU	chromosome1	4740142	4742748	+	gene:SPAC458.05	1	0		95	124	ORF-TU.recovered	2.52549	NA	3.17668
TU.1353	ORF-TU	chromosome1	4742870	4744267	+	gene:SPAC458.06	1	4	4742984-4743034;4743136-4743183;4743273-4743328;4743421-4743469	NA	101	ORF-TU.recovered	5.76472	0.841568	12.1004
TU.1354	ORF-TU	chromosome1	4744511	4746208	+	gene:SPAC458.07	1	3	4744691-4744732;4744829-4744869;4745012-4745139	73	114	ORF-TU.recovered	6.51609	1.2381	4.9306
TU.1355	nc-TU	chromosome1	4751771	4752231	+		0	0		NA	NA	ncTU	7.3045	NA	16.6417
TU.1356	ORF-TU	chromosome1	4752714	4753864	+	gene:SPAPYUG7.05	1	0		80	211	ORF-TU.recovered	61.6424	NA	4.84111
TU.1357	multicistronic	chromosome1	4754171	4760141	+	gene:SPAC1782.01;gene:SPAPYUG7.06	2	0		NA	NA	NA	14.8131	NA	5.05789
TU.1358	ORF-TU	chromosome1	4761646	4762929	+	gene:SPAC1782.03	1	0		161	94	ORF-TU.changed.boundaries	4.98666	NA	6.53388
TU.1359	ORF-TU	chromosome1	4763049	4764116	+	gene:SPAC1782.04	1	1	4763236-4763277	30	474	ORF-TU.recovered	9.73288	0.283402	4.95208
TU.1360	ORF-TU	chromosome1	4764436	4765743	+	gene:SPAC1782.05	1	0		13	308	ORF-TU.recovered	13.6711	NA	5.82042
TU.1362	multicistronic	chromosome1	4767064	4769557	+	gene:SPAC1782.07;gene:SPNCRNA.1023	2	3	4767142-4767330;4767349-4767393;4767608-4767710	NA	NA	NA	63.1046	0.706792	2.75953
TU.1363	novel nc-TU	chromosome1	4770098	4770597	+		0	0		NA	NA	ncTU.novel	7.8045	NA	21.6667
TU.1364	ORF-TU	chromosome1	4773673	4775069	+	gene:SPAC1782.11	1	1	4774261-4774366	119	98	ORF-TU.changed.boundaries	38.9743	0.269645	1.14831
TU.1365	ORF-TU	chromosome1	4775714	4777388	+	gene:SPAC11H11.01	1	1	4775895-4775933	124	74	ORF-TU.recovered	3.82116	0.92563	15.5414
TU.1366	ORF-TU	chromosome1	4780265	4781841	+	gene:SPAC11H11.04	1	0		423	193	ORF-TU.recovered	10.6138	NA	39.1464
TU.1367	ORF-TU	chromosome1	4783026	4784766	+	gene:SPAC11H11.06	1	1	4783103-4783152	29	473	ORF-TU.recovered	26.2765	0.142338	0.44981
TU.1370	ORF-TU	chromosome1	4789168	4791226	+	gene:SPAC22F8.04	1	0		621	292	ORF-TU.changed.boundaries	3.69064	NA	2.78893
TU.1371	ORF-TU	chromosome1	4791799	4795154	+	gene:SPAC22F8.05	1	0		509	167	ORF-TU.changed.boundaries	15.9563	NA	25.7555
TU.1372	ORF-TU	chromosome1	4795357	4796348	+	gene:SPAC22F8.06	1	0		122	169	ORF-TU.recovered	21.5205	NA	1.35985
TU.1373	ORF-TU	chromosome1	4799596	4802651	+	gene:SPAC22F8.08	1	0		159	109	ORF-TU.recovered	14.9646	NA	1.64011
TU.1374	ORF-TU	chromosome1	4803121	4804564	+	gene:SPAC22F8.09	1	1	4803316-4803370	58	69	ORF-TU.recovered	22.2316	0.510099	1.79866
TU.1375	ORF-TU	chromosome1	4807535	4811446	+	gene:SPAC22F8.11	1	0		251	228	ORF-TU.recovered	5.95947	NA	2.54587
TU.1376	ORF-TU	chromosome1	4811616	4813158	+	gene:SPAC20G4.01	1	2	4812223-4812301;4812422-4812466	483	94	ORF-TU.changed.boundaries	27.8616	0.99197	3.1034
TU.1377	nc-TU	chromosome1	4815633	4817416	+		0	0		NA	NA	ncTU	14.2956	NA	22.8744
TU.1379	nc-TU	chromosome1	4822359	4822783	+		0	0		NA	NA	ncTU	6.47756	NA	42.3234
TU.1380	nc-TU	chromosome1	4822954	4824795	+		0	0		NA	NA	ncTU	12.0633	NA	27.9299
TU.1382	ORF-TU	chromosome1	4826251	4828218	+	gene:SPAC20G4.09	1	1	4826298-4826342	NA	NA	ORF-TU.recovered	9.49728	4.83638	3.37284
TU.1383	multicistronic	chromosome1	4828903	4834585	+	gene:SPAC20G4.08;gene:SPAC4F10.02	2	3	4831287-4831327;4831969-4832010;4833161-4833256	NA	NA	NA	8.09004	1.14267	2.53966
TU.1384	ORF-TU	chromosome1	4836177	4837576	+	gene:SPAC4F10.04	1	1	4837268-4837310	218	168	ORF-TU.recovered	13.4321	0.741057	6.25235
TU.1385	nc-TU	chromosome1	4838144	4838535	+		0	0		NA	NA	ncTU	9.39965	NA	21.6893
TU.1386	ORF-TU	chromosome1	4838983	4840444	+	gene:SPAC4F10.06	1	0		131	18	ORF-TU.recovered	14.7085	NA	2.49278
TU.1388	novel nc-TU	chromosome1	4844020	4844400	+		0	0		NA	NA	ncTU.novel	2.26941	NA	23.0413
TU.1389	ORF-TU	chromosome1	4844855	4845826	+	gene:SPAC4F10.08	1	0		NA	237	ORF-TU.recovered	6.59833	NA	17.4821
TU.1390	ORF-TU	chromosome1	4853041	4855135	+	gene:SPAC4F10.11	1	2	4853266-4853302;4853900-4853944	45	506	ORF-TU.recovered	13.785	0.324076	4.12854
TU.1391	ORF-TU	chromosome1	4855426	4856558	+	gene:SPAC4F10.12	1	0		117	174	ORF-TU.recovered	5.93686	NA	2.854
TU.1392	novel nc-TU	chromosome1	4857568	4858124	+		0	0		NA	NA	ncTU.novel	7.6631	NA	12.7674
TU.1394	nc-TU	chromosome1	4860184	4860394	+		0	0		NA	NA	ncTU	4.90686	NA	130.854
TU.1398	nc-TU	chromosome1	4869693	4870131	+		0	0		NA	NA	ncTU	38.2517	NA	10.7834
TU.1399	ORF-TU	chromosome1	4870318	4871994	+	gene:SPAC4F10.18	1	2	4870526-4870576;4870654-4870822	182	54	ORF-TU.recovered	9.46579	0.469351	4.72267
TU.1400	multicistronic	chromosome1	4874205	4878126	+	gene:SPAC19B12.01;gene:SPAC4F10.20	2	3	4874290-4874383;4874437-4874604;4874703-4874825	NA	NA	NA	45.6185	1.07862	1.20441
TU.1401	ORF-TU	chromosome1	4878236	4878593	+	gene:SPAC4F10.22	1	0		5	NA	ORF-TU.recovered	20.0783	NA	11.9393
TU.1402	novel nc-TU	chromosome1	4879386	4879803	+		0	0		NA	NA	ncTU.novel	3.44781	NA	11.9388
TU.1403	ORF-TU	chromosome1	4882848	4889895	+	gene:SPAC19B12.03	1	0		1150	436	ORF-TU.recovered	15.3633	NA	1.07698
TU.1404	ORF-TU	chromosome1	4890327	4890832	+	gene:SPAC19B12.04	1	1	4890374-4890425	8	102	ORF-TU.recovered	29.1986	1.02698	1.00468
TU.1406	ORF-TU	chromosome1	4898034	4899938	+	gene:SPAC19B12.08	1	1	4898566-4898748	107	664	ORF-TU.recovered	0.668546	0.270768	2.60698
TU.1407	ORF-TU	chromosome1	4900505	4901083	+	gene:SPAC19B12.09	1	2	4900586-4900633;4900713-4900756	60	53	ORF-TU.changed.boundaries	50.0317	0.796696	0.985674
TU.1408	ORF-TU	chromosome1	4901572	4904285	+	gene:SPAC19B12.10	1	4	4901803-4901866;4902002-4902132;4903002-4903045;4903218-4903277	99	695	ORF-TU.recovered	3.87534	2.69699	9.19101
TU.1410	nc-TU	chromosome1	4910895	4911397	+	gene:SPNCRNA.1035	1	0		NA	NA	ncTU	7.72955	NA	42.4324
TU.1411	ORF-TU	chromosome1	4911484	4913919	+	gene:SPAPB8E5.03	1	1	4911754-4912135	813	304	ORF-TU.changed.boundaries	1.34238	0.934389	1.29786
TU.1412	novel nc-TU	chromosome1	4918646	4918930	+		0	0		NA	NA	ncTU.novel	8.91058	NA	20.2309
TU.1413	ORF-TU	chromosome1	4924164	4926005	+	gene:SPAPB8E5.09	1	1	4924408-4924460	100	108	ORF-TU.recovered	37.1516	0.213149	1.04043
TU.1414	novel nc-TU	chromosome1	4926098	4926325	+		0	0		NA	NA	ncTU.novel	6.72208	NA	24.8561
TU.1415	ORF-TU	chromosome1	4926462	4927185	+	gene:SPAPB8E5.10	1	0		76	183	ORF-TU.changed.boundaries	23.1637	NA	65.6131
TU.1416	nc-TU	chromosome1	4929965	4931084	+		0	0		NA	NA	ncTU	27.4334	NA	18.6186
TU.1417	multicistronic	chromosome1	4931305	4933792	+	gene:SPNCRNA.1037;gene:SPNCRNA.564	2	1	4931352-4931502	NA	NA	NA	1.31522	10.5903	5.38851
TU.1418	ORF-TU	chromosome1	4934551	4936986	+	gene:SPAC1B3.05	1	3	4934685-4934730;4934769-4934830;4935026-4935081	112	261	ORF-TU.recovered	13.1751	0.566135	0.702269
TU.1419	novel nc-TU	chromosome1	4937944	4938360	+		0	0		NA	NA	ncTU.novel	7.58531	NA	36.1942
TU.1420	multicistronic	chromosome1	4942180	4944111	+	gene:SPAC1B3.08;gene:SPAC1B3.21	2	0		NA	NA	NA	10.2109	NA	2.1046
TU.1421	novel nc-TU	chromosome1	4945538	4945822	+		0	0		NA	NA	ncTU.novel	5.58948	NA	30.4222
TU.1422	ORF-TU	chromosome1	4948590	4949086	+	gene:SPAC1B3.20	1	1	4948759-4948802	26	189	ORF-TU.recovered	16.0015	2.43041	3.06246
TU.1425	ORF-TU	chromosome1	4951369	4954222	+	gene:SPAC1B3.13	1	1	4951566-4951736	63	205	ORF-TU.recovered	13.3775	0.239266	0.233597
TU.1426	ORF-TU	chromosome1	4954576	4955671	+	gene:SPAC1B3.14	1	4	4954651-4954695;4954702-4954747;4954880-4955067;4955393-4955437	58	206	ORF-TU.recovered	67.8786	9.97381	4.01615
TU.1428	novel nc-TU	chromosome1	4958001	4958426	+		0	0		NA	NA	ncTU.novel	14.1615	NA	35.9565
TU.1429	nc-TU	chromosome1	4962458	4962872	+	gene:SPNCRNA.256	1	0		NA	NA	ncTU	11.9897	NA	24.8614
TU.1430	ORF-TU	chromosome1	4964505	4966972	+	gene:SPAC1B3.17	1	0		771	108	ORF-TU.recovered	4.45235	NA	4.09258
TU.1431	multicistronic	chromosome1	4967973	4970937	+	gene:SPAC1952.01;gene:SPAC1952.02	2	3	4968538-4968764;4970006-4970086;4970180-4970243	NA	NA	NA	21.2306	1.13863	5.33335
TU.1432	ORF-TU	chromosome1	4971159	4972267	+	gene:SPAC1952.03	1	1	4971549-4971594	NA	124	ORF-TU.recovered	10.8871	0.313703	3.20671
TU.1433	ORF-TU	chromosome1	4973631	4975613	+	gene:SPAC1952.05	1	0		485	185	ORF-TU.recovered	10.8951	NA	2.87459
TU.1434	multicistronic	chromosome1	4978471	4981368	+	gene:SPAC1952.07;gene:SPNCRNA.1040	2	2	4978755-4978880;4979122-4979164	NA	NA	NA	14.4559	0.881498	4.49003
TU.1437	novel nc-TU	chromosome1	4984503	4985456	+		0	0		NA	NA	ncTU.novel	19.5435	NA	21.3087
TU.1439	nc-TU	chromosome1	4989412	4989627	+		0	0		NA	NA	ncTU	0.875089	NA	1.74646
TU.1440	ORF-TU	chromosome1	4991108	4993623	+	gene:SPAC1952.13	1	2	4991206-4991275;4991558-4991705	38	293	ORF-TU.recovered	5.84091	0.246801	2.507
TU.1441	ORF-TU	chromosome1	4995361	5000851	+	gene:SPAC1952.16	1	8	4997376-4997502;4997720-4997774;4997936-4997987;4998735-4998776;4999018-4999067;4999155-4999206;4999234-4999273;4999673-4999707	2256	768	ORF-TU.recovered	4.85001	0.554229	5.81909
TU.1442	novel nc-TU	chromosome1	5003541	5004180	+		0	0		NA	NA	ncTU.novel	5.13323	NA	37.2469
TU.1443	ORF-TU	chromosome1	5004630	5007226	+	gene:SPAC890.03	1	3	5004695-5004741;5004836-5004902;5004953-5005120	41	91	ORF-TU.recovered	2.59348	0.792731	3.00809
TU.1445	ORF-TU	chromosome1	5009247	5010943	+	gene:SPAC890.05	1	0		560	145	ORF-TU.changed.boundaries	18.5837	NA	1.87278
TU.1446	ORF-TU	chromosome1	5011678	5015987	+	gene:SPAC890.06	1	2	5011865-5011915;5012021-5012076	54	86	ORF-TU.recovered	14.712	0.408094	1.82988
TU.1448	multicistronic	chromosome1	5017926	5021369	+	gene:SPAC22E12.01;gene:SPAC890.08;gene:SPNCRNA.258	3	2	5018273-5018392;5019671-5019721	NA	NA	NA	56.0264	0.257806	2.119
TU.1449	multicistronic	chromosome1	5022003	5024112	+	gene:SPAC22E12.02;gene:SPNCRNA.52	2	1	5022492-5022725	NA	NA	NA	17.9832	0.296446	2.0753
TU.1450	ORF-TU	chromosome1	5024807	5027553	+	gene:SPAC22E12.04	1	2	5024945-5024996;5025124-5025278	129	174	ORF-TU.changed.boundaries	14.4972	1.34401	4.44993
TU.1451	ORF-TU	chromosome1	5030475	5033254	+	gene:SPAC22E12.07	1	0		1309	309	ORF-TU.recovered	25.2498	NA	3.20577
TU.1452	ORF-TU	chromosome1	5033438	5034868	+	gene:SPAC22E12.08	1	1	5033604-5033655	40	750	ORF-TU.changed.boundaries	11.9977	0.413683	3.41493
TU.1453	novel nc-TU	chromosome1	5042018	5042292	+		0	0		NA	NA	ncTU.novel	1.48498	NA	11.7267
TU.1454	novel nc-TU	chromosome1	5043794	5044680	+		0	1	5044618-5044667	NA	NA	ncTU.novel	9.30112	1.12084	84.7004
TU.1457	ORF-TU	chromosome1	5055172	5056413	+	gene:SPAC22E12.18	1	1	5055218-5055256	9	64	ORF-TU.recovered	20.0414	0.431602	1.29433
TU.1458	multicistronic	chromosome1	5056627	5062074	+	gene:SPAC22E12.19;gene:SPAC2E12.02;gene:SPNCRNA.91	3	1	5059803-5060144	NA	NA	NA	2.01795	0.230192	1.30832
TU.1459	nc-TU	chromosome1	5063240	5066256	+	gene:SPAC2E12.05	1	2	5064920-5065086;5065333-5065379	NA	NA	ncTU	3.98743	1.7988	11.8539
TU.1460	ORF-TU	chromosome1	5067520	5069380	+	gene:SPAC1006.01	1	0		320	174	ORF-TU.recovered	10.8691	NA	2.11477
TU.1461	ORF-TU	chromosome1	5069575	5070925	+	gene:SPAC1006.02	1	0		121	51	ORF-TU.recovered	21.0045	NA	5.35566
TU.1462	nc-TU	chromosome1	5074170	5077003	+	gene:SPNCRNA.1044	1	0		NA	NA	ncTU	5.06059	NA	15.5851
TU.1463	nc-TU	chromosome1	5077093	5077414	+		0	0		NA	NA	ncTU	1.93064	NA	30.0892
TU.1464	ORF-TU	chromosome1	5080686	5085047	+	gene:SPAC1006.06	1	2	5083608-5083662;5084085-5084128	419	372	ORF-TU.recovered	15.3628	0.311182	2.74752
TU.1465	ORF-TU	chromosome1	5085527	5087218	+	gene:SPAC1006.07	1	0		36	274	ORF-TU.changed.boundaries	54.4059	NA	0.314332
TU.1466	ORF-TU	chromosome1	5087989	5089578	+	gene:SPAC1006.08	1	1	5088999-5089060	100	240	ORF-TU.recovered	7.98764	0.317984	3.2008
TU.1467	ORF-TU	chromosome1	5089816	5094844	+	gene:SPAC1006.09	1	0		625	93	ORF-TU.recovered	2.851	NA	1.79284
TU.1468	ORF-TU	chromosome1	5096928	5097595	+	gene:SPAC1250.04c	1	0		185	181	ORF-TU.changed.boundaries	12.9528	NA	8.56478
TU.1469	nc-TU	chromosome1	5098643	5100126	+	gene:SPNCRNA.1045	1	0		NA	NA	ncTU	6.74592	NA	14.7266
TU.1470	novel nc-TU	chromosome1	5100913	5102243	+		0	0		NA	NA	ncTU.novel	13.7076	NA	26.7391
TU.1472	ORF-TU	chromosome1	5106560	5110487	+	gene:SPAC29A4.19c	1	3	5107455-5107503;5108310-5108356;5110069-5110114	301	2661	ORF-TU.changed.boundaries	5.81013	0.352075	30.4052
TU.1474	novel nc-TU	chromosome1	5111999	5112272	+		0	0		NA	NA	ncTU.novel	2.19749	NA	6.23969
TU.1475	ORF-TU	chromosome1	5113078	5114035	+	gene:SPAC29A4.17c	1	1	5113370-5113480	64	201	ORF-TU.recovered	NA	NA	NA
TU.1476	novel nc-TU	chromosome1	5115751	5116440	+		0	0		NA	NA	ncTU.novel	18.2202	NA	13.7345
TU.1477	ORF-TU	chromosome1	5119532	5121705	+	gene:SPAC29A4.14c	1	3	5119566-5119618;5119831-5119886;5120334-5120440	141	817	ORF-TU.recovered	4.89366	3.1803	5.50577
TU.1479	multicistronic	chromosome1	5124015	5125476	+	gene:SPAC29A4.12c;gene:SPAC29A4.22	2	0		NA	NA	NA	7.97913	NA	34.1802
TU.1482	ORF-TU	chromosome1	5133221	5135399	+	gene:SPAC29A4.08c	1	2	5133300-5133339;5133445-5133929	21	113	ORF-TU.recovered	19.2393	1.44889	1.9231
TU.1483	ORF-TU	chromosome1	5136043	5137328	+	gene:SPAC29A4.06c	1	1	5136363-5136404	124	53	ORF-TU.recovered	1.77999	0.206693	1.76028
TU.1484	novel nc-TU	chromosome1	5139028	5139248	+		0	0		NA	NA	ncTU.novel	3.14192	NA	14.6191
TU.1485	novel nc-TU	chromosome1	5139502	5139753	+		0	0		NA	NA	ncTU.novel	6.72735	NA	43.6855
TU.1486	ORF-TU	chromosome1	5140333	5142262	+	gene:SPAC29A4.04c	1	0		74	364	ORF-TU.recovered	43.9584	NA	1.0582
TU.1487	multicistronic	chromosome1	5142344	5145899	+	gene:SPAC29A4.02c;gene:SPAC29A4.03c;gene:SPSNORNA.15	3	1	5144035-5144327	NA	NA	NA	51.2224	1.53246	4.29512
TU.1488	ORF-TU	chromosome1	5146094	5148194	+	gene:SPAC26F1.14c	1	0		71	208	ORF-TU.recovered	6.60659	NA	4.86891
TU.1489	ORF-TU	chromosome1	5148832	5152455	+	gene:SPAC26F1.13c	1	0		112	96	ORF-TU.recovered	41.0055	NA	1.93795
TU.1490	nc-TU	chromosome1	5152895	5153655	+		0	0		NA	NA	ncTU	5.24175	NA	9.05599
TU.1491	ORF-TU	chromosome1	5153828	5155306	+	gene:SPAC26F1.12c	1	2	5153950-5153989;5154943-5154993	104	163	ORF-TU.recovered	40.3294	0.437242	4.64522
TU.1495	ORF-TU	chromosome1	5159576	5163311	+	gene:SPAC26F1.10c	1	0		1936	208	ORF-TU.changed.boundaries	3.01908	NA	5.36446
TU.1496	ORF-TU	chromosome1	5167051	5170616	+	gene:SPAC26F1.08c	1	1	5167872-5167914	448	39	ORF-TU.recovered	2.51012	0.528451	5.15815
TU.1497	novel nc-TU	chromosome1	5170957	5171680	+		0	0		NA	NA	ncTU.novel	20.5785	NA	30.1878
TU.1498	novel nc-TU	chromosome1	5173983	5174603	+		0	0		NA	NA	ncTU.novel	42.1662	NA	9.02408
TU.1501	multicistronic	chromosome1	5177943	5180422	+	gene:SPAC26F1.04c;gene:SPNCRNA.260	2	0		NA	NA	NA	14.8337	NA	7.89247
TU.1503	novel nc-TU	chromosome1	5182170	5184289	+		0	0		NA	NA	ncTU.novel	11.6386	NA	34.4531
TU.1504	novel nc-TU	chromosome1	5185096	5185689	+		0	0		NA	NA	ncTU.novel	3.34027	NA	30.2999
TU.1505	ORF-TU	chromosome1	5187512	5189138	+	gene:SPAPJ691.02	1	0		659	616	ORF-TU.recovered	7.866	NA	49.8683
TU.1506	ORF-TU	chromosome1	5189581	5190443	+	gene:SPAPJ691.03	1	2	5189769-5189968;5190054-5190124	146	185	ORF-TU.recovered	39.5594	0.563996	4.34836
TU.1507	nc-TU	chromosome1	5200717	5201883	+	gene:SPNCRNA.1059	1	0		NA	NA	ncTU	4.21392	NA	22.6107
TU.1508	ORF-TU	chromosome1	5202028	5205194	+	gene:SPAC19D5.01	1	0		795	234	ORF-TU.changed.boundaries	2.77765	NA	11.4219
TU.1509	ORF-TU	chromosome1	5206593	5208383	+	gene:SPAC19D5.03	1	2	5206957-5207060;5207202-5207302	120	287	ORF-TU.recovered	2.50758	0.570921	4.39631
TU.1510	ORF-TU	chromosome1	5208638	5218689	+	gene:SPAC19D5.04	1	0		138	226	ORF-TU.recovered	16.7034	NA	1.44645
TU.1511	nc-TU	chromosome1	5219644	5220092	+	gene:SPNCRNA.1060	1	0		NA	NA	ncTU	10.0654	NA	16.7303
TU.1512	ORF-TU	chromosome1	5223144	5224634	+	gene:SPAC19D5.07	1	0		40	184	ORF-TU.changed.boundaries	9.8509	NA	28.4622
TU.1513	nc-TU	chromosome1	5225104	5226153	+	gene:SPNCRNA.1061	1	0		NA	NA	ncTU	2.81274	NA	8.10788
TU.1514	ORF-TU	chromosome1	5229803	5230846	+	gene:SPAC14C4.16	1	1	5229904-5229940	23	806	ORF-TU.recovered	4.65035	0.492995	3.53527
TU.1515	ORF-TU	chromosome1	5234058	5235504	+	gene:SPAC14C4.04	1	0		235	154	ORF-TU.changed.boundaries	13.9233	NA	8.20559
TU.1516	ORF-TU	chromosome1	5240433	5242924	+	gene:SPAC14C4.07	1	0		359	180	ORF-TU.recovered	5.5904	NA	5.08985
TU.1517	ORF-TU	chromosome1	5243664	5245896	+	gene:SPAC14C4.09	1	0		543	422	ORF-TU.changed.boundaries	2.35159	NA	1.05352
TU.1518	ORF-TU	chromosome1	5247731	5250607	+	gene:SPAC14C4.11	1	1	5247924-5248130	25	441	ORF-TU.recovered	9.77912	0.136798	0.417899
TU.1519	nc-TU	chromosome1	5252421	5252866	+	gene:SPNCRNA.261	1	0		NA	NA	ncTU	6.96378	NA	44.366
TU.1520	ORF-TU	chromosome1	5253341	5255880	+	gene:SPAC14C4.13	1	2	5253569-5253611;5253716-5253772	17	637	ORF-TU.recovered	3.19351	1.72164	24.9105
TU.1521	ORF-TU	chromosome1	5256735	5259343	+	gene:SPAC14C4.14	1	2	5256844-5257012;5257073-5257341	46	453	ORF-TU.changed.boundaries	42.9553	1.7277	5.3204
TU.1523	novel nc-TU	chromosome1	5273046	5273374	+		0	0		NA	NA	ncTU.novel	0.893976	NA	7.99308
TU.1524	novel nc-TU	chromosome1	5273563	5273785	+		0	0		NA	NA	ncTU.novel	1.8464	NA	48.9749
TU.1525	ORF-TU	chromosome1	5274155	5275931	+	gene:SPAC2H10.01	1	0		16	360	ORF-TU.changed.boundaries	0.468929	NA	4.97883
TU.1526	ORF-TU	chromosome1	5286122	5287095	+	gene:SPAC11E3.03	1	3	5286182-5286220;5286563-5286608;5286822-5286876	8	172	ORF-TU.changed.boundaries	16.0986	0.749294	8.56434
TU.1527	ORF-TU	chromosome1	5288352	5292444	+	gene:SPAC11E3.05	1	0		40	23	ORF-TU.changed.boundaries	9.38238	NA	8.41661
TU.1530	ORF-TU	chromosome1	5294967	5296144	+	gene:SPAC11E3.07	1	0		54	462	ORF-TU.changed.boundaries	26.2747	NA	2.7521
TU.1531	ORF-TU	chromosome1	5298728	5300016	+	gene:SPAC11E3.09	1	1	5299126-5299230	110	268	ORF-TU.changed.boundaries	15.107	1.60576	10.8243
TU.1532	ORF-TU	chromosome1	5300697	5301922	+	gene:SPAC11E3.10	1	4	5300844-5300924;5300949-5301115;5301303-5301349;5301380-5301456	85	279	ORF-TU.recovered	35.6136	0.683069	8.909
TU.1533	ORF-TU	chromosome1	5305752	5306922	+	gene:SPAC11E3.12	1	2	5306044-5306102;5306266-5306314	86	578	ORF-TU.changed.boundaries	16.9022	0.635258	7.51384
TU.1534	novel nc-TU	chromosome1	5307268	5307593	+		0	0		NA	NA	ncTU.novel	1.56489	NA	10.2213
TU.1535	nc-TU	chromosome1	5309306	5311079	+	gene:SPNCRNA.1069	1	0		NA	NA	ncTU	11.8929	NA	42.6474
TU.1536	ORF-TU	chromosome1	5311305	5314324	+	gene:SPAC11E3.14	1	1	5311669-5312345	1115	171	ORF-TU.recovered	0.642019	2.92677	3.15094
TU.1537	ORF-TU	chromosome1	5314826	5315431	+	gene:SPAC11E3.15	1	2	5314868-5314913;5315166-5315221	36	59	ORF-TU.recovered	32.1265	0.814257	0.386013
TU.1538	ORF-TU	chromosome1	5317882	5319471	+	gene:SPAP8A3.03	1	0		57	146	ORF-TU.recovered	24.064	NA	5.17108
TU.1539	ORF-TU	chromosome1	5322255	5325012	+	gene:SPAP8A3.05	1	4	5322723-5322777;5323252-5323311;5324284-5324323;5324409-5324445	272	237	ORF-TU.changed.boundaries	3.85589	0.433298	5.12915
TU.1540	ORF-TU	chromosome1	5325604	5326424	+	gene:SPAP8A3.06	1	0		7	168	ORF-TU.recovered	8.83803	NA	4.82177
TU.1541	ORF-TU	chromosome1	5329188	5331022	+	gene:SPAP8A3.08	1	4	5329249-5329300;5329433-5329505;5329647-5329712;5329806-5329877	30	287	ORF-TU.recovered	21.5176	0.534868	2.62224
TU.1542	ORF-TU	chromosome1	5334078	5334940	+	gene:SPAP8A3.10	1	1	5334261-5334327	100	184	ORF-TU.recovered	13.2219	0.365146	4.36506
TU.1543	nc-TU	chromosome1	5340425	5341220	+		0	0		NA	NA	ncTU	10.0769	NA	39.0851
TU.1544	nc-TU	chromosome1	5341302	5341658	+		0	0		NA	NA	ncTU	3.14476	NA	27.3298
TU.1545	nc-TU	chromosome1	5341874	5342668	+		0	0		NA	NA	ncTU	6.73328	NA	36.5463
TU.1546	ORF-TU	chromosome1	5354820	5357275	+	gene:SPAC4D7.03	1	0		311	69	ORF-TU.recovered	4.73099	NA	6.87918
TU.1547	ORF-TU	chromosome1	5358932	5360505	+	gene:SPAC4D7.05	1	2	5359019-5359073;5359195-5359550	24	148	ORF-TU.recovered	35.8265	0.57055	2.09683
TU.1548	nc-TU	chromosome1	5361293	5361735	+		0	0		NA	NA	ncTU	9.72708	NA	27.2306
TU.1549	ORF-TU	chromosome1	5367416	5369407	+	gene:SPAC4D7.09	1	4	5367697-5367820;5368092-5368217;5368660-5368700;5368844-5368914	132	198	ORF-TU.recovered	33.4869	0.543273	3.77516
TU.1550	nc-TU	chromosome1	5370574	5371374	+		0	0		NA	NA	ncTU	16.5617	NA	36.6359
TU.1551	ORF-TU	chromosome1	5372043	5373805	+	gene:SPAC4D7.11	1	2	5372302-5372355;5372399-5372502	158	602	ORF-TU.recovered	1.84851	0.391869	5.68121
TU.1552	multicistronic	chromosome1	5375570	5382880	+	gene:SPAC3G6.01;gene:SPAC4D7.13	2	2	5377927-5378421;5378619-5378675	NA	NA	NA	9.83736	0.392453	9.32126
TU.1553	ORF-TU	chromosome1	5383061	5383807	+	gene:SPAC3G6.02	1	2	5383124-5383229;5383272-5383311	32	349	ORF-TU.recovered	35.9495	0.663937	1.71891
TU.1554	ORF-TU	chromosome1	5385777	5387055	+	gene:SPAC3G6.04	1	0		106	89	ORF-TU.recovered	12.415	NA	3.04066
TU.1555	nc-TU	chromosome1	5387475	5387682	+	gene:SPSNORNA.19	1	0		NA	NA	ncTU	0.422555	NA	3.06338
TU.1556	ORF-TU	chromosome1	5388253	5389658	+	gene:SPAC3G6.05	1	3	5388964-5389019;5389092-5389155;5389254-5389322	333	275	ORF-TU.changed.boundaries	23.6944	0.392612	17.489
TU.1557	ORF-TU	chromosome1	5392244	5392716	+	gene:SPAC3G6.07	1	0		29	NA	ORF-TU.changed.boundaries	3.85238	NA	1030.05
TU.1558	ORF-TU	chromosome1	5393542	5394356	+	gene:SPAC3G6.08	1	0		146	171	ORF-TU.changed.boundaries	14.4325	NA	11.9717
TU.1559	ORF-TU	chromosome1	5398750	5401885	+	gene:SPAC3G6.11	1	2	5399753-5399817;5400011-5400069	364	756	ORF-TU.changed.boundaries	5.3545	0.546325	24.5426
TU.1560	ORF-TU	chromosome1	5403197	5408173	+	gene:SPAC29B12.01	1	0		44	131	ORF-TU.recovered	10.9698	NA	4.09233
TU.1561	ORF-TU	chromosome1	5412449	5413212	+	gene:SPAC29B12.03	1	0		40	350	ORF-TU.changed.boundaries	11.6326	NA	19.0335
TU.1562	ORF-TU	chromosome1	5414949	5416196	+	gene:SPAC29B12.04	1	0		237	107	ORF-TU.recovered	38.076	NA	1.83567
TU.1563	nc-TU	chromosome1	5416839	5417305	+		0	0		NA	NA	ncTU	11.2729	NA	26.2012
TU.1564	ORF-TU	chromosome1	5419751	5426229	+	gene:SPAC29B12.07	1	0		246	246	ORF-TU.recovered	11.7448	NA	5.10563
TU.1565	ORF-TU	chromosome1	5428248	5431313	+	gene:SPAC29B12.08	1	1	5428523-5429118	159	446	ORF-TU.changed.boundaries	0.172694	0.917483	3.1251
TU.1567	ORF-TU	chromosome1	5438967	5439468	+	gene:SPAC29B12.13	1	0		82	25	ORF-TU.recovered	14.0187	NA	27.6306
TU.1568	ORF-TU	chromosome1	5444823	5447532	+	gene:SPAC1039.01	1	1	5445124-5445327	527	494	ORF-TU.changed.boundaries	0.599688	0.177153	21.6212
TU.1569	ORF-TU	chromosome1	5449494	5451641	+	gene:SPAC1039.02	1	0		223	132	ORF-TU.changed.boundaries	13.3731	NA	10.2158
TU.1570	ORF-TU	chromosome1	5452197	5453836	+	gene:SPAC1039.03	1	0		532	104	ORF-TU.recovered	6.65184	NA	8.48667
TU.1571	ORF-TU	chromosome1	5454634	5456585	+	gene:SPAC1039.04	1	0		267	229	ORF-TU.recovered	4.92079	NA	6.83956
TU.1573	nc-TU	chromosome1	5458876	5459261	+		0	0		NA	NA	ncTU	4.51078	NA	36.5803
TU.1574	ORF-TU	chromosome1	5460141	5461924	+	gene:SPAC1039.06	1	0		426	110	ORF-TU.changed.boundaries	15.1254	NA	11.1256
TU.1575	ORF-TU	chromosome1	5464405	5465027	+	gene:SPAC1039.08	1	0		NA	102	ORF-TU.recovered	6.51877	NA	33.3667
TU.1577	ORF-TU	chromosome1	5470852	5471443	+	gene:SPAC1039.10	1	1	5471228-5471283	62	110	ORF-TU.changed.boundaries	15.6442	1.69422	50.0062
TU.1579	multicistronic	chromosome1	5472953	5475818	+	gene:SPNCRNA.1087;gene:SPNCRNA.30	2	0		NA	NA	NA	10.2388	NA	26.5151
TU.1580	ORF-TU	chromosome1	5476687	5477965	+	gene:SPAC922.03	1	0		190	112	ORF-TU.recovered	3.06939	NA	3.15375
TU.1581	nc-TU	chromosome1	5478653	5478906	+		0	0		NA	NA	ncTU	9.32164	NA	62.4291
TU.1582	ORF-TU	chromosome1	5479779	5480490	+	gene:SPAC922.04	1	0		199	72	ORF-TU.recovered	21.1455	NA	1.30668
TU.1583	ORF-TU	chromosome1	5485128	5486154	+	gene:SPAC922.06	1	0		243	42	ORF-TU.recovered	8.68187	NA	11.3451
TU.1584	ORF-TU	chromosome1	5493167	5494953	+	gene:SPAC869.10c	1	0		55	177	ORF-TU.changed.boundaries	9.3702	NA	17.55
TU.1585	nc-TU	chromosome1	5495602	5495825	+		0	0		NA	NA	ncTU	8.47392	NA	34.1593
TU.1587	ORF-TU	chromosome1	5505621	5508398	+	gene:SPAC869.05c	1	0		NA	356	ORF-TU.recovered	4.74263	NA	45.0773
TU.1588	ORF-TU	chromosome1	5517842	5519480	+	gene:SPAC869.02c	1	0		117	184	ORF-TU.changed.boundaries	21.9161	NA	6.61214
TU.1589	ORF-TU	chromosome1	5535337	5536164	+	gene:SPAC186.03	1	0		NA	NA	ORF-TU.recovered	NA	NA	NA
TU.1600	ORF-TU	chromosome2	70150	71254	+	gene:SPBPB21E7.07	1	0		54	189	ORF-TU.recovered	40.1541	NA	63.1251
TU.1601	nc-TU	chromosome2	72055	73467	+	gene:SPBPB21E7.08	1	0		NA	NA	ncTU	6.12437	NA	20.1261
TU.1606	ORF-TU	chromosome2	81679	82855	+	gene:SPBPB10D8.01	1	0		NA	390	ORF-TU.recovered	11.1959	NA	13.2287
TU.1609	ORF-TU	chromosome2	104678	107054	+	gene:SPBC359.01	1	0		450	198	ORF-TU.changed.boundaries	9.79722	NA	6.08776
TU.1610	ORF-TU	chromosome2	107653	108928	+	gene:SPBC359.02	1	0		106	NA	ORF-TU.changed.boundaries	15.85	NA	3.47633
TU.1611	nc-TU	chromosome2	120730	120939	+		0	0		NA	NA	ncTU	6.46231	NA	53.8846
TU.1612	ORF-TU	chromosome2	122619	127239	+	gene:SPBC359.05	1	0		128	263	ORF-TU.changed.boundaries	16.8015	NA	11.8375
TU.1613	ORF-TU	chromosome2	128872	129566	+	gene:SPBC359.06	1	0		NA	31	ORF-TU.recovered	17.2864	NA	150.706
TU.1614	ORF-TU	chromosome2	132564	136265	+	gene:SPBC1683.01	1	0		1739	287	ORF-TU.changed.boundaries	7.66904	NA	3.47927
TU.1615	novel nc-TU	chromosome2	136610	136898	+		0	0		NA	NA	ncTU.novel	4.83618	NA	43.8979
TU.1616	ORF-TU	chromosome2	137020	138065	+	gene:SPBC1683.02	1	0		24	225	ORF-TU.changed.boundaries	11.9179	NA	48.7236
TU.1617	ORF-TU	chromosome2	142244	145333	+	gene:SPBC1683.04	1	0		168	275	ORF-TU.recovered	17.5386	NA	4.36202
TU.1618	ORF-TU	chromosome2	148023	150529	+	gene:SPBC1683.05	1	0		727	135	ORF-TU.recovered	3.67248	NA	2.14007
TU.1620	ORF-TU	chromosome2	153312	155313	+	gene:SPBC1683.07	1	0		250	326	ORF-TU.changed.boundaries	4.95726	NA	10.0141
TU.1621	nc-TU	chromosome2	156265	157010	+	gene:SPNCRNA.298	1	0		NA	NA	ncTU	1.04897	NA	19.8926
TU.1626	novel nc-TU	chromosome2	164713	164937	+		0	0		NA	NA	ncTU.novel	4.41481	NA	6.11571
TU.1627	ORF-TU	chromosome2	168670	170132	+	gene:SPBC1683.12	1	0		1	57	ORF-TU.changed.boundaries	6.38057	NA	16.1629
TU.1628	ORF-TU	chromosome2	172642	174257	+	gene:SPBC1198.01	1	0		NA	47	ORF-TU.recovered	3.72274	NA	7.12706
TU.1629	ORF-TU	chromosome2	174807	176055	+	gene:SPBC1198.02	1	0		35	121	ORF-TU.recovered	13.623	NA	2.00056
TU.1630	nc-TU	chromosome2	177691	178289	+		0	0		NA	NA	ncTU	11.2973	NA	22.4896
TU.1632	ORF-TU	chromosome2	181587	182689	+	gene:SPBC1198.05	1	0		108	243	ORF-TU.recovered	27.8744	NA	2.21143
TU.1633	ORF-TU	chromosome2	187302	189122	+	gene:SPBC1198.08	1	1	187456-187580	122	103	ORF-TU.recovered	23.9223	1.30565	6.7878
TU.1634	ORF-TU	chromosome2	189419	191212	+	gene:SPBC1198.09	1	1	189920-189977	246	947	ORF-TU.changed.boundaries	10.491	1.00718	15.4957
TU.1637	nc-TU	chromosome2	198058	200606	+	gene:SPNCRNA.1324	1	0		NA	NA	ncTU	4.29863	NA	14.5577
TU.1638	ORF-TU	chromosome2	202398	203551	+	gene:SPBC660.05	1	0		138	646	ORF-TU.changed.boundaries	15.1387	NA	583.829
TU.1639	ORF-TU	chromosome2	204469	205615	+	gene:SPBC660.06	1	0		180	111	ORF-TU.recovered	47.2894	NA	44.2597
TU.1640	ORF-TU	chromosome2	206582	209580	+	gene:SPBC660.07	1	0		496	291	ORF-TU.recovered	18.5301	NA	3.70871
TU.1641	multicistronic	chromosome2	209773	212177	+	gene:SPBC660.08;gene:SPBC660.09	2	1	209826-209921	NA	NA	NA	3.72748	0.608429	4.9302
TU.1642	multicistronic	chromosome2	212390	216818	+	gene:SPBC660.10;gene:SPBC660.11	2	3	212492-212574;215356-215605;215808-215860	NA	NA	NA	11.7321	0.559907	5.10371
TU.1643	ORF-TU	chromosome2	221467	224064	+	gene:SPBC660.14	1	1	222908-222975	232	609	ORF-TU.recovered	6.16236	0.120007	22.1928
TU.1644	multicistronic	chromosome2	224301	228055	+	gene:SPBC660.15;gene:SPNCRNA.62	2	4	224376-224423;224865-224936;224978-225298;225463-225507	NA	NA	NA	12.4884	1.01883	3.45853
TU.1646	ORF-TU	chromosome2	229733	233254	+	gene:SPBC660.16	1	4	230385-230445;230451-230615;230680-231496;231565-231736	635	157	ORF-TU.changed.boundaries	34.3283	3.79535	2.15088
TU.1648	ORF-TU	chromosome2	245489	247053	+	gene:SPBC31E1.04	1	1	246298-246427	229	397	ORF-TU.recovered	5.80759	0.510715	3.3632
TU.1649	ORF-TU	chromosome2	247238	248836	+	gene:SPBC31E1.05	1	1	247399-247448	23	201	ORF-TU.recovered	9.08967	0.335932	2.65867
TU.1650	ORF-TU	chromosome2	249058	252637	+	gene:SPBC31E1.06	1	2	249189-249235;249416-249522	29	136	ORF-TU.recovered	7.29326	8.82931	3.06613
TU.1651	multicistronic	chromosome2	252977	257176	+	gene:SPBC800.02;gene:SPBC800.03	2	0		NA	NA	NA	9.85835	NA	7.06578
TU.1652	ORF-TU	chromosome2	262578	263705	+	gene:SPBC800.06	1	0		185	51	ORF-TU.recovered	19.9387	NA	1.93714
TU.1654	ORF-TU	chromosome2	265363	267138	+	gene:SPBC800.08	1	1	265469-265604	11	196	ORF-TU.recovered	27.1497	1.25707	4.86773
TU.1655	ORF-TU	chromosome2	267459	269574	+	gene:SPBC800.09	1	3	267543-267580;267640-267677;267860-267967	31	586	ORF-TU.recovered	16.7401	1.32449	6.97984
TU.1658	ORF-TU	chromosome2	275684	277065	+	gene:SPBC800.11	1	0		NA	56	ORF-TU.recovered	6.09277	NA	16.8389
TU.1659	ORF-TU	chromosome2	279510	281151	+	gene:SPBC800.13	1	0		154	118	ORF-TU.changed.boundaries	1.89727	NA	9.3964
TU.1660	ORF-TU	chromosome2	281561	283774	+	gene:SPBC1773.01	1	2	281788-281824;282052-282095	68	229	ORF-TU.recovered	12.0018	0.391596	5.15531
TU.1661	ORF-TU	chromosome2	288683	292015	+	gene:SPBC1773.04	1	0		942	117	ORF-TU.changed.boundaries	34.007	NA	11.6389
TU.1662	nc-TU	chromosome2	294785	295922	+	gene:SPNCRNA.1336	1	0		NA	NA	ncTU	7.03043	NA	36.0305
TU.1663	novel nc-TU	chromosome2	296464	296800	+		0	0		NA	NA	ncTU.novel	30.1496	NA	34.6712
TU.1664	nc-TU	chromosome2	297515	299115	+	gene:SPNCRNA.1337	1	1	297620-297671	NA	NA	ncTU	13.2244	1.45644	12.247
TU.1666	ORF-TU	chromosome2	310456	312384	+	gene:SPBC1773.13	1	0		246	297	ORF-TU.recovered	3.36917	NA	9.71217
TU.1667	ORF-TU	chromosome2	312877	314703	+	gene:SPBC1773.14	1	0		420	77	ORF-TU.recovered	7.17767	NA	8.4875
TU.1668	ORF-TU	chromosome2	315590	317502	+	gene:SPBC1773.15	1	0		372	160	ORF-TU.recovered	5.77658	NA	6.95724
TU.1669	nc-TU	chromosome2	332641	332982	+		0	0		NA	NA	ncTU	6.07034	NA	11.9139
TU.1670	ORF-TU	chromosome2	334078	338139	+	gene:SPBC1271.15c	1	0		310	195	ORF-TU.changed.boundaries	5.62013	NA	10.9877
TU.1671	novel nc-TU	chromosome2	346336	346641	+		0	0		NA	NA	ncTU.novel	6.9294	NA	33.2877
TU.1672	novel nc-TU	chromosome2	346807	347236	+		0	0		NA	NA	ncTU.novel	5.59549	NA	13.2364
TU.1673	ORF-TU	chromosome2	347570	350269	+	gene:SPBC1271.10c	1	0		744	267	ORF-TU.recovered	8.9917	NA	4.59069
TU.1674	nc-TU	chromosome2	354365	355320	+		0	0		NA	NA	ncTU	11.7145	NA	12.1699
TU.1675	ORF-TU	chromosome2	356590	357996	+	gene:SPBC1271.08c	1	0		320	661	ORF-TU.changed.boundaries	3.29118	NA	16.8318
TU.1676	ORF-TU	chromosome2	358586	359791	+	gene:SPBC1271.07c	1	0		269	444	ORF-TU.changed.boundaries	27.3743	NA	39.0778
TU.1677	ORF-TU	chromosome2	362865	364856	+	gene:SPBC1271.05c	1	0		577	344	ORF-TU.changed.boundaries	2.43878	NA	16.7181
TU.1678	ORF-TU	chromosome2	365092	366858	+	gene:SPBC1271.04c	1	2	365631-365765;366543-366594	323	195	ORF-TU.changed.boundaries	41.2237	1.38476	8.02854
TU.1679	ORF-TU	chromosome2	366951	368462	+	gene:SPBC1271.03c	1	1	367279-367330	643	185	ORF-TU.changed.boundaries	9.40284	0.764525	13.4684
TU.1680	ORF-TU	chromosome2	371986	373638	+	gene:SPBC1271.01c	1	0		373	100	ORF-TU.changed.boundaries	6.21981	NA	15.0355
TU.1681	ORF-TU	chromosome2	373795	376232	+	gene:SPBC106.01	1	0		94	335	ORF-TU.recovered	6.82684	NA	5.95882
TU.1683	ORF-TU	chromosome2	378385	380007	+	gene:SPBC106.03	1	0		242	298	ORF-TU.recovered	16.8851	NA	9.76214
TU.1684	ORF-TU	chromosome2	380307	383222	+	gene:SPBC106.04	1	1	380561-380623	83	344	ORF-TU.recovered	9.94402	0.324592	8.3655
TU.1685	ORF-TU	chromosome2	384294	386188	+	gene:SPBC106.06	1	0		27	127	ORF-TU.recovered	48.9294	NA	3.77298
TU.1686	nc-TU	chromosome2	387712	388968	+	gene:SPNCRNA.1351	1	0		NA	NA	ncTU	8.35885	NA	3.10977
TU.1687	nc-TU	chromosome2	389637	389929	+		0	0		NA	NA	ncTU	4.19708	NA	39.8539
TU.1688	ORF-TU	chromosome2	390926	395864	+	gene:SPBC106.09	1	0		63	607	ORF-TU.recovered	6.41446	NA	8.66132
TU.1689	ORF-TU	chromosome2	396171	398960	+	gene:SPBC106.10	1	0		821	426	ORF-TU.changed.boundaries	6.627	NA	6.19492
TU.1690	nc-TU	chromosome2	401072	401990	+	gene:SPNCRNA.1353	1	0		NA	NA	ncTU	18.6887	NA	11.9344
TU.1691	ORF-TU	chromosome2	402567	404084	+	gene:SPBC106.13	1	2	402924-402985;403508-403557	129	116	ORF-TU.recovered	2.22173	0.243567	8.26443
TU.1692	nc-TU	chromosome2	404608	406119	+		0	0		NA	NA	ncTU	10.2111	NA	51.0758
TU.1693	ORF-TU	chromosome2	406851	407910	+	gene:SPBC106.15	1	2	406992-407055;407395-407450	17	233	ORF-TU.recovered	37.6319	0.413208	2.88721
TU.1694	ORF-TU	chromosome2	409483	410748	+	gene:SPBC106.16	1	2	409595-409654;410029-410146	13	249	ORF-TU.changed.boundaries	31.7894	0.422019	2.29632
TU.1695	novel nc-TU	chromosome2	412016	412350	+		0	0		NA	NA	ncTU.novel	5.27083	NA	30.546
TU.1696	ORF-TU	chromosome2	413341	414488	+	gene:SPBC106.18	1	1	413654-413893	215	59	ORF-TU.recovered	132.308	1.02941	0.609274
TU.1697	ORF-TU	chromosome2	414918	416986	+	gene:SPBC106.19	1	0		193	498	ORF-TU.changed.boundaries	2.30618	NA	3.64296
TU.1698	ORF-TU	chromosome2	417254	419837	+	gene:SPBC106.20	1	5	417321-417370;417400-417459;417619-417664;419220-419272;419310-419410	65	397	ORF-TU.recovered	3.0099	0.690484	12.4706
TU.1699	ORF-TU	chromosome2	420104	423188	+	gene:SPBC582.03	1	1	420309-420661	1019	624	ORF-TU.recovered	2.40059	0.43508	8.76247
TU.1700	ORF-TU	chromosome2	432367	434524	+	gene:SPBC582.08	1	2	433013-433203;434004-434056	183	211	ORF-TU.recovered	25.4102	0.510007	7.75317
TU.1701	ORF-TU	chromosome2	434775	436120	+	gene:SPBC582.09	1	3	434918-434961;434992-435282;435762-435810	98	146	ORF-TU.recovered	60.2588	0.70797	4.4174
TU.1705	nc-TU	chromosome2	444435	445364	+		0	0		NA	NA	ncTU	18.8133	NA	11.7243
TU.1706	ORF-TU	chromosome2	448852	449344	+	gene:SPBC428.04	1	0		82	116	ORF-TU.changed.boundaries	18.2227	NA	33.9111
TU.1708	nc-TU	chromosome2	451194	451465	+		0	0		NA	NA	ncTU	9.22232	NA	11.8277
TU.1710	nc-TU	chromosome2	459259	459676	+		0	0		NA	NA	ncTU	5.83728	NA	44.9365
TU.1711	ORF-TU	chromosome2	460859	463970	+	gene:SPBC428.10	1	0		165	450	ORF-TU.recovered	5.81431	NA	13.337
TU.1712	ORF-TU	chromosome2	465386	467283	+	gene:SPBC428.11	1	0		247	232	ORF-TU.recovered	15.951	NA	4.0668
TU.1714	multicistronic	chromosome2	470214	473565	+	gene:SPBC428.14;gene:SPBC428.15	2	0		NA	NA	NA	25.8779	NA	9.51479
TU.1715	ORF-TU	chromosome2	477404	478813	+	gene:SPBC428.18	1	0		NA	NA	ORF-TU.recovered	1.7441	NA	4.17896
TU.1716	ORF-TU	chromosome2	487968	489478	+	gene:SPBC902.03	1	0		262	707	ORF-TU.changed.boundaries	6.51946	NA	10.2777
TU.1717	ORF-TU	chromosome2	489860	492288	+	gene:SPBC902.04	1	3	489912-489949;489988-490077;491621-491674	22	364	ORF-TU.recovered	12.6193	1.12594	8.9326
TU.1718	ORF-TU	chromosome2	494673	496381	+	gene:SPBC902.06	1	0		69	294	ORF-TU.recovered	9.40789	NA	21.0677
TU.1719	ORF-TU	chromosome2	496554	498410	+	gene:SPBC1685.01	1	0		259	658	ORF-TU.changed.boundaries	3.25079	NA	15.5802
TU.1721	ORF-TU	chromosome2	499237	500539	+	gene:SPBC1685.03	1	2	499398-499555;499870-499929	137	451	ORF-TU.changed.boundaries	16.2145	0.303338	5.69316
TU.1722	ORF-TU	chromosome2	501263	502432	+	gene:SPBC1685.16	1	3	501397-501684;501736-501801;501895-501934	42	487	ORF-TU.recovered	28.4146	3.50732	2.77985
TU.1723	ORF-TU	chromosome2	502663	504052	+	gene:SPBC1685.04	1	0		210	290	ORF-TU.changed.boundaries	3.91565	NA	9.25942
TU.1724	ORF-TU	chromosome2	504371	508980	+	gene:SPBC1685.05	1	0		1552	125	ORF-TU.recovered	4.7531	NA	17.4712
TU.1725	ORF-TU	chromosome2	514169	515925	+	gene:SPBC1685.08	1	2	514554-514723;514928-514971	47	248	ORF-TU.recovered	7.63672	0.400957	3.59731
TU.1726	ORF-TU	chromosome2	516431	516926	+	gene:SPBC1685.09	1	2	516504-516554;516655-516726	11	42	ORF-TU.recovered	37.5483	0.815916	3.28814
TU.1727	ORF-TU	chromosome2	517321	517942	+	gene:SPBC1685.10	1	2	517350-517387;517481-517684	23	56	ORF-TU.recovered	41.828	0.822371	2.98423
TU.1728	ORF-TU	chromosome2	518150	519585	+	gene:SPBC1685.11	1	0		222	180	ORF-TU.recovered	8.98069	NA	4.91392
TU.1730	ORF-TU	chromosome2	522692	523625	+	gene:SPBC1685.17	1	0		48	216	ORF-TU.changed.boundaries	37.3629	NA	27.6813
TU.1733	multicistronic	chromosome2	525520	528542	+	gene:SPBC1685.13;gene:SPNCRNA.133	2	0		NA	NA	NA	4.90938	NA	2.63665
TU.1735	ORF-TU	chromosome2	535337	536219	+	gene:SPBC649.02	1	1	535459-535631	46	52	ORF-TU.changed.boundaries	85.9613	1.52554	1.2674
TU.1736	ORF-TU	chromosome2	536734	538005	+	gene:SPBC649.03	1	0		251	121	ORF-TU.recovered	4.78247	NA	3.74264
TU.1738	ORF-TU	chromosome2	539337	540624	+	gene:SPBC649.04	1	2	539454-539522;539705-539914	81	216	ORF-TU.changed.boundaries	21.2578	0.322701	0.734506
TU.1739	ORF-TU	chromosome2	541274	543079	+	gene:SPBC649.05	1	1	541290-541331	9	169	ORF-TU.changed.boundaries	3.27538	0.459596	10.0837
TU.1740	ORF-TU	chromosome2	543350	544821	+	gene:SPBC354.01	1	3	543439-543483;543553-543667;543839-543891	71	23	ORF-TU.recovered	52.5814	0.807265	18.2312
TU.1741	multicistronic	chromosome2	548377	551229	+	gene:SPBC354.03;gene:SPBC354.04	2	0		NA	NA	NA	13.2458	NA	3.18641
TU.1743	ORF-TU	chromosome2	555827	557205	+	gene:SPBC354.06	1	2	555970-556398;556580-556845	66	327	ORF-TU.changed.boundaries	9.38735	1.80176	7.07705
TU.1744	nc-TU	chromosome2	561025	561377	+		0	0		NA	NA	ncTU	9.12699	NA	15.9873
TU.1746	ORF-TU	chromosome2	570938	574211	+	gene:SPBC354.10	1	0		123	255	ORF-TU.recovered	27.7697	NA	5.78215
TU.1748	ORF-TU	chromosome2	577347	580058	+	gene:SPBC354.12	1	1	578182-578724	1384	317	ORF-TU.changed.boundaries	84.2281	1.95144	25.01
TU.1749	ORF-TU	chromosome2	581132	583698	+	gene:SPBC354.13	1	0		115	252	ORF-TU.recovered	7.644	NA	7.65026
TU.1750	ORF-TU	chromosome2	586483	588146	+	gene:SPBC354.15	1	0		60	464	ORF-TU.changed.boundaries	18.3062	NA	16.3379
TU.1751	ORF-TU	chromosome2	588368	591256	+	gene:SPBC1706.01	1	0		361	164	ORF-TU.changed.boundaries	4.13395	NA	3.30611
TU.1752	ORF-TU	chromosome2	594369	597056	+	gene:SPBC1706.03	1	0		103	338	ORF-TU.changed.boundaries	14.7506	NA	9.45025
TU.1753	ORF-TU	chromosome2	597327	599238	+	gene:SPBC839.02	1	0		NA	NA	ORF-TU.recovered	3.47608	NA	2.41012
TU.1755	ORF-TU	chromosome2	601256	602343	+	gene:SPBC839.04	1	0		25	100	ORF-TU.changed.boundaries	45.0948	NA	4.04413
TU.1756	novel nc-TU	chromosome2	603769	604072	+		0	0		NA	NA	ncTU.novel	84.8809	NA	40.6241
TU.1757	novel nc-TU	chromosome2	604532	605045	+		0	0		NA	NA	ncTU.novel	6.73464	NA	8.4116
TU.1760	ORF-TU	chromosome2	612446	613311	+	gene:SPBC839.07	1	0		224	291	ORF-TU.recovered	6.45988	NA	5.51156
TU.1761	ORF-TU	chromosome2	618348	620730	+	gene:SPBC839.10	1	2	618373-618421;620260-620308	6	230	ORF-TU.recovered	15.6637	0.460539	5.72841
TU.1762	ORF-TU	chromosome2	621883	623221	+	gene:SPBC839.12	1	0		449	242	ORF-TU.recovered	16.7113	NA	3.7656
TU.1763	nc-TU	chromosome2	626194	626720	+	gene:SPNCRNA.1376	1	0		NA	NA	ncTU	33.8804	NA	25.0244
TU.1765	ORF-TU	chromosome2	627999	631554	+	gene:SPBC839.16	1	2	628065-628114;628260-628537	31	347	ORF-TU.changed.boundaries	30.5983	1.42795	4.86373
TU.1767	ORF-TU	chromosome2	637513	639069	+	gene:SPBC115.02c	1	0		141	210	ORF-TU.changed.boundaries	10.5309	NA	9.04323
TU.1768	ORF-TU	chromosome2	639338	640801	+	gene:SPBC115.01c	1	1	639429-639511	36	523	ORF-TU.changed.boundaries	19.4567	0.196297	2.23481
TU.1769	ORF-TU	chromosome2	641310	643610	+	gene:SPBC947.15c	1	0		376	310	ORF-TU.changed.boundaries	16.359	NA	9.75675
TU.1770	ORF-TU	chromosome2	644239	645007	+	gene:SPBC947.14c	1	1	644480-644546	52	341	ORF-TU.recovered	14.2887	0.398074	1.41323
TU.1773	ORF-TU	chromosome2	649893	652873	+	gene:SPBC947.11c	1	2	651565-651608;652453-652499	87	112	ORF-TU.recovered	2.91494	1.04862	21.1565
TU.1775	ORF-TU	chromosome2	658637	660138	+	gene:SPBC947.08c	1	0		448	94	ORF-TU.recovered	7.07944	NA	5.22785
TU.1776	ORF-TU	chromosome2	662760	666480	+	gene:SPBC947.06c	1	0		180	737	ORF-TU.changed.boundaries	10.2146	NA	20.8414
TU.1777	ORF-TU	chromosome2	667056	668872	+	gene:SPBC947.05c	1	0		69	NA	ORF-TU.recovered	6.02623	NA	55.1023
TU.1778	nc-TU	chromosome2	673128	673351	+		0	0		NA	NA	ncTU	4.15243	NA	25.3933
TU.1779	nc-TU	chromosome2	674273	674665	+		0	0		NA	NA	ncTU	10.5478	NA	3.35813
TU.1780	ORF-TU	chromosome2	676739	678598	+	gene:SPBC947.03c	1	1	676909-677056	NA	993	ORF-TU.recovered	8.95671	0.667286	9.77258
TU.1781	novel nc-TU	chromosome2	681665	682010	+		0	0		NA	NA	ncTU.novel	3.20492	NA	15.8509
TU.1782	ORF-TU	chromosome2	684130	686083	+	gene:SPBPJ4664.01	1	1	685118-685198	13	NA	ORF-TU.changed.boundaries	25.4885	0.638052	23.1336
TU.1783	ORF-TU	chromosome2	686940	700105	+	gene:SPBPJ4664.02	1	0		776	350	ORF-TU.changed.boundaries	5.44431	NA	37.2957
TU.1784	ORF-TU	chromosome2	700212	700681	+	gene:SPBPJ4664.03	1	0		152	144	ORF-TU.recovered	6.67641	NA	289.047
TU.1785	ORF-TU	chromosome2	701807	705792	+	gene:SPBPJ4664.04	1	0		83	205	ORF-TU.recovered	26.2404	NA	2.55837
TU.1786	ORF-TU	chromosome2	705880	707122	+	gene:SPBPJ4664.05	1	1	706078-706140	52	486	ORF-TU.changed.boundaries	24.7783	1.45617	11.6607
TU.1787	multicistronic	chromosome2	707527	714168	+	gene:SPBPJ4664.06;gene:SPBC119.01	2	2	712531-712576;712673-712716	NA	NA	NA	14.0444	0.849804	5.14107
TU.1788	ORF-TU	chromosome2	715283	716304	+	gene:SPBC119.02	1	2	715453-715531;715610-715980	50	42	ORF-TU.recovered	53.4023	0.665155	0.486574
TU.1789	ORF-TU	chromosome2	717746	718982	+	gene:SPBC119.03	1	0		220	182	ORF-TU.recovered	31.7047	NA	10.501
TU.1790	ORF-TU	chromosome2	723546	724946	+	gene:SPBC119.06	1	0		213	451	ORF-TU.recovered	22.7172	NA	8.80003
TU.1791	ORF-TU	chromosome2	725305	730728	+	gene:SPBC119.07	1	3	725429-725480;725609-725682;726261-726317	38	79	ORF-TU.recovered	1.67678	0.223693	10.3279
TU.1792	ORF-TU	chromosome2	730817	732924	+	gene:SPBC119.08	1	3	730926-731025;731206-731478;731551-731632	43	363	ORF-TU.recovered	2.86514	0.546495	4.94263
TU.1793	ORF-TU	chromosome2	735006	737290	+	gene:SPBC119.10	1	1	735289-735383	410	182	ORF-TU.recovered	26.2283	0.10277	1.75626
TU.1794	ORF-TU	chromosome2	740262	741870	+	gene:SPBC119.12	1	0		13	396	ORF-TU.recovered	14.1245	NA	4.33942
TU.1795	ORF-TU	chromosome2	743881	744631	+	gene:SPBC119.18	1	1	744108-744169	188	296	ORF-TU.recovered	33.2829	2.99196	2.11046
TU.1796	ORF-TU	chromosome2	747817	749165	+	gene:SPBC119.15	1	2	747910-747983;748138-748193	35	99	ORF-TU.recovered	22.0865	0.521189	5.56733
TU.1797	ORF-TU	chromosome2	750761	753945	+	gene:SPBC119.17	1	1	750906-750956	25	118	ORF-TU.changed.boundaries	23.6353	0.393853	7.22437
TU.1798	ORF-TU	chromosome2	754620	755301	+	gene:SPBC577.02	1	2	754655-754783;754971-755149	32	115	ORF-TU.recovered	15.9671	3.74823	11.5624
TU.1799	ORF-TU	chromosome2	756591	757446	+	gene:SPBC577.04	1	1	756974-757056	69	89	ORF-TU.changed.boundaries	7.43764	0.462087	17.931
TU.1801	ORF-TU	chromosome2	764583	766347	+	gene:SPBC577.07	1	2	764785-764832;765170-765270	13	133	ORF-TU.recovered	4.33872	0.413077	7.79183
TU.1802	ORF-TU	chromosome2	767528	769361	+	gene:SPBC577.09	1	3	768188-768267;768386-768433;768513-768556	254	265	ORF-TU.changed.boundaries	4.82614	2.10258	20.3526
TU.1803	ORF-TU	chromosome2	769660	770851	+	gene:SPBC577.10	1	0		22	253	ORF-TU.recovered	29.1693	NA	4.59835
TU.1804	ORF-TU	chromosome2	771300	773323	+	gene:SPBC577.11	1	2	771576-771755;771856-771985	18	992	ORF-TU.recovered	11.0055	0.490384	3.4214
TU.1805	ORF-TU	chromosome2	773408	775530	+	gene:SPBC577.12	1	1	774486-774580	72	51	ORF-TU.changed.boundaries	37.7127	0.362257	8.40703
TU.1806	ORF-TU	chromosome2	775734	778654	+	gene:SPBC577.13	1	3	778007-778051;778271-778315;778368-778417	39	144	ORF-TU.recovered	5.93443	0.854742	8.28288
TU.1808	ORF-TU	chromosome2	784574	787370	+	gene:SPBC530.01	1	0		539	537	ORF-TU.changed.boundaries	2.68656	NA	3.21897
TU.1810	multicistronic	chromosome2	793160	800220	+	gene:SPBC530.04;gene:SPBC530.05	2	1	793321-793548	NA	NA	NA	8.66064	0.484815	2.94596
TU.1811	ORF-TU	chromosome2	806079	809348	+	gene:SPBC530.08	1	0		755	78	ORF-TU.recovered	8.88423	NA	4.56136
TU.1814	novel nc-TU	chromosome2	816796	817256	+		0	0		NA	NA	ncTU.novel	2.4026	NA	38.9318
TU.1817	ORF-TU	chromosome2	824350	825900	+	gene:SPBC530.13	1	4	824535-824578;824661-824873;825012-825064;825189-825244	24	198	ORF-TU.changed.boundaries	7.79543	0.52529	13.6022
TU.1821	nc-TU	chromosome2	845546	846205	+		0	0		NA	NA	ncTU	9.94151	NA	24.6735
TU.1822	ORF-TU	chromosome2	847905	849361	+	gene:SPBC36.04	1	1	848118-848262	80	154	ORF-TU.recovered	23.9142	1.98773	11.7215
TU.1824	ORF-TU	chromosome2	853516	857486	+	gene:SPBC36.07	1	0		115	98	ORF-TU.recovered	18.44	NA	3.99559
TU.1825	ORF-TU	chromosome2	858474	860526	+	gene:SPBC36.09	1	2	858688-858739;859885-859939	14	491	ORF-TU.recovered	9.18039	0.602991	16.7376
TU.1826	ORF-TU	chromosome2	860873	862347	+	gene:SPBC36.10	1	0		358	569	ORF-TU.changed.boundaries	3.69215	NA	3.24552
TU.1827	novel nc-TU	chromosome2	862633	863088	+		0	1	862835-862892	NA	NA	ncTU.novel	1.55381	0.345589	11.2774
TU.1828	ORF-TU	chromosome2	863167	864499	+	gene:SPBC36.11	1	0		107	419	ORF-TU.changed.boundaries	1.60429	NA	3.11724
TU.1829	ORF-TU	chromosome2	871187	874063	+	gene:SPBC713.03	1	1	873110-873156	359	159	ORF-TU.changed.boundaries	13.3209	0.388092	67.6959
TU.1831	multicistronic	chromosome2	876258	879856	+	gene:SPBC713.05;gene:SPBC713.06	2	3	876696-876740;876778-876820;876979-877018	NA	NA	NA	14.3872	1.37873	36.9545
TU.1832	novel nc-TU	chromosome2	879937	880179	+		0	0		NA	NA	ncTU.novel	3.94106	NA	23.804
TU.1834	ORF-TU	chromosome2	882272	883758	+	gene:SPBC713.08	1	0		188	638	ORF-TU.recovered	14.1414	NA	5.80542
TU.1835	ORF-TU	chromosome2	884898	886306	+	gene:SPBC713.09	1	1	885001-885041	61	120	ORF-TU.recovered	4.99199	0.501354	3.50046
TU.1836	ORF-TU	chromosome2	886499	887576	+	gene:SPBC713.10	1	1	886665-886729	117	480	ORF-TU.recovered	12.5048	0.537134	3.12982
TU.1837	nc-TU	chromosome2	890651	891379	+		0	0		NA	NA	ncTU	6.01841	NA	36.0513
TU.1838	ORF-TU	chromosome2	892168	894279	+	gene:SPBC713.12	1	0		511	257	ORF-TU.recovered	21.1038	NA	18.1895
TU.1840	ORF-TU	chromosome2	901665	902877	+	gene:SPBC216.03	1	0		277	198	ORF-TU.recovered	26.6349	NA	9.47415
TU.1841	ORF-TU	chromosome2	904086	913540	+	gene:SPBC216.05	1	0		279	2093	ORF-TU.changed.boundaries	9.44591	NA	6.99681
TU.1843	ORF-TU	chromosome2	922680	926598	+	gene:SPBC646.02	1	0		45	76	ORF-TU.changed.boundaries	9.70139	NA	5.35249
TU.1844	ORF-TU	chromosome2	926791	928752	+	gene:SPBC646.03	1	2	927097-927142;927969-928015	59	418	ORF-TU.recovered	10.3801	1.2955	7.86848
TU.1845	ORF-TU	chromosome2	928896	931013	+	gene:SPBC646.04	1	3	930445-930487;930606-930644;930739-930779	93	210	ORF-TU.recovered	17.9939	0.479085	7.29655
TU.1846	ORF-TU	chromosome2	942905	944903	+	gene:SPBC646.11	1	3	942999-943043;943118-943155;943220-943360	37	121	ORF-TU.recovered	35.8181	0.780844	4.96758
TU.1847	nc-TU	chromosome2	949205	949603	+		0	0		NA	NA	ncTU	8.98105	NA	27.9472
TU.1848	ORF-TU	chromosome2	950779	952588	+	gene:SPBC646.13	1	1	950824-950879	102	280	ORF-TU.changed.boundaries	10.1099	2.08356	1.2106
TU.1849	ORF-TU	chromosome2	957645	958610	+	gene:SPBC646.16	1	0		13	218	ORF-TU.recovered	29.8202	NA	4.9277
TU.1852	ORF-TU	chromosome2	965041	968502	+	gene:SPBP35G2.02	1	0		1670	880	ORF-TU.changed.boundaries	6.47645	NA	9.80144
TU.1853	ORF-TU	chromosome2	977028	979396	+	gene:SPBP35G2.07	1	0		81	266	ORF-TU.recovered	39.1089	NA	2.49634
TU.1854	ORF-TU	chromosome2	981222	981970	+	gene:SPBP35G2.09	1	2	981250-981295;981512-981570	18	74	ORF-TU.changed.boundaries	13.1934	1.16268	36.9673
TU.1855	ORF-TU	chromosome2	982072	986362	+	gene:SPBP35G2.10	1	0		NA	100	ORF-TU.recovered	3.64822	NA	7.24583
TU.1856	ORF-TU	chromosome2	989264	990303	+	gene:SPBP35G2.12	1	0		294	129	ORF-TU.changed.boundaries	15.6148	NA	16.3642
TU.1857	nc-TU	chromosome2	992062	992412	+		0	0		NA	NA	ncTU	6.16285	NA	5.85639
TU.1858	ORF-TU	chromosome2	992722	996405	+	gene:SPBP35G2.14	1	0		150	356	ORF-TU.recovered	7.11955	NA	3.21735
TU.1859	ORF-TU	chromosome2	996691	1000460	+	gene:SPBC146.01	1	3	996736-996779;996871-996916;997020-997065	152	NA	ORF-TU.changed.boundaries	2.08795	0.385731	5.63634
TU.1860	ORF-TU	chromosome2	1001054	1001918	+	gene:SPBC146.02	1	0		NA	240	ORF-TU.recovered	2.84141	NA	11.3084
TU.1863	ORF-TU	chromosome2	1007949	1009918	+	gene:SPBC146.04	1	0		69	59	ORF-TU.changed.boundaries	4.15765	NA	9.23523
TU.1864	nc-TU	chromosome2	1010382	1010640	+		0	0		NA	NA	ncTU	2.02193	NA	9.07997
TU.1865	ORF-TU	chromosome2	1013279	1015180	+	gene:SPBC146.07	1	0		276	70	ORF-TU.recovered	12.1408	NA	2.8259
TU.1866	ORF-TU	chromosome2	1019560	1021596	+	gene:SPBC146.10	1	0		193	1289	ORF-TU.recovered	6.80084	NA	5.30977
TU.1867	ORF-TU	chromosome2	1022298	1023960	+	gene:SPBC146.12	1	0		118	117	ORF-TU.changed.boundaries	18.2071	NA	7.38333
TU.1869	nc-TU	chromosome2	1032362	1032565	+		0	0		NA	NA	ncTU	7.09308	NA	37.2281
TU.1870	multicistronic	chromosome2	1035530	1038428	+	gene:SPBC337.03;gene:SPBC337.04	2	4	1035686-1035733;1035835-1035902;1036098-1036144;1037783-1037849	NA	NA	NA	5.72886	0.481707	11.2808
TU.1871	multicistronic	chromosome2	1047489	1049381	+	gene:SPBC337.09;gene:SPNCRNA.1407	2	2	1047677-1047787;1047879-1047942	NA	NA	NA	61.7331	0.443797	8.88137
TU.1872	ORF-TU	chromosome2	1050153	1051306	+	gene:SPBC337.11	1	0		162	154	ORF-TU.changed.boundaries	15.4769	NA	34.3479
TU.1873	ORF-TU	chromosome2	1051632	1053552	+	gene:SPBC337.12	1	2	1052123-1052338;1052369-1052413	448	60	ORF-TU.recovered	1.03593	1.35628	2.22964
TU.1874	ORF-TU	chromosome2	1055517	1056433	+	gene:SPBC337.14	1	3	1055714-1055751;1055858-1055902;1055981-1056054	145	228	ORF-TU.recovered	21.3214	2.62893	4.17952
TU.1876	ORF-TU	chromosome2	1058371	1059364	+	gene:SPBC337.16	1	1	1058952-1059006	NA	211	ORF-TU.recovered	11.7059	0.183763	20.94
TU.1877	ORF-TU	chromosome2	1064175	1066575	+	gene:SPBC1734.03	1	0		25	249	ORF-TU.changed.boundaries	21.466	NA	13.4606
TU.1878	ORF-TU	chromosome2	1067016	1069699	+	gene:SPBC1734.04	1	0		76	628	ORF-TU.changed.boundaries	16.9986	NA	2.99897
TU.1879	ORF-TU	chromosome2	1070038	1071515	+	gene:SPBC1734.06	1	0		220	135	ORF-TU.changed.boundaries	8.03001	NA	6.22773
TU.1880	ORF-TU	chromosome2	1074383	1075892	+	gene:SPBC1734.08	1	3	1074527-1074570;1074647-1074819;1075040-1075097	16	118	ORF-TU.changed.boundaries	6.54137	0.475724	2.80989
TU.1881	ORF-TU	chromosome2	1076134	1079130	+	gene:SPBC1734.09	1	0		213	1806	ORF-TU.changed.boundaries	8.9761	NA	8.1996
TU.1882	ORF-TU	chromosome2	1080888	1083331	+	gene:SPBC1734.11	1	0		831	361	ORF-TU.recovered	24.6103	NA	1.02844
TU.1883	ORF-TU	chromosome2	1085862	1087126	+	gene:SPBC1734.13	1	1	1086016-1086094	74	207	ORF-TU.recovered	34.5377	0.211736	1.95429
TU.1884	ORF-TU	chromosome2	1088974	1090967	+	gene:SPBC1734.15	1	2	1089191-1089238;1089322-1089381	214	50	ORF-TU.recovered	3.91803	0.270621	6.01434
TU.1885	ORF-TU	chromosome2	1095237	1097532	+	gene:SPBC1709.01	1	1	1097358-1097404	NA	23	ORF-TU.recovered	0.755357	0.118055	2.56728
TU.1887	ORF-TU	chromosome2	1102266	1103913	+	gene:SPBC1709.03	1	2	1102375-1102419;1103076-1103113	48	57	ORF-TU.recovered	20.9189	0.445827	6.31314
TU.1888	multicistronic	chromosome2	1104788	1108564	+	gene:SPBC1709.05;gene:SPNCRNA.338	2	0		NA	NA	NA	61.7009	NA	1.77829
TU.1889	ORF-TU	chromosome2	1108703	1110560	+	gene:SPBC1709.06	1	2	1108897-1109134;1109785-1109825	25	79	ORF-TU.recovered	29.8801	0.728611	5.50492
TU.1890	ORF-TU	chromosome2	1110870	1112348	+	gene:SPBC1709.07	1	2	1110931-1110977;1111417-1111464	20	271	ORF-TU.recovered	28.8787	0.660189	6.49414
TU.1891	ORF-TU	chromosome2	1112684	1113197	+	gene:SPBC1709.20	1	2	1112788-1112828;1112988-1113044	51	NA	ORF-TU.recovered	6.14601	0.663973	17.528
TU.1892	ORF-TU	chromosome2	1113276	1118156	+	gene:SPBC1709.08	1	0		63	554	ORF-TU.recovered	20.5337	NA	6.97673
TU.1893	ORF-TU	chromosome2	1118482	1119364	+	gene:SPBC1709.09	1	0		79	157	ORF-TU.changed.boundaries	17.2662	NA	14.2272
TU.1894	ORF-TU	chromosome2	1122819	1126011	+	gene:SPBC1709.12	1	3	1123247-1123384;1123533-1123600;1124134-1124182	9	431	ORF-TU.recovered	5.08949	0.328094	3.4581
TU.1895	ORF-TU	chromosome2	1126360	1127942	+	gene:SPBC1709.14	1	4	1126955-1127029;1127207-1127252;1127413-1127457;1127497-1127541	268	126	ORF-TU.recovered	11.0861	0.950273	16.9472
TU.1896	nc-TU	chromosome2	1128095	1128346	+		0	0		NA	NA	ncTU	7.03825	NA	51.9168
TU.1897	novel nc-TU	chromosome2	1131042	1131757	+		0	0		NA	NA	ncTU.novel	10.2967	NA	56.6912
TU.1898	ORF-TU	chromosome2	1132008	1134139	+	gene:SPBC1709.17	1	2	1132254-1132299;1132432-1132740	162	111	ORF-TU.changed.boundaries	36.4008	0.940887	13.0375
TU.1899	ORF-TU	chromosome2	1134385	1135622	+	gene:SPBC1709.18	1	2	1134976-1135065;1135206-1135262	114	240	ORF-TU.recovered	31.0561	1.07027	4.75117
TU.1901	ORF-TU	chromosome2	1137914	1138821	+	gene:SPBC409.03	1	2	1138065-1138116;1138203-1138367	142	289	ORF-TU.changed.boundaries	41.9662	1.39865	18.7488
TU.1902	ORF-TU	chromosome2	1140131	1141241	+	gene:SPBC409.05	1	3	1140197-1140249;1140298-1140371;1140740-1140784	17	434	ORF-TU.recovered	20.6851	1.07265	5.84709
TU.1903	ORF-TU	chromosome2	1142205	1143454	+	gene:SPBC409.06	1	1	1142345-1142495	15	164	ORF-TU.recovered	23.3127	1.32137	5.60314
TU.1904	novel nc-TU	chromosome2	1147562	1148016	+		0	0		NA	NA	ncTU.novel	9.03322	NA	26.0993
TU.1905	novel nc-TU	chromosome2	1151227	1151648	+		0	0		NA	NA	ncTU.novel	4.80797	NA	2.10684
TU.1906	ORF-TU	chromosome2	1152008	1154303	+	gene:SPBC409.08	1	0		71	612	ORF-TU.changed.boundaries	7.1423	NA	3.234
TU.1908	multicistronic	chromosome2	1156675	1160327	+	gene:SPBC409.10;gene:SPBC409.11	2	1	1156883-1157074	NA	NA	NA	12.589	10.1541	3.07162
TU.1909	ORF-TU	chromosome2	1164181	1165064	+	gene:SPBC409.23	1	1	1164493-1164841	137	NA	ORF-TU.changed.boundaries	3.05183	1.56412	14.7847
TU.1910	ORF-TU	chromosome2	1165406	1166728	+	gene:SPBC409.13	1	1	1165523-1165809	75	313	ORF-TU.recovered	31.514	2.84872	17.5469
TU.1911	ORF-TU	chromosome2	1167531	1168475	+	gene:SPBC409.15	1	1	1167801-1168061	3	116	ORF-TU.recovered	54.3747	0.750593	2.83909
TU.1914	ORF-TU	chromosome2	1171537	1172790	+	gene:SPBC409.18	1	1	1171797-1171856	65	249	ORF-TU.recovered	18.3914	1.15861	17.5915
TU.1917	ORF-TU	chromosome2	1176740	1177891	+	gene:SPBC409.21	1	0		121	454	ORF-TU.recovered	11.1208	NA	7.83892
TU.1918	ORF-TU	chromosome2	1180849	1184205	+	gene:SPBC1306.02	1	2	1182090-1182142;1182792-1182844	195	123	ORF-TU.changed.boundaries	8.1667	0.389123	6.70833
TU.1919	ORF-TU	chromosome2	1194321	1195712	+	gene:SPBC4.05	1	0		33	319	ORF-TU.recovered	11.2594	NA	7.03509
TU.1920	ORF-TU	chromosome2	1195971	1197747	+	gene:SPBC4.06	1	0		43	353	ORF-TU.recovered	20.7163	NA	5.32278
TU.1922	multicistronic	chromosome2	1200532	1206758	+	gene:SPBC725.01;gene:SPBC725.02	2	0		NA	NA	NA	18.027	NA	5.51881
TU.1923	ORF-TU	chromosome2	1207034	1208176	+	gene:SPBC725.03	1	0		6	375	ORF-TU.recovered	2.75228	NA	14.1423
TU.1924	ORF-TU	chromosome2	1208673	1210846	+	gene:SPBC725.04	1	1	1210627-1210677	292	120	ORF-TU.recovered	16.5862	0.48417	22.378
TU.1925	nc-TU	chromosome2	1212845	1214301	+		0	0		NA	NA	ncTU	4.57233	NA	24.4874
TU.1926	nc-TU	chromosome2	1214398	1215910	+		0	0		NA	NA	ncTU	3.46873	NA	19.7703
TU.1927	ORF-TU	chromosome2	1216728	1219217	+	gene:SPBC725.07	1	0		291	422	ORF-TU.recovered	7.17918	NA	4.02513
TU.1928	ORF-TU	chromosome2	1219413	1221566	+	gene:SPBC725.08	1	3	1219573-1219624;1219733-1219786;1219818-1219888	96	51	ORF-TU.recovered	12.882	1.44749	5.58963
TU.1930	ORF-TU	chromosome2	1224566	1226662	+	gene:SPBC725.10	1	3	1224639-1224702;1224740-1224952;1225442-1225968	408	205	ORF-TU.changed.boundaries	49.9428	3.61081	23.6491
TU.1931	multicistronic	chromosome2	1227685	1232222	+	gene:SPBC725.12;gene:SPBC725.14;gene:SPBC725.15	3	2	1227877-1227925;1228095-1228165	NA	NA	NA	7.41228	0.282693	7.49757
TU.1932	ORF-TU	chromosome2	1232588	1235370	+	gene:SPBC725.16	1	1	1233561-1233687	NA	178	ORF-TU.recovered	1.17717	0.614311	5.1686
TU.1934	ORF-TU	chromosome2	1240137	1241368	+	gene:SPBC651.02	1	4	1240332-1240383;1240480-1240529;1240965-1241024;1241041-1241097	48	139	ORF-TU.changed.boundaries	42.8445	0.911329	33.635
TU.1935	novel nc-TU	chromosome2	1241817	1242902	+		0	0		NA	NA	ncTU.novel	4.14537	NA	28.3306
TU.1936	ORF-TU	chromosome2	1244779	1245660	+	gene:SPBC651.04	1	0		68	1566	ORF-TU.changed.boundaries	2.42419	NA	6.57374
TU.1938	multicistronic	chromosome2	1247387	1249991	+	gene:SPBC651.06;gene:SPBC651.07	2	3	1248607-1248691;1248922-1248990;1249074-1249134	NA	NA	NA	3.32584	1.67934	6.32728
TU.1940	ORF-TU	chromosome2	1257467	1259097	+	gene:SPBC651.10	1	0		436	109	ORF-TU.recovered	9.80934	NA	5.93999
TU.1942	novel nc-TU	chromosome2	1263389	1263606	+		0	0		NA	NA	ncTU.novel	13.9244	NA	34.6096
TU.1946	ORF-TU	chromosome2	1268490	1271466	+	gene:SPBC3D6.02	1	0		1258	529	ORF-TU.recovered	12.8411	NA	4.17543
TU.1947	ORF-TU	chromosome2	1274233	1274722	+	gene:SPBC3D6.15	1	2	1274253-1274302;1274544-1274647	17	47	ORF-TU.recovered	87.7677	36.1534	10.3027
TU.1948	ORF-TU	chromosome2	1278340	1279787	+	gene:SPBC3D6.05	1	2	1278434-1278470;1278710-1279031	18	417	ORF-TU.changed.boundaries	25.7592	1.15017	4.92927
TU.1949	ORF-TU	chromosome2	1282463	1285353	+	gene:SPBC3D6.07	1	5	1282556-1282752;1282851-1282910;1282991-1283045;1283324-1283366;1283483-1283525	291	NA	ORF-TU.changed.boundaries	5.20405	0.511926	16.4483
TU.1950	ORF-TU	chromosome2	1285949	1287199	+	gene:SPBC3D6.09	1	2	1286316-1286447;1286567-1286604	194	237	ORF-TU.recovered	22.7272	0.707079	8.57175
TU.1951	ORF-TU	chromosome2	1287407	1290082	+	gene:SPBC3D6.10	1	1	1288199-1288235	NA	1252	ORF-TU.recovered	3.18993	10.3014	11.5729
TU.1952	ORF-TU	chromosome2	1290526	1293403	+	gene:SPBC3D6.12	1	0		38	100	ORF-TU.recovered	19.6705	NA	3.71876
TU.1954	novel nc-TU	chromosome2	1299795	1300337	+		0	0		NA	NA	ncTU.novel	3.76476	NA	4.81101
TU.1955	nc-TU	chromosome2	1301932	1303124	+		0	0		NA	NA	ncTU	5.99869	NA	16.8124
TU.1957	nc-TU	chromosome2	1307685	1308968	+	gene:SPSNORNA.21	1	1	1308191-1308417	NA	NA	ncTU	0.770976	2.86716	0.469112
TU.1959	ORF-TU	chromosome2	1313209	1316333	+	gene:SPBC30B4.05	1	1	1313289-1313337	22	160	ORF-TU.recovered	11.1667	0.408243	2.96708
TU.1961	ORF-TU	chromosome2	1320733	1322361	+	gene:SPBC30B4.08	1	3	1320820-1320896;1321005-1321065;1321472-1321533	NA	542	ORF-TU.recovered	13.0129	2.38804	22.4101
TU.1963	ORF-TU	chromosome2	1323544	1324206	+	gene:SPBC27B12.02	1	0		187	216	ORF-TU.recovered	17.2788	NA	8.214
TU.1964	ORF-TU	chromosome2	1328727	1330714	+	gene:SPBC27B12.05	1	6	1329000-1329081;1329416-1329457;1329556-1329596;1329718-1329764;1329985-1330038;1330468-1330514	67	189	ORF-TU.recovered	4.3422	0.497107	7.63333
TU.1965	multicistronic	chromosome2	1331028	1335539	+	gene:SPBC27B12.06;gene:SPBC27B12.07	2	2	1334496-1334606;1334932-1334998	NA	NA	NA	13.1644	0.425292	5.47899
TU.1966	ORF-TU	chromosome2	1335722	1343010	+	gene:SPBC27B12.08	1	8	1335971-1336014;1336094-1336131;1336181-1336229;1339683-1339722;1340939-1340982;1341143-1341186;1341338-1341376;1341579-1341618	2	416	ORF-TU.changed.boundaries	17.9897	0.54343	9.97795
TU.1968	ORF-TU	chromosome2	1348245	1349627	+	gene:SPBC27B12.14	1	2	1348417-1348503;1348623-1348800	135	459	ORF-TU.changed.boundaries	13.5741	0.991291	4.65877
TU.1969	nc-TU	chromosome2	1354622	1355162	+		0	0		NA	NA	ncTU	3.37789	NA	12.9166
TU.1970	ORF-TU	chromosome2	1356193	1357899	+	gene:SPBC27B12.13	1	0		124	546	ORF-TU.recovered	29.8579	NA	3.03368
TU.1971	ORF-TU	chromosome2	1358551	1360947	+	gene:SPBC8D2.01	1	2	1358699-1358743;1358926-1359482	141	572	ORF-TU.recovered	1.7479	0.993007	14.3147
TU.1972	ORF-TU	chromosome2	1365117	1365811	+	gene:SPBC8D2.04	1	0		41	147	ORF-TU.recovered	9.72545	NA	0.873572
TU.1973	ORF-TU	chromosome2	1369081	1372473	+	gene:SPBC8D2.06	1	0		77	111	ORF-TU.recovered	47.5311	NA	3.12628
TU.1974	multicistronic	chromosome2	1378395	1380176	+	gene:SPBC8D2.11;gene:SPBC8D2.23	2	0		NA	NA	NA	8.86534	NA	4.38128
TU.1977	ORF-TU	chromosome2	1382125	1385116	+	gene:SPBC8D2.13	1	4	1382199-1382240;1382309-1382397;1382726-1382770;1383508-1383558	NA	219	ORF-TU.recovered	9.63467	0.57669	9.18811
TU.1978	ORF-TU	chromosome2	1386287	1387604	+	gene:SPBC8D2.15	1	1	1386346-1386386	11	227	ORF-TU.changed.boundaries	7.23314	0.160103	2.96107
TU.1979	ORF-TU	chromosome2	1389545	1391603	+	gene:SPBC8D2.17	1	1	1391094-1391146	638	428	ORF-TU.recovered	11.7874	0.230679	4.68033
TU.1981	ORF-TU	chromosome2	1403201	1404150	+	gene:SPBC17A3.02	1	4	1403314-1403354;1403370-1403417;1403512-1403570;1403591-1403811	46	175	ORF-TU.recovered	32.1947	1.44601	16.3359
TU.1982	multicistronic	chromosome2	1412888	1416040	+	gene:SPBC17A3.06;gene:SPBC17A3.07	2	1	1414548-1414602	NA	NA	NA	26.8266	1.08303	5.23366
TU.1983	ORF-TU	chromosome2	1416207	1418340	+	gene:SPBC17A3.08	1	4	1416297-1416350;1416545-1416719;1416919-1416983;1417262-1417324	58	322	ORF-TU.changed.boundaries	26.8136	0.974925	15.6026
TU.1984	ORF-TU	chromosome2	1418622	1420294	+	gene:SPBC17A3.10	1	1	1418909-1418966	250	457	ORF-TU.recovered	7.8322	0.53687	25.1138
TU.1985	ORF-TU	chromosome2	1420483	1421788	+	gene:SPBC691.01	1	5	1420672-1420751;1420803-1420854;1420951-1421011;1421169-1421229;1421392-1421440	59	107	ORF-TU.changed.boundaries	4.59591	0.710937	9.99314
TU.1988	ORF-TU	chromosome2	1428683	1430594	+	gene:SPBC691.04	1	0		106	141	ORF-TU.recovered	8.52207	NA	3.91113
TU.1989	ORF-TU	chromosome2	1436250	1437433	+	gene:SPBP22H7.03	1	0		28	638	ORF-TU.recovered	3.73812	NA	3.6144
TU.1990	ORF-TU	chromosome2	1438015	1440466	+	gene:SPBP22H7.04	1	0		52	1137	ORF-TU.recovered	11.5463	NA	21.9632
TU.1991	ORF-TU	chromosome2	1444007	1445829	+	gene:SPBP22H7.06	1	4	1444597-1444650;1444676-1444777;1444847-1445020;1445388-1445473	558	254	ORF-TU.changed.boundaries	13.4069	0.900799	10.0984
TU.1992	ORF-TU	chromosome2	1446074	1447685	+	gene:SPBP22H7.07	1	0		38	62	ORF-TU.recovered	11.2521	NA	4.92273
TU.1993	ORF-TU	chromosome2	1447991	1448545	+	gene:SPBP22H7.08	1	1	1448084-1448131	17	32	ORF-TU.recovered	65.7709	0.820979	12.6882
TU.1995	novel nc-TU	chromosome2	1452261	1452501	+		0	0		NA	NA	ncTU.novel	1.25972	NA	22.3021
TU.1996	novel nc-TU	chromosome2	1455390	1456215	+		0	0		NA	NA	ncTU.novel	31.3242	NA	41.9153
TU.1997	ORF-TU	chromosome2	1457476	1458848	+	gene:SPBC32H8.03	1	0		188	360	ORF-TU.recovered	15.1388	NA	8.31609
TU.1998	ORF-TU	chromosome2	1460556	1461282	+	gene:SPBC32H8.05	1	1	1460623-1460761	19	239	ORF-TU.recovered	16.9962	0.172595	1.30668
TU.1999	ORF-TU	chromosome2	1463853	1465587	+	gene:SPBC32H8.07	1	0		473	410	ORF-TU.recovered	7.24408	NA	23.1115
TU.2000	ORF-TU	chromosome2	1468523	1470124	+	gene:SPBC32H8.09	1	2	1468888-1468959;1469036-1469074	2	281	ORF-TU.changed.boundaries	2.01011	0.185876	11.7773
TU.2001	ORF-TU	chromosome2	1470581	1472850	+	gene:SPBC32H8.10	1	2	1470823-1470873;1470956-1471075	99	541	ORF-TU.changed.boundaries	6.82412	0.498861	3.25004
TU.2002	ORF-TU	chromosome2	1473089	1474700	+	gene:SPBC32H8.11	1	0		NA	NA	ORF-TU.recovered	4.85192	NA	12.8568
TU.2003	novel nc-TU	chromosome2	1476051	1476463	+		0	0		NA	NA	ncTU.novel	36.5177	NA	17.2806
TU.2004	novel nc-TU	chromosome2	1476903	1477139	+		0	0		NA	NA	ncTU.novel	30.8617	NA	18.8354
TU.2005	ORF-TU	chromosome2	1486131	1488560	+	gene:SPBC11B10.01	1	3	1486237-1486283;1486401-1486471;1486926-1487073	21	347	ORF-TU.changed.boundaries	19.0706	1.29316	9.03111
TU.2006	nc-TU	chromosome2	1489884	1490216	+		0	0		NA	NA	ncTU	4.62803	NA	22.7357
TU.2007	ORF-TU	chromosome2	1490376	1491799	+	gene:SPBC11B10.03	1	0		235	53	ORF-TU.changed.boundaries	11.064	NA	6.59885
TU.2008	ORF-TU	chromosome2	1494844	1495900	+	gene:SPBC11B10.06	1	1	1494956-1495017	308	145	ORF-TU.recovered	6.19494	4.59435	30.7349
TU.2010	ORF-TU	chromosome2	1498518	1499743	+	gene:SPBC11B10.08	1	0		283	546	ORF-TU.changed.boundaries	7.37848	NA	24.089
TU.2011	ORF-TU	chromosome2	1500217	1501984	+	gene:SPBC11B10.09	1	5	1500244-1500285;1500377-1500444;1500614-1500685;1500987-1501087;1501394-1501447	123	478	ORF-TU.recovered	11.2708	1.03916	4.44454
TU.2013	ORF-TU	chromosome2	1505099	1507479	+	gene:SPBC1215.01	1	1	1505678-1505760	319	NA	ORF-TU.changed.boundaries	17.0727	0.393049	20.1968
TU.2014	ORF-TU	chromosome2	1510205	1513458	+	gene:SPBC83.01	1	3	1510731-1510880;1511005-1511049;1513236-1513333	376	38	ORF-TU.changed.boundaries	6.26257	2.3771	32.3753
TU.2016	multicistronic	chromosome2	1516713	1520079	+	gene:SPBC83.04;gene:SPBC83.05	2	1	1516835-1516901	NA	NA	NA	1.55831	0.569689	2.58765
TU.2017	ORF-TU	chromosome2	1520843	1523644	+	gene:SPBC83.07	1	1	1521388-1521443	428	108	ORF-TU.recovered	1.14619	0.118513	0.720634
TU.2018	ORF-TU	chromosome2	1523990	1525666	+	gene:SPBC83.08	1	1	1524056-1524156	17	186	ORF-TU.recovered	10.2359	2.20087	11.3959
TU.2020	ORF-TU	chromosome2	1527711	1528711	+	gene:SPBC83.10	1	0		195	353	ORF-TU.changed.boundaries	11.8532	NA	10.7704
TU.2021	ORF-TU	chromosome2	1529069	1531359	+	gene:SPBC83.11	1	1	1529315-1529376	151	668	ORF-TU.recovered	3.96985	0.258836	9.33798
TU.2022	ORF-TU	chromosome2	1531985	1532681	+	gene:SPBC83.12	1	0		33	261	ORF-TU.changed.boundaries	8.05693	NA	25.8069
TU.2023	ORF-TU	chromosome2	1533095	1534432	+	gene:SPBC83.13	1	0		208	360	ORF-TU.changed.boundaries	25.6429	NA	4.42373
TU.2024	ORF-TU	chromosome2	1536836	1538551	+	gene:SPBC83.15	1	4	1536939-1536987;1537107-1537266;1537807-1537867;1537966-1538087	63	93	ORF-TU.recovered	22.23	0.870446	4.83474
TU.2025	ORF-TU	chromosome2	1542563	1543223	+	gene:SPBC83.17	1	0		36	175	ORF-TU.recovered	15.2818	NA	0.68643
TU.2026	novel nc-TU	chromosome2	1543919	1544437	+		0	0		NA	NA	ncTU.novel	1.09947	NA	10.6096
TU.2027	ORF-TU	chromosome2	1545775	1549820	+	gene:SPBC29B5.01	1	1	1546465-1547319	1886	436	ORF-TU.changed.boundaries	2.42136	0.848652	0.588087
TU.2030	novel nc-TU	chromosome2	1554406	1554649	+		0	0		NA	NA	ncTU.novel	6.26273	NA	21.5329
TU.2032	nc-TU	chromosome2	1556041	1557462	+		0	0		NA	NA	ncTU	7.90412	NA	22.6958
TU.2035	ORF-TU	chromosome2	1566376	1569963	+	gene:SPBC27.04	1	0		27	NA	ORF-TU.changed.boundaries	12.9882	NA	3.22424
TU.2036	novel nc-TU	chromosome2	1571547	1571827	+		0	0		NA	NA	ncTU.novel	13.6599	NA	15.8415
TU.2037	nc-TU	chromosome2	1572020	1572736	+		0	0		NA	NA	ncTU	22.5645	NA	46.3224
TU.2038	ORF-TU	chromosome2	1573684	1575667	+	gene:SPBC28F2.02	1	0		843	243	ORF-TU.changed.boundaries	13.7904	NA	2.02508
TU.2039	ORF-TU	chromosome2	1576289	1576988	+	gene:SPBC28F2.03	1	0		40	93	ORF-TU.recovered	50.4412	NA	3.28874
TU.2040	nc-TU	chromosome2	1578508	1578957	+		0	0		NA	NA	ncTU	6.61439	NA	22.9418
TU.2041	ORF-TU	chromosome2	1580616	1581787	+	gene:SPBC28F2.07	1	0		72	264	ORF-TU.changed.boundaries	4.00204	NA	10.2198
TU.2042	ORF-TU	chromosome2	1585201	1586605	+	gene:SPBC28F2.09	1	2	1585240-1585284;1585387-1585427	21	169	ORF-TU.recovered	8.63833	0.938717	41.013
TU.2043	ORF-TU	chromosome2	1589226	1590846	+	gene:SPBC28F2.11	1	1	1589389-1589580	133	258	ORF-TU.recovered	15.3932	2.30821	3.80965
TU.2044	ORF-TU	chromosome2	1591126	1596754	+	gene:SPBC28F2.12	1	6	1591169-1591203;1591230-1591269;1591343-1591381;1591458-1591502;1591563-1591654;1591762-1591808	28	102	ORF-TU.recovered	11.3023	0.838218	2.01127
TU.2049	ORF-TU	chromosome2	1648220	1649945	+	gene:SPBC21B10.13c	1	0		15	180	ORF-TU.changed.boundaries	14.0376	NA	15.1918
TU.2050	ORF-TU	chromosome2	1652035	1652498	+	gene:SPBC21B10.14	1	1	1652086-1652130	8	33	ORF-TU.recovered	6.88061	0.130768	6.81385
TU.2051	ORF-TU	chromosome2	1655862	1656932	+	gene:SPBC21B10.08c	1	1	1656015-1656249	84	151	ORF-TU.changed.boundaries	28.9438	0.890846	3.81725
TU.2052	ORF-TU	chromosome2	1660697	1662666	+	gene:SPBC21B10.06c	1	2	1660894-1660953;1661067-1661120	166	328	ORF-TU.recovered	6.89678	0.411707	2.00285
TU.2053	ORF-TU	chromosome2	1662948	1664158	+	gene:SPBC21B10.05c	1	0		NA	331	ORF-TU.recovered	12.1425	NA	5.61158
TU.2054	ORF-TU	chromosome2	1664502	1665770	+	gene:SPBC21B10.04c	1	0		80	185	ORF-TU.changed.boundaries	13.885	NA	1.62535
TU.2055	ORF-TU	chromosome2	1666964	1669681	+	gene:SPBC21B10.03c	1	0		95	227	ORF-TU.changed.boundaries	27.3514	NA	4.27071
TU.2056	ORF-TU	chromosome2	1670448	1673821	+	gene:SPBC19C2.01	1	0		134	74	ORF-TU.recovered	9.45137	NA	3.06813
TU.2057	ORF-TU	chromosome2	1674035	1675312	+	gene:SPBC19C2.02	1	1	1674234-1674277	31	285	ORF-TU.changed.boundaries	10.8077	0.561342	13.4709
TU.2058	ORF-TU	chromosome2	1675646	1676452	+	gene:SPBC19C2.03	1	1	1675811-1675863	89	175	ORF-TU.changed.boundaries	30.2104	0.74196	1.06432
TU.2061	novel nc-TU	chromosome2	1681712	1682509	+		0	0		NA	NA	ncTU.novel	6.71629	NA	46.7478
TU.2062	ORF-TU	chromosome2	1682779	1684399	+	gene:SPBC19C2.05	1	0		82	274	ORF-TU.changed.boundaries	1.8195	NA	8.83632
TU.2065	ORF-TU	chromosome2	1688328	1689600	+	gene:SPBC19C2.07	1	0		39	97	ORF-TU.recovered	90.9304	NA	1.10364
TU.2066	ORF-TU	chromosome2	1690128	1691111	+	gene:SPBC19C2.08	1	1	1690290-1690487	20	203	ORF-TU.recovered	15.5361	1.30414	20.6056
TU.2067	ORF-TU	chromosome2	1691406	1694681	+	gene:SPBC19C2.09	1	0		422	153	ORF-TU.recovered	10.6595	NA	11.6324
TU.2068	ORF-TU	chromosome2	1695091	1697155	+	gene:SPBC19C2.10	1	1	1695809-1695923	130	316	ORF-TU.recovered	6.91032	1.00703	15.5988
TU.2069	novel nc-TU	chromosome2	1698157	1698407	+		0	0		NA	NA	ncTU.novel	0.613847	NA	5.15525
TU.2070	ORF-TU	chromosome2	1699944	1700848	+	gene:SPBC19C2.12	1	2	1700148-1700238;1700402-1700497	138	117	ORF-TU.recovered	9.6345	1.99233	16.9153
TU.2071	ORF-TU	chromosome2	1702118	1702748	+	gene:SPBC19C2.14	1	3	1702219-1702263;1702324-1702378;1702509-1702561	64	71	ORF-TU.changed.boundaries	23.1583	1.35219	7.20079
TU.2072	ORF-TU	chromosome2	1704289	1706008	+	gene:SPBC2F12.15c	1	1	1704629-1704700	112	NA	ORF-TU.changed.boundaries	3.01305	0.325255	2.17082
TU.2073	multicistronic	chromosome2	1706943	1708962	+	gene:SPBC2F12.14c;gene:SPSNORNA.22	2	1	1707432-1707763	NA	NA	NA	62.2356	0.452399	0.932939
TU.2074	multicistronic	chromosome2	1712420	1714935	+	gene:SPBC2F12.12c;gene:SPNCRNA.1455	2	4	1713229-1713274;1713527-1713581;1713675-1713720;1714174-1714256	NA	NA	NA	7.81374	0.881984	12.1106
TU.2075	ORF-TU	chromosome2	1717701	1719243	+	gene:SPBC2F12.11c	1	0		523	362	ORF-TU.recovered	16.7485	NA	15.9007
TU.2076	multicistronic	chromosome2	1724788	1733310	+	gene:SPBC2F12.05c;gene:SPBC2F12.07c;gene:SPBC2F12.08c	3	3	1728892-1728956;1728999-1729059;1729233-1729477	NA	NA	NA	17.8801	1.66138	21.2587
TU.2077	ORF-TU	chromosome2	1734226	1738288	+	gene:SPBC2F12.03c	1	0		128	1269	ORF-TU.recovered	7.63494	NA	4.46021
TU.2078	ORF-TU	chromosome2	1738631	1740024	+	gene:SPBC2F12.02c	1	0		347	205	ORF-TU.recovered	8.34355	NA	6.12793
TU.2079	novel nc-TU	chromosome2	1741032	1741328	+		0	0		NA	NA	ncTU.novel	3.10807	NA	28.4478
TU.2081	novel nc-TU	chromosome2	1747058	1747340	+		0	0		NA	NA	ncTU.novel	3.01055	NA	17.4236
TU.2085	nc-TU	chromosome2	1756401	1757140	+	gene:SPNCRNA.1461	1	0		NA	NA	ncTU	10.9472	NA	14.1904
TU.2086	ORF-TU	chromosome2	1757491	1759379	+	gene:SPBC11G11.01	1	1	1758189-1758301	316	883	ORF-TU.recovered	6.15739	0.176804	5.4193
TU.2087	ORF-TU	chromosome2	1760698	1762098	+	gene:SPBC11G11.03	1	1	1760849-1761183	34	294	ORF-TU.recovered	23.7714	0.288521	1.97869
TU.2088	ORF-TU	chromosome2	1762433	1763500	+	gene:SPBC11G11.04	1	3	1762523-1762569;1762653-1762712;1762775-1762843	3	324	ORF-TU.changed.boundaries	15.1519	0.42815	6.68733
TU.2089	ORF-TU	chromosome2	1763697	1764587	+	gene:SPBC11G11.05	1	0		55	38	ORF-TU.recovered	30.6626	NA	5.8633
TU.2090	ORF-TU	chromosome2	1766093	1769134	+	gene:SPBC11G11.07	1	1	1766250-1766300	58	66	ORF-TU.recovered	7.59931	0.678108	11.3149
TU.2091	ORF-TU	chromosome2	1769975	1772805	+	gene:SPBC18H10.02	1	1	1770112-1770237	118	380	ORF-TU.changed.boundaries	16.4023	0.710461	0.638045
TU.2092	ORF-TU	chromosome2	1772988	1774466	+	gene:SPBC18H10.03	1	1	1773034-1773074	35	494	ORF-TU.recovered	24.4947	0.802566	18.5089
TU.2093	novel nc-TU	chromosome2	1775895	1776111	+		0	0		NA	NA	ncTU.novel	15.937	NA	1.36021
TU.2095	ORF-TU	chromosome2	1779257	1781872	+	gene:SPBC18H10.05	1	0		757	131	ORF-TU.recovered	1.96614	NA	6.55624
TU.2096	ORF-TU	chromosome2	1783298	1784144	+	gene:SPBC18H10.07	1	0		NA	1395	ORF-TU.recovered	7.78777	NA	14.6807
TU.2097	novel nc-TU	chromosome2	1784254	1785701	+		0	0		NA	NA	ncTU.novel	9.71849	NA	40.3643
TU.2098	ORF-TU	chromosome2	1786403	1787927	+	gene:SPBC18H10.09	1	0		NA	148	ORF-TU.recovered	6.40662	NA	25.1135
TU.2100	ORF-TU	chromosome2	1792337	1792937	+	gene:SPBC18H10.13	1	0		47	128	ORF-TU.recovered	74.2279	NA	2.47844
TU.2101	ORF-TU	chromosome2	1793918	1794756	+	gene:SPBC18H10.14	1	1	1794322-1794492	29	158	ORF-TU.recovered	95.2679	0.296043	7.40302
TU.2102	ORF-TU	chromosome2	1794986	1796556	+	gene:SPBC18H10.15	1	1	1796095-1796152	254	106	ORF-TU.changed.boundaries	12.7911	0.878488	27.9242
TU.2103	ORF-TU	chromosome2	1796922	1801601	+	gene:SPBC18H10.16	1	1	1798755-1798800	92	249	ORF-TU.changed.boundaries	2.24187	0.488604	9.59055
TU.2104	ORF-TU	chromosome2	1806241	1808179	+	gene:SPBC18H10.19	1	2	1806499-1806728;1806900-1806963	21	126	ORF-TU.recovered	1.67146	0.642648	4.06405
TU.2105	novel nc-TU	chromosome2	1817534	1817906	+		0	0		NA	NA	ncTU.novel	0.541383	NA	2.11336
TU.2106	ORF-TU	chromosome2	1818156	1819619	+	gene:SPBC9B6.03	1	0		121	676	ORF-TU.changed.boundaries	1.7967	NA	19.8446
TU.2108	ORF-TU	chromosome2	1822910	1824072	+	gene:SPBC9B6.06	1	0		26	305	ORF-TU.recovered	6.66488	NA	9.8755
TU.2109	ORF-TU	chromosome2	1824478	1825581	+	gene:SPBC9B6.07	1	3	1824605-1824648;1824757-1824812;1825102-1825283	84	105	ORF-TU.recovered	23.2866	0.568736	3.54127
TU.2110	ORF-TU	chromosome2	1827148	1828357	+	gene:SPBC9B6.08	1	0		15	352	ORF-TU.recovered	22.7071	NA	3.01059
TU.2111	ORF-TU	chromosome2	1831088	1833134	+	gene:SPBC9B6.10	1	3	1831212-1831271;1831299-1831627;1831639-1831680	101	109	ORF-TU.recovered	20.8661	1.1324	2.17032
TU.2112	nc-TU	chromosome2	1835060	1835512	+		0	0		NA	NA	ncTU	9.67201	NA	55.137
TU.2113	ORF-TU	chromosome2	1839429	1843104	+	gene:SPBC28E12.03	1	3	1839710-1839846;1839903-1840044;1840395-1840457	194	411	ORF-TU.recovered	2.22837	0.385532	4.29258
TU.2114	ORF-TU	chromosome2	1843371	1844883	+	gene:SPBC28E12.04	1	0		90	421	ORF-TU.changed.boundaries	9.17727	NA	14.4586
TU.2115	ORF-TU	chromosome2	1845063	1846276	+	gene:SPBC28E12.05	1	0		99	115	ORF-TU.changed.boundaries	10.1503	NA	5.80842
TU.2118	ORF-TU	chromosome2	1864472	1865403	+	gene:SPBC3H7.18	1	0		48	NA	ORF-TU.changed.boundaries	19.3259	NA	9.13494
TU.2119	ORF-TU	chromosome2	1869425	1869903	+	gene:SPBC3H7.08c	1	0		NA	347	ORF-TU.recovered	14.5534	NA	170.635
TU.2120	multicistronic	chromosome2	1870279	1875681	+	gene:SPBC3H7.05c;gene:SPBC3H7.06c;gene:SPBC3H7.07c	3	2	1871132-1871202;1872212-1872281	NA	NA	NA	33.5001	0.526348	9.08282
TU.2121	ORF-TU	chromosome2	1879066	1884164	+	gene:SPBC3H7.03c	1	1	1879223-1880115	1673	399	ORF-TU.recovered	5.25178	9.24571	2.25531
TU.2122	novel nc-TU	chromosome2	1886774	1887011	+		0	0		NA	NA	ncTU.novel	1.45645	NA	18.4614
TU.2124	nc-TU	chromosome2	1891625	1891915	+		0	0		NA	NA	ncTU	8.01655	NA	32.0173
TU.2125	ORF-TU	chromosome2	1892997	1894330	+	gene:SPBP16F5.02	1	2	1893429-1893514;1893589-1893640	159	102	ORF-TU.recovered	18.0047	1.35035	21.2307
TU.2126	multicistronic	chromosome2	1904447	1907003	+	gene:SPBP16F5.04;gene:SPNCRNA.1475	2	2	1905988-1906383;1906442-1906490	NA	NA	NA	31.2028	0.645014	3.78012
TU.2127	ORF-TU	chromosome2	1907859	1909797	+	gene:SPBP16F5.06	1	0		273	422	ORF-TU.changed.boundaries	8.24605	NA	3.54838
TU.2128	ORF-TU	chromosome2	1910144	1911934	+	gene:SPBP16F5.07	1	3	1910242-1910316;1910423-1910492;1911141-1911218	36	261	ORF-TU.recovered	16.6962	0.276408	3.61242
TU.2129	novel nc-TU	chromosome2	1912063	1912809	+		0	0		NA	NA	ncTU.novel	14.1468	NA	34.4577
TU.2131	nc-TU	chromosome2	1917409	1917615	+	gene:SPSNORNA.40	1	0		NA	NA	ncTU	74.3811	NA	4.19325
TU.2132	novel nc-TU	chromosome2	1918337	1918610	+		0	0		NA	NA	ncTU.novel	29.3236	NA	89.2449
TU.2133	ORF-TU	chromosome2	1921459	1923367	+	gene:SPBC16E9.19	1	1	1921634-1921864	52	NA	ORF-TU.changed.boundaries	1.78847	7.99182	19.4123
TU.2134	ORF-TU	chromosome2	1923516	1925527	+	gene:SPBC16E9.05	1	1	1923541-1923599	470	258	ORF-TU.changed.boundaries	39.8574	1.53062	12.4979
TU.2135	ORF-TU	chromosome2	1926327	1928335	+	gene:SPBC16E9.07	1	0		813	289	ORF-TU.recovered	9.09746	NA	10.1025
TU.2137	nc-TU	chromosome2	1938752	1939242	+	gene:SPNCRNA.1477	1	0		NA	NA	ncTU	6.4254	NA	11.5649
TU.2139	ORF-TU	chromosome2	1942561	1944900	+	gene:SPBC16E9.13	1	0		666	250	ORF-TU.recovered	10.1246	NA	1.29561
TU.2140	ORF-TU	chromosome2	1946873	1947923	+	gene:SPBC16E9.15	1	3	1947041-1947097;1947122-1947170;1947214-1947277	105	442	ORF-TU.recovered	11.804	1.21828	7.25119
TU.2142	ORF-TU	chromosome2	1955511	1957251	+	gene:SPBC16E9.18	1	0		198	278	ORF-TU.changed.boundaries	16.7071	NA	6.20292
TU.2143	ORF-TU	chromosome2	1958071	1960060	+	gene:SPBC1E8.02	1	0		54	151	ORF-TU.changed.boundaries	4.63945	NA	13.4204
TU.2145	novel nc-TU	chromosome2	1962195	1962628	+		0	0		NA	NA	ncTU.novel	22.3628	NA	63.6698
TU.2146	ORF-TU	chromosome2	1970617	1972908	+	gene:SPBC1E8.05	1	0		297	1047	ORF-TU.recovered	5.95466	NA	4.5924
TU.2147	ORF-TU	chromosome2	1973375	1974186	+	gene:SPBC1A4.01	1	2	1973534-1973604;1973932-1973989	NA	162	ORF-TU.recovered	4.89559	0.374013	48.4742
TU.2149	ORF-TU	chromosome2	1982414	1984260	+	gene:SPBC1A4.04	1	0		859	341	ORF-TU.changed.boundaries	2.68392	NA	4.92596
TU.2150	ORF-TU	chromosome2	1984474	1986944	+	gene:SPBC1A4.05	1	1	1984563-1984615	42	1332	ORF-TU.changed.boundaries	8.47751	0.139386	13.4928
TU.2151	ORF-TU	chromosome2	1993933	1996040	+	gene:SPBC1A4.09	1	0		NA	80	ORF-TU.recovered	15.4031	NA	4.46398
TU.2153	multicistronic	chromosome2	1999810	2003567	+	gene:SPBP23A10.02;gene:SPBP23A10.04	2	3	2000086-2000165;2002371-2002414;2003035-2003079	NA	NA	NA	18.1079	0.347738	8.5071
TU.2154	ORF-TU	chromosome2	2003693	2005751	+	gene:SPBP23A10.05	1	2	2003875-2003921;2004066-2004214	23	658	ORF-TU.recovered	14.5424	0.239967	3.01058
TU.2155	ORF-TU	chromosome2	2005946	2007202	+	gene:SPBP23A10.06	1	0		22	260	ORF-TU.changed.boundaries	15.3228	NA	12.6705
TU.2156	ORF-TU	chromosome2	2008093	2011923	+	gene:SPBP23A10.07	1	0		26	278	ORF-TU.recovered	28.8423	NA	3.01218
TU.2157	ORF-TU	chromosome2	2013002	2014996	+	gene:SPBP23A10.08	1	0		60	629	ORF-TU.recovered	24.5435	NA	6.98812
TU.2158	multicistronic	chromosome2	2015376	2018915	+	gene:SPBP23A10.09;gene:SPBP23A10.10	2	1	2016420-2016569	NA	NA	NA	4.02453	1.04503	3.37871
TU.2159	novel nc-TU	chromosome2	2019956	2020249	+		0	0		NA	NA	ncTU.novel	3.60052	NA	22.8209
TU.2160	ORF-TU	chromosome2	2023716	2025128	+	gene:SPBP23A10.12	1	3	2023987-2024058;2024179-2024238;2024698-2024768	233	274	ORF-TU.changed.boundaries	8.97445	0.358647	4.59627
TU.2161	ORF-TU	chromosome2	2025384	2028493	+	gene:SPBP23A10.13	1	0		159	30	ORF-TU.changed.boundaries	5.90284	NA	8.45602
TU.2164	multicistronic	chromosome2	2036065	2040766	+	gene:SPBC29A3.01;gene:SPBC29A3.21;gene:SPBP23A10.16	3	0		NA	NA	NA	10.4668	NA	4.73859
TU.2166	multicistronic	chromosome2	2044109	2045208	+	gene:SPNCRNA.1483;gene:SPSNORNA.25	2	0		NA	NA	NA	38.7506	NA	18.2666
TU.2167	ORF-TU	chromosome2	2045479	2046505	+	gene:SPBC29A3.04	1	1	2045498-2045563	16	101	ORF-TU.recovered	39.572	1.01577	7.04696
TU.2168	ORF-TU	chromosome2	2046986	2047914	+	gene:SPBC29A3.05	1	3	2047169-2047210;2047317-2047364;2047445-2047489	126	286	ORF-TU.changed.boundaries	9.12823	0.981384	8.09411
TU.2169	ORF-TU	chromosome2	2048200	2050071	+	gene:SPBC29A3.06	1	0		28	69	ORF-TU.recovered	14.0185	NA	2.81379
TU.2172	ORF-TU	chromosome2	2059686	2060444	+	gene:SPBC29A3.12	1	0		106	67	ORF-TU.recovered	65.1199	NA	2.63997
TU.2173	ORF-TU	chromosome2	2068140	2069143	+	gene:SPBC29A3.16	1	0		253	98	ORF-TU.recovered	15.7529	NA	6.16098
TU.2174	ORF-TU	chromosome2	2070186	2072073	+	gene:SPBC29A3.17	1	0		200	668	ORF-TU.changed.boundaries	2.09363	NA	5.84866
TU.2175	ORF-TU	chromosome2	2073242	2074751	+	gene:SPBC29A3.18	1	1	2073383-2073466	81	417	ORF-TU.recovered	15.6234	1.9312	7.86677
TU.2176	ORF-TU	chromosome2	2075359	2077060	+	gene:SPBC18E5.01	1	0		306	242	ORF-TU.recovered	41.4894	NA	9.33984
TU.2177	ORF-TU	chromosome2	2081483	2082308	+	gene:SPBC18E5.04	1	0		31	32	ORF-TU.changed.boundaries	78.5202	NA	7.06396
TU.2178	ORF-TU	chromosome2	2082610	2084285	+	gene:SPBC18E5.06	1	1	2083918-2083970	1258	64	ORF-TU.changed.boundaries	47.4853	1.52338	0.590344
TU.2179	ORF-TU	chromosome2	2085516	2087839	+	gene:SPBC18E5.07	1	0		106	234	ORF-TU.changed.boundaries	14.6093	NA	3.09032
TU.2180	ORF-TU	chromosome2	2088337	2089738	+	gene:SPBC18E5.08	1	0		103	880	ORF-TU.changed.boundaries	5.98375	NA	12.076
TU.2182	ORF-TU	chromosome2	2092735	2094347	+	gene:SPBC18E5.10	1	1	2093058-2093125	116	57	ORF-TU.changed.boundaries	6.54102	0.528352	16.7669
TU.2183	ORF-TU	chromosome2	2098801	2099773	+	gene:SPBC18E5.13	1	0		156	115	ORF-TU.recovered	12.9052	NA	8.79499
TU.2184	ORF-TU	chromosome2	2100133	2101206	+	gene:SPBC23G7.16	1	4	2100318-2100386;2100413-2100519;2100781-2100874;2100897-2100968	140	143	ORF-TU.recovered	23.354	0.631139	16.0871
TU.2185	ORF-TU	chromosome2	2105549	2106307	+	gene:SPBC23G7.05	1	1	2105657-2105871	77	115	ORF-TU.recovered	27.8223	0.450446	2.55732
TU.2188	nc-TU	chromosome2	2123337	2123614	+		0	0		NA	NA	ncTU	0.0718759	NA	0.337063
TU.2189	nc-TU	chromosome2	2123760	2125297	+	gene:SPNCRNA.1488	1	0		NA	NA	ncTU	3.20919	NA	16.3127
TU.2190	ORF-TU	chromosome2	2126515	2127969	+	gene:SPBC23G7.14	1	0		118	978	ORF-TU.recovered	8.92935	NA	6.58378
TU.2191	ORF-TU	chromosome2	2138305	2139652	+	gene:SPBC1711.03	1	4	2138388-2138426;2138554-2138601;2138877-2139081;2139244-2139288	58	207	ORF-TU.recovered	18.5728	1.31233	22.0434
TU.2192	ORF-TU	chromosome2	2139799	2141045	+	gene:SPBC1711.04	1	2	2139902-2140016;2140149-2140200	63	53	ORF-TU.recovered	15.0403	1.26156	3.50368
TU.2193	ORF-TU	chromosome2	2141241	2142837	+	gene:SPBC1711.05	1	0		27	180	ORF-TU.recovered	40.8422	NA	6.07274
TU.2194	ORF-TU	chromosome2	2143124	2144604	+	gene:SPBC1711.06	1	0		13	36	ORF-TU.changed.boundaries	55.9717	NA	3.75368
TU.2195	ORF-TU	chromosome2	2145014	2145548	+	gene:SPBC1711.18	1	0		25	NA	ORF-TU.changed.boundaries	13.792	NA	12.3825
TU.2196	ORF-TU	chromosome2	2146067	2148394	+	gene:SPBC1711.07	1	0		189	NA	ORF-TU.changed.boundaries	14.5391	NA	2.07248
TU.2197	ORF-TU	chromosome2	2149046	2150860	+	gene:SPBC1711.08	1	1	2149157-2149531	79	368	ORF-TU.recovered	13.9025	4.79957	0.965249
TU.2199	ORF-TU	chromosome2	2155110	2156819	+	gene:SPBC1711.11	1	0		163	484	ORF-TU.recovered	3.49212	NA	28.8723
TU.2200	multicistronic	chromosome2	2157532	2161314	+	gene:SPBC1711.12;gene:SPBC1711.13	2	0		NA	NA	NA	18.9679	NA	3.6512
TU.2201	ORF-TU	chromosome2	2164116	2165996	+	gene:SPBC1711.16	1	0		162	169	ORF-TU.recovered	20.9604	NA	2.51256
TU.2202	ORF-TU	chromosome2	2166236	2169872	+	gene:SPBC1711.17	1	0		23	110	ORF-TU.recovered	4.82167	NA	5.1538
TU.2203	ORF-TU	chromosome2	2177829	2179372	+	gene:SPBC17G9.05	1	0		205	94	ORF-TU.recovered	5.73769	NA	5.07756
TU.2204	ORF-TU	chromosome2	2180834	2181483	+	gene:SPBC17G9.07	1	1	2181000-2181080	97	60	ORF-TU.recovered	88.9523	0.258209	0.621481
TU.2205	ORF-TU	chromosome2	2187451	2189218	+	gene:SPBC17G9.09	1	0		261	44	ORF-TU.recovered	32.9836	NA	6.26549
TU.2206	ORF-TU	chromosome2	2189716	2190353	+	gene:SPBC17G9.10	1	0		9	56	ORF-TU.recovered	59.6194	NA	1.42588
TU.2210	ORF-TU	chromosome2	2201190	2202660	+	gene:SPBC1815.01	1	0		47	94	ORF-TU.recovered	34.896	NA	0.623111
TU.2212	ORF-TU	chromosome2	2205456	2207408	+	gene:SPBC14C8.02	1	0		98	534	ORF-TU.recovered	10.1345	NA	2.84153
TU.2213	ORF-TU	chromosome2	2207690	2209423	+	gene:SPBC14C8.03	1	0		42	403	ORF-TU.recovered	28.0811	NA	2.38512
TU.2214	ORF-TU	chromosome2	2210073	2211792	+	gene:SPBC14C8.04	1	3	2210163-2210224;2210363-2210811;2211006-2211085	63	187	ORF-TU.recovered	34.0078	1.31418	3.78562
TU.2215	nc-TU	chromosome2	2212071	2213225	+		0	0		NA	NA	ncTU	2.13528	NA	17.0835
TU.2216	ORF-TU	chromosome2	2214390	2215791	+	gene:SPBC14C8.06	1	1	2214511-2214557	48	89	ORF-TU.recovered	34.1533	0.910258	5.4274
TU.2217	nc-TU	chromosome2	2217327	2217918	+	gene:SPNCRNA.1495	1	0		NA	NA	ncTU	5.49112	NA	21.5344
TU.2218	novel nc-TU	chromosome2	2218672	2219583	+		0	0		NA	NA	ncTU.novel	11.5478	NA	25.1786
TU.2220	ORF-TU	chromosome2	2220737	2222544	+	gene:SPBC14C8.10	1	0		26	929	ORF-TU.changed.boundaries	12.6886	NA	7.76491
TU.2221	ORF-TU	chromosome2	2223633	2224819	+	gene:SPBC14C8.12	1	2	2223842-2223900;2224103-2224150	139	464	ORF-TU.recovered	45.3324	0.469187	3.00691
TU.2222	ORF-TU	chromosome2	2224998	2228391	+	gene:SPBC14C8.13	1	0		390	2498	ORF-TU.changed.boundaries	6.56504	NA	17.0793
TU.2223	ORF-TU	chromosome2	2230163	2231978	+	gene:SPBC14C8.15	1	3	2230263-2230316;2230434-2230488;2231543-2231605	65	253	ORF-TU.changed.boundaries	22.987	0.517012	6.46775
TU.2225	ORF-TU	chromosome2	2238734	2240782	+	gene:SPBC15C4.02	1	2	2239249-2239361;2240345-2240436	92	78	ORF-TU.changed.boundaries	11.0362	1.02451	12.0567
TU.2226	ORF-TU	chromosome2	2240885	2242376	+	gene:SPBC15C4.03	1	1	2240984-2241032	31	17	ORF-TU.recovered	12.1572	0.2761	1.89426
TU.2227	nc-TU	chromosome2	2244851	2245340	+		0	0		NA	NA	ncTU	9.61799	NA	20.8568
TU.2228	ORF-TU	chromosome2	2246345	2251277	+	gene:SPBC15C4.05	1	0		378	295	ORF-TU.recovered	12.9493	NA	5.82795
TU.2229	ORF-TU	chromosome2	2255013	2256072	+	gene:SPBC21H7.02	1	0		189	223	ORF-TU.recovered	17.5416	NA	7.03731
TU.2230	ORF-TU	chromosome2	2258805	2260989	+	gene:SPBC21H7.04	1	0		9	88	ORF-TU.recovered	7.5481	NA	5.14821
TU.2231	ORF-TU	chromosome2	2262159	2264124	+	gene:SPBC21H7.05	1	3	2263157-2263198;2263316-2263358;2263563-2263609	55	69	ORF-TU.changed.boundaries	15.7597	0.687729	29.2872
TU.2234	ORF-TU	chromosome2	2268410	2270133	+	gene:SPBC16H5.14c	1	2	2268997-2269047;2269179-2269232	192	568	ORF-TU.changed.boundaries	11.1883	0.819699	41.4682
TU.2235	ORF-TU	chromosome2	2274013	2277036	+	gene:SPBC16H5.12c	1	3	2274085-2274138;2274302-2274609;2274722-2274780	60	338	ORF-TU.recovered	15.8145	0.564796	4.64518
TU.2236	ORF-TU	chromosome2	2277261	2279554	+	gene:SPBC16H5.11c	1	2	2277465-2277513;2279013-2279058	NA	164	ORF-TU.recovered	21.02	0.416387	6.45389
TU.2237	ORF-TU	chromosome2	2279715	2282191	+	gene:SPBC16H5.10c	1	0		48	228	ORF-TU.recovered	14.7402	NA	2.25744
TU.2238	ORF-TU	chromosome2	2282436	2284026	+	gene:SPBC16H5.09c	1	3	2283364-2283409;2283509-2283561;2283716-2283759	130	277	ORF-TU.recovered	20.7076	0.338588	5.15552
TU.2239	ORF-TU	chromosome2	2284366	2286430	+	gene:SPBC16H5.08c	1	1	2284413-2284524	11	76	ORF-TU.recovered	24.5723	0.217553	1.09207
TU.2240	ORF-TU	chromosome2	2286819	2290253	+	gene:SPBC16H5.07c	1	1	2287158-2287449	198	770	ORF-TU.changed.boundaries	12.6688	0.448489	2.55101
TU.2241	novel nc-TU	chromosome2	2290726	2291411	+		0	0		NA	NA	ncTU.novel	14.4819	NA	50.3018
TU.2242	ORF-TU	chromosome2	2291547	2293169	+	gene:SPBC16H5.05c	1	3	2291584-2291623;2291653-2291694;2291800-2291889	31	97	ORF-TU.changed.boundaries	5.31237	1.09272	4.21241
TU.2244	ORF-TU	chromosome2	2294949	2297222	+	gene:SPBC16H5.03c	1	3	2295112-2295152;2295234-2295323;2296383-2296423	82	141	ORF-TU.recovered	21.2611	0.506487	9.40815
TU.2247	ORF-TU	chromosome2	2303769	2306455	+	gene:SPBC12D12.01	1	0		413	866	ORF-TU.changed.boundaries	3.36505	NA	4.13577
TU.2248	ORF-TU	chromosome2	2307367	2309581	+	gene:SPBC12D12.03	1	3	2307467-2307514;2307563-2307600;2307687-2307930	69	93	ORF-TU.recovered	55.9002	0.883736	6.33391
TU.2249	ORF-TU	chromosome2	2313477	2314541	+	gene:SPBC12D12.09	1	5	2313575-2313623;2313651-2313693;2313898-2313939;2314056-2314103;2314208-2314276	67	104	ORF-TU.changed.boundaries	24.8132	1.97348	35.8272
TU.2250	ORF-TU	chromosome2	2316062	2317433	+	gene:SPBC12D12.06	1	3	2316200-2316611;2316692-2316769;2317137-2317200	106	90	ORF-TU.changed.boundaries	9.84027	1.43687	21.9489
TU.2251	ORF-TU	chromosome2	2320326	2322469	+	gene:SPBC24C6.02	1	1	2320418-2320546	57	229	ORF-TU.recovered	5.72279	0.578669	1.72455
TU.2252	multicistronic	chromosome2	2322735	2324685	+	gene:SPBC24C6.03;gene:SPRRNA.35	2	0		NA	NA	NA	30.9601	NA	14.7829
TU.2253	ORF-TU	chromosome2	2325042	2327199	+	gene:SPBC24C6.04	1	1	2325119-2325233	214	297	ORF-TU.recovered	44.2333	0.449231	1.86671
TU.2254	ORF-TU	chromosome2	2327476	2328450	+	gene:SPBC24C6.05	1	1	2327537-2327580	30	28	ORF-TU.recovered	28.111	0.333445	2.07075
TU.2255	nc-TU	chromosome2	2328905	2329569	+		0	0		NA	NA	ncTU	10.9115	NA	31.2369
TU.2256	ORF-TU	chromosome2	2329723	2331756	+	gene:SPBC24C6.06	1	0		615	324	ORF-TU.recovered	2.59058	NA	7.0927
TU.2257	ORF-TU	chromosome2	2332161	2334227	+	gene:SPBC24C6.07	1	0		109	855	ORF-TU.changed.boundaries	6.33481	NA	13.7029
TU.2258	nc-TU	chromosome2	2335248	2337816	+	gene:SPNCRNA.1505	1	0		NA	NA	ncTU	5.12263	NA	7.77969
TU.2260	ORF-TU	chromosome2	2340408	2342044	+	gene:SPBC24C6.13	1	1	2340850-2340995	262	NA	ORF-TU.changed.boundaries	21.1026	1.17646	23.4416
TU.2261	ORF-TU	chromosome2	2343539	2345786	+	gene:SPBC24C6.11	1	2	2343736-2343805;2344186-2344229	165	1448	ORF-TU.changed.boundaries	17.1844	0.534948	13.9732
TU.2263	ORF-TU	chromosome2	2348082	2349125	+	gene:SPBC19G7.02	1	3	2348172-2348279;2348458-2348504;2348812-2348897	202	30	ORF-TU.changed.boundaries	14.6974	1.78228	6.66793
TU.2264	ORF-TU	chromosome2	2349594	2350921	+	gene:SPBC19G7.04	1	2	2349655-2349696;2350345-2350387	NA	217	ORF-TU.recovered	7.4862	0.554312	5.52839
TU.2265	novel nc-TU	chromosome2	2357840	2358310	+		0	0		NA	NA	ncTU.novel	0.768786	NA	18.7779
TU.2266	novel nc-TU	chromosome2	2358517	2359241	+		0	0		NA	NA	ncTU.novel	0.806371	NA	5.67516
TU.2267	ORF-TU	chromosome2	2359436	2361089	+	gene:SPBC19G7.06	1	1	2359929-2360000	NA	61	ORF-TU.recovered	1.02452	0.246851	3.4216
TU.2268	ORF-TU	chromosome2	2367104	2368884	+	gene:SPBC19G7.09	1	0		13	84	ORF-TU.changed.boundaries	4.49114	NA	4.6525
TU.2270	ORF-TU	chromosome2	2373941	2376317	+	gene:SPBC19G7.13	1	0		233	431	ORF-TU.changed.boundaries	9.36898	NA	5.29879
TU.2271	ORF-TU	chromosome2	2377975	2379607	+	gene:SPBC19G7.15	1	1	2378051-2378094	60	288	ORF-TU.recovered	12.9597	0.376187	12.74
TU.2272	ORF-TU	chromosome2	2380589	2382200	+	gene:SPBC19G7.16	1	0		74	296	ORF-TU.recovered	9.61347	NA	3.00254
TU.2273	ORF-TU	chromosome2	2382434	2384599	+	gene:SPBC19G7.17	1	5	2382475-2382525;2382594-2382662;2382776-2382819;2382853-2383027;2383162-2383207	31	288	ORF-TU.changed.boundaries	32.293	0.938778	5.27247
TU.2274	ORF-TU	chromosome2	2385062	2386818	+	gene:SPBC36B7.02	1	0		377	391	ORF-TU.changed.boundaries	15.6115	NA	3.11159
TU.2275	ORF-TU	chromosome2	2387079	2389333	+	gene:SPBC36B7.03	1	2	2387208-2387257;2387349-2387408	14	294	ORF-TU.recovered	19.537	0.566688	3.50727
TU.2276	ORF-TU	chromosome2	2389581	2390972	+	gene:SPBC36B7.04	1	0		86	119	ORF-TU.recovered	16.732	NA	5.95009
TU.2277	ORF-TU	chromosome2	2393570	2395406	+	gene:SPBC36B7.07	1	1	2393703-2393793	104	847	ORF-TU.recovered	8.27279	0.236706	4.50249
TU.2278	ORF-TU	chromosome2	2395998	2401478	+	gene:SPBC36B7.09	1	1	2396792-2396840	677	65	ORF-TU.recovered	2.50619	0.472102	5.80545
TU.2279	ORF-TU	chromosome2	2401701	2403359	+	gene:SPBP18G5.02	1	2	2402238-2402274;2403042-2403137	NA	36	ORF-TU.recovered	14.1549	1.35852	25.1703
TU.2280	ORF-TU	chromosome2	2403524	2405075	+	gene:SPBP18G5.03	1	1	2403704-2403745	57	170	ORF-TU.changed.boundaries	14.9176	0.382201	14.5633
TU.2281	ORF-TU	chromosome2	2406833	2408220	+	gene:SPBC1921.02	1	1	2406935-2406984	NA	161	ORF-TU.recovered	6.09047	0.801464	4.36079
TU.2282	nc-TU	chromosome2	2411161	2411425	+	gene:SPSNORNA.34	1	0		NA	NA	ncTU	8.8616	NA	6.67489
TU.2283	ORF-TU	chromosome2	2411822	2416423	+	gene:SPBC1921.05	1	0		1685	168	ORF-TU.changed.boundaries	37.0265	NA	5.80162
TU.2285	ORF-TU	chromosome2	2422644	2424422	+	gene:SPBC21D10.11c	1	0		116	212	ORF-TU.recovered	26.8323	NA	2.18626
TU.2286	ORF-TU	chromosome2	2426400	2431723	+	gene:SPBC21D10.09c	1	1	2426596-2426784	167	124	ORF-TU.recovered	4.84083	0.398512	5.36308
TU.2287	novel nc-TU	chromosome2	2433401	2433629	+		0	0		NA	NA	ncTU.novel	4.16468	NA	27.8529
TU.2291	ORF-TU	chromosome2	2439035	2442436	+	gene:SPBC21D10.05c	1	3	2439237-2439279;2439387-2439455;2439551-2439645	87	622	ORF-TU.changed.boundaries	15.8733	0.543026	13.7599
TU.2292	ORF-TU	chromosome2	2444293	2446237	+	gene:SPBC12C2.13c	1	0		36	350	ORF-TU.recovered	21.3736	NA	10.522
TU.2293	ORF-TU	chromosome2	2446546	2447730	+	gene:SPBC12C2.12c	1	0		152	110	ORF-TU.recovered	32.0551	NA	5.00771
TU.2294	nc-TU	chromosome2	2450199	2450568	+		0	0		NA	NA	ncTU	7.66941	NA	29.6043
TU.2295	ORF-TU	chromosome2	2452041	2457034	+	gene:SPBC12C2.10c	1	1	2452182-2452318	11	354	ORF-TU.recovered	1.61479	0.271115	12.1156
TU.2296	ORF-TU	chromosome2	2457319	2458900	+	gene:SPBC12C2.09c	1	0		396	288	ORF-TU.recovered	5.54433	NA	10.36
TU.2297	ORF-TU	chromosome2	2463097	2464311	+	gene:SPBC12C2.07c	1	0		103	211	ORF-TU.recovered	64.7209	NA	6.25927
TU.2298	novel nc-TU	chromosome2	2464397	2464605	+		0	0		NA	NA	ncTU.novel	11.2429	NA	30.5203
TU.2299	ORF-TU	chromosome2	2466040	2468591	+	gene:SPBC12C2.05c	1	7	2466212-2466255;2466283-2466336;2466401-2466451;2466573-2466650;2467688-2467733;2468091-2468133;2468399-2468466	133	213	ORF-TU.recovered	10.0073	0.597346	11.9029
TU.2301	ORF-TU	chromosome2	2472985	2475545	+	gene:SPBC12C2.03c	1	0		645	299	ORF-TU.recovered	4.52065	NA	10.0154
TU.2302	ORF-TU	chromosome2	2475887	2480300	+	gene:SPBC12C2.02c	1	0		252	238	ORF-TU.recovered	5.60455	NA	3.98696
TU.2303	ORF-TU	chromosome2	2480558	2481947	+	gene:SPBC12C2.01c	1	0		373	59	ORF-TU.recovered	10.6744	NA	5.43577
TU.2304	ORF-TU	chromosome2	2486558	2488123	+	gene:SPBC17F3.01c	1	0		249	294	ORF-TU.recovered	1.48389	NA	1.69766
TU.2307	ORF-TU	chromosome2	2491859	2495096	+	gene:SPBC557.04	1	3	2491923-2491960;2492148-2492219;2492354-2492392	189	295	ORF-TU.recovered	12.9409	0.522759	7.13725
TU.2310	ORF-TU	chromosome2	2499545	2501285	+	gene:SPBC365.01	1	0		290	383	ORF-TU.recovered	19.8949	NA	4.87533
TU.2312	ORF-TU	chromosome2	2506839	2510066	+	gene:SPBC365.06	1	2	2507023-2507116;2507267-2507315	55	857	ORF-TU.changed.boundaries	31.2399	0.87641	7.3176
TU.2313	ORF-TU	chromosome2	2512334	2515023	+	gene:SPBC365.10	1	1	2512761-2512815	333	133	ORF-TU.changed.boundaries	14.4632	0.648506	3.65249
TU.2314	ORF-TU	chromosome2	2515241	2516219	+	gene:SPBC365.11	1	0		19	190	ORF-TU.changed.boundaries	29.8385	NA	6.94441
TU.2316	ORF-TU	chromosome2	2523948	2527130	+	gene:SPBC365.15	1	0		113	717	ORF-TU.recovered	8.68717	NA	4.11817
TU.2317	multicistronic	chromosome2	2529283	2532209	+	gene:SPBC365.16;gene:SPNCRNA.135	2	0		NA	NA	NA	2.65187	NA	6.44022
TU.2318	ORF-TU	chromosome2	2532983	2535594	+	gene:SPBC29A10.01	1	0		480	94	ORF-TU.recovered	22.3062	NA	3.51417
TU.2320	ORF-TU	chromosome2	2540729	2545083	+	gene:SPBC29A10.04	1	1	2544409-2544454	14	571	ORF-TU.recovered	3.88032	0.23373	6.71025
TU.2321	ORF-TU	chromosome2	2545493	2547861	+	gene:SPBC29A10.05	1	0		56	598	ORF-TU.recovered	13.4753	NA	4.56526
TU.2322	ORF-TU	chromosome2	2548663	2552537	+	gene:SPBC29A10.07	1	0		32	245	ORF-TU.recovered	30.4563	NA	6.98079
TU.2323	multicistronic	chromosome2	2553140	2555563	+	gene:SPBC29A10.08;gene:SPNCRNA.1527	2	0		NA	NA	NA	25.2127	NA	2.61466
TU.2324	ORF-TU	chromosome2	2566353	2567304	+	gene:SPBC29A10.12	1	1	2566968-2567075	81	99	ORF-TU.recovered	15.6447	1.06446	26.2382
TU.2325	ORF-TU	chromosome2	2567577	2568297	+	gene:SPBC29A10.13	1	0		124	33	ORF-TU.recovered	29.5062	NA	6.44043
TU.2329	ORF-TU	chromosome2	2571091	2573467	+	gene:SPBC29A10.15	1	1	2572049-2572100	71	127	ORF-TU.recovered	22.8124	0.29479	39.4208
TU.2330	ORF-TU	chromosome2	2573760	2575609	+	gene:SPBC29A10.17	1	5	2573871-2573910;2573946-2573997;2574094-2574136;2574215-2574276;2575097-2575280	69	984	ORF-TU.changed.boundaries	16.3434	2.80784	9.88932
TU.2331	ORF-TU	chromosome2	2576570	2577834	+	gene:SPBC2G5.01	1	0		51	86	ORF-TU.recovered	26.7719	NA	4.46584
TU.2333	ORF-TU	chromosome2	2581945	2583067	+	gene:SPBC2G5.03	1	0		12	127	ORF-TU.recovered	7.54703	NA	3.8267
TU.2334	nc-TU	chromosome2	2584649	2585179	+		0	0		NA	NA	ncTU	4.83014	NA	46.8852
TU.2336	ORF-TU	chromosome2	2585998	2588759	+	gene:SPBC2G5.05	1	0		523	103	ORF-TU.changed.boundaries	62.1469	NA	3.66983
TU.2338	ORF-TU	chromosome2	2594372	2596428	+	gene:SPBC25B2.01	1	2	2594504-2594557;2594612-2594654	92	81	ORF-TU.recovered	22.0047	0.82799	5.17461
TU.2339	ORF-TU	chromosome2	2601733	2604581	+	gene:SPBC25B2.03	1	1	2602434-2602712	551	422	ORF-TU.recovered	2.3913	0.346166	1.74873
TU.2340	ORF-TU	chromosome2	2605914	2607098	+	gene:SPBC25B2.05	1	0		56	61	ORF-TU.recovered	24.6299	NA	3.55438
TU.2342	ORF-TU	chromosome2	2611690	2612610	+	gene:SPBC25B2.08	1	0		519	65	ORF-TU.changed.boundaries	0.0154305	NA	0.136727
TU.2343	multicistronic	chromosome2	2616234	2619417	+	gene:SPBC25B2.10;gene:SPBC25B2.11	2	2	2619053-2619088;2619229-2619275	NA	NA	NA	10.4018	0.555834	38.561
TU.2344	ORF-TU	chromosome2	2627289	2630775	+	gene:SPBC6B1.02	1	0		305	356	ORF-TU.recovered	4.51803	NA	4.60811
TU.2345	nc-TU	chromosome2	2631043	2632152	+	gene:SPNCRNA.1537	1	0		NA	NA	ncTU	6.88434	NA	23.7541
TU.2346	ORF-TU	chromosome2	2632847	2634307	+	gene:SPBC6B1.04	1	0		178	53	ORF-TU.changed.boundaries	7.78429	NA	13.7153
TU.2347	nc-TU	chromosome2	2637244	2638371	+		0	0		NA	NA	ncTU	6.31016	NA	20.4832
TU.2348	nc-TU	chromosome2	2638973	2639331	+		0	0		NA	NA	ncTU	4.06141	NA	45.1287
TU.2349	ORF-TU	chromosome2	2641917	2644813	+	gene:SPBC6B1.07	1	0		73	138	ORF-TU.recovered	11.8169	NA	4.54597
TU.2350	ORF-TU	chromosome2	2651597	2656483	+	gene:SPBC6B1.10	1	4	2651757-2651797;2652563-2652601;2653218-2653260;2653309-2653347	49	550	ORF-TU.changed.boundaries	19.3911	0.652699	6.56696
TU.2352	ORF-TU	chromosome2	2661668	2661980	+	gene:SPBC3E7.17	1	0		128	NA	ORF-TU.recovered	5.86774	NA	212.131
TU.2354	ORF-TU	chromosome2	2676586	2678661	+	gene:SPBC3E7.09	1	0		31	95	ORF-TU.recovered	9.74752	NA	7.13576
TU.2355	ORF-TU	chromosome2	2678797	2680225	+	gene:SPBC3E7.10	1	3	2678990-2679041;2679063-2679111;2679158-2679217	76	52	ORF-TU.recovered	44.2543	1.70152	5.7849
TU.2356	novel nc-TU	chromosome2	2681105	2681316	+		0	0		NA	NA	ncTU.novel	13.1485	NA	40.0833
TU.2357	nc-TU	chromosome2	2683260	2685011	+		0	0		NA	NA	ncTU	9.19845	NA	26.1551
TU.2358	ORF-TU	chromosome2	2685627	2686889	+	gene:SPBC3E7.14	1	1	2685887-2686005	63	364	ORF-TU.recovered	41.8595	0.510883	5.33189
TU.2359	ORF-TU	chromosome2	2690807	2691663	+	gene:SPBC4F6.04	1	1	2690929-2691196	24	93	ORF-TU.changed.boundaries	68.8951	1.83601	2.25081
TU.2360	ORF-TU	chromosome2	2694343	2698172	+	gene:SPBC4F6.06	1	0		825	327	ORF-TU.recovered	4.59843	NA	4.42658
TU.2361	ORF-TU	chromosome2	2704676	2707644	+	gene:SPBC4F6.09	1	0		847	284	ORF-TU.recovered	3.40148	NA	5.64179
TU.2362	ORF-TU	chromosome2	2707951	2711564	+	gene:SPBC4F6.10	1	0		125	525	ORF-TU.changed.boundaries	9.47668	NA	5.93311
TU.2363	ORF-TU	chromosome2	2712182	2714024	+	gene:SPBC4F6.12	1	1	2712541-2712596	330	320	ORF-TU.changed.boundaries	5.69307	0.217446	14.5644
TU.2364	ORF-TU	chromosome2	2716863	2719017	+	gene:SPBC4F6.14	1	0		2	171	ORF-TU.recovered	46.993	NA	7.21984
TU.2366	novel nc-TU	chromosome2	2721030	2722680	+		0	0		NA	NA	ncTU.novel	11.9431	NA	23.0908
TU.2368	novel nc-TU	chromosome2	2727374	2727634	+		0	0		NA	NA	ncTU.novel	32.0073	NA	18.1756
TU.2369	ORF-TU	chromosome2	2729236	2730651	+	gene:SPBC18A7.01	1	0		22	101	ORF-TU.recovered	23.8395	NA	19.1387
TU.2370	ORF-TU	chromosome2	2733215	2736044	+	gene:SPBC336.01	1	1	2735106-2735145	81	111	ORF-TU.recovered	6.63007	0.306618	8.90506
TU.2371	ORF-TU	chromosome2	2736935	2738050	+	gene:SPBC336.02	1	1	2737098-2737155	28	118	ORF-TU.recovered	14.1834	0.236355	2.57544
TU.2372	ORF-TU	chromosome2	2739689	2743511	+	gene:SPBC336.03	1	0		513	350	ORF-TU.recovered	0.980249	NA	2.42379
TU.2373	ORF-TU	chromosome2	2743764	2747946	+	gene:SPBC336.04	1	1	2744072-2744123	79	899	ORF-TU.changed.boundaries	7.87709	0.393426	5.11896
TU.2374	ORF-TU	chromosome2	2750880	2755029	+	gene:SPBC336.07	1	0		35	228	ORF-TU.recovered	5.44526	NA	11.8952
TU.2375	ORF-TU	chromosome2	2755441	2756277	+	gene:SPBC336.08	1	2	2755659-2755705;2756042-2756171	NA	1797	ORF-TU.recovered	2.81502	0.336941	3.49126
TU.2376	novel nc-TU	chromosome2	2756365	2757827	+		0	0		NA	NA	ncTU.novel	4.75245	NA	24.1513
TU.2378	ORF-TU	chromosome2	2759519	2761163	+	gene:SPBC336.11	1	0		NA	37	ORF-TU.recovered	13.8039	NA	5.48283
TU.2379	nc-TU	chromosome2	2764267	2765196	+	gene:SPNCRNA.1548	1	0		NA	NA	ncTU	13.4532	NA	19.8823
TU.2380	ORF-TU	chromosome2	2769151	2772418	+	gene:SPBC336.15	1	1	2769429-2769471	120	172	ORF-TU.changed.boundaries	1.153	0.936142	6.00072
TU.2381	multicistronic	chromosome2	2772762	2776088	+	gene:SPBC685.02;gene:SPBC685.03	2	3	2773047-2773101;2773167-2773316;2774094-2774222	NA	NA	NA	1.82963	0.525061	10.55
TU.2382	ORF-TU	chromosome2	2777795	2778586	+	gene:SPBC685.05	1	1	2778050-2778225	47	131	ORF-TU.recovered	7.07398	0.194636	28.2348
TU.2383	ORF-TU	chromosome2	2778901	2779938	+	gene:SPBC685.06	1	1	2778962-2779016	22	44	ORF-TU.recovered	56.055	0.281223	1.37425
TU.2384	multicistronic	chromosome2	2781188	2783647	+	gene:SPBC685.08;gene:SPBC685.09	2	1	2781319-2781364	NA	NA	NA	2.57258	1.16295	11.8412
TU.2385	ORF-TU	chromosome2	2786873	2788141	+	gene:SPBC32F12.02	1	1	2787267-2787319	105	289	ORF-TU.changed.boundaries	15.8639	0.689551	17.1218
TU.2386	ORF-TU	chromosome2	2788393	2789490	+	gene:SPBC32F12.16	1	0		77	139	ORF-TU.changed.boundaries	14.2453	NA	21.2541
TU.2387	ORF-TU	chromosome2	2791348	2794131	+	gene:SPBC32F12.04	1	6	2791519-2791580;2791694-2791742;2791797-2791865;2792343-2792386;2792852-2792901;2793018-2793075	122	991	ORF-TU.changed.boundaries	11.9187	0.599164	19.6316
TU.2388	ORF-TU	chromosome2	2794833	2796166	+	gene:SPBC32F12.06	1	3	2794845-2794909;2795145-2795201;2795747-2795789	133	74	ORF-TU.changed.boundaries	16.1271	1.63005	14.1223
TU.2391	novel nc-TU	chromosome2	2799697	2800016	+		0	0		NA	NA	ncTU.novel	0.461336	NA	1.02558
TU.2392	ORF-TU	chromosome2	2800300	2801723	+	gene:SPBC32F12.09	1	0		289	632	ORF-TU.changed.boundaries	1.70048	NA	3.42303
TU.2393	ORF-TU	chromosome2	2802349	2804402	+	gene:SPBC32F12.10	1	0		168	217	ORF-TU.recovered	18.3336	NA	1.88589
TU.2394	multicistronic	chromosome2	2805332	2809037	+	gene:SPBC32F12.11;gene:SPNCRNA.1550	2	0		NA	NA	NA	116.761	NA	1.04794
TU.2396	ORF-TU	chromosome2	2809859	2810456	+	gene:SPBC32F12.15	1	0		15	417	ORF-TU.recovered	19.4856	NA	7.46854
TU.2398	ORF-TU	chromosome2	2813085	2819376	+	gene:SPBC19C7.02	1	0		264	145	ORF-TU.recovered	9.94704	NA	4.34361
TU.2399	ORF-TU	chromosome2	2819759	2825131	+	gene:SPBC19C7.03	1	0		249	122	ORF-TU.recovered	6.21238	NA	4.85187
TU.2402	ORF-TU	chromosome2	2829822	2830946	+	gene:SPBC19C7.05	1	0		367	676	ORF-TU.changed.boundaries	5.87453	NA	16.8083
TU.2403	ORF-TU	chromosome2	2831776	2834118	+	gene:SPBC19C7.06	1	0		47	106	ORF-TU.recovered	46.9787	NA	3.97064
TU.2404	ORF-TU	chromosome2	2840732	2842806	+	gene:SPBC19C7.10	1	5	2840898-2840934;2840967-2841005;2841106-2841167;2841222-2841267;2842315-2842386	125	410	ORF-TU.recovered	19.9785	1.12132	3.52325
TU.2405	ORF-TU	chromosome2	2842982	2845598	+	gene:SPBC19C7.11	1	3	2843277-2843333;2843586-2843627;2844062-2844100	159	26	ORF-TU.changed.boundaries	19.9141	0.520392	13.0855
TU.2406	ORF-TU	chromosome2	2848466	2849476	+	gene:SPBP19A11.01	1	0		57	446	ORF-TU.recovered	29.138	NA	3.98833
TU.2409	nc-TU	chromosome2	2863230	2863678	+		0	0		NA	NA	ncTU	4.7678	NA	32.6199
TU.2410	ORF-TU	chromosome2	2863816	2868370	+	gene:SPBP19A11.06	1	0		NA	NA	ORF-TU.recovered	5.76798	NA	2.8979
TU.2411	ORF-TU	chromosome2	2871753	2873308	+	gene:SPBP4H10.03	1	0		145	231	ORF-TU.changed.boundaries	7.15167	NA	5.49767
TU.2412	ORF-TU	chromosome2	2873925	2876067	+	gene:SPBP4H10.04	1	2	2874136-2874179;2874387-2874540	72	209	ORF-TU.recovered	7.78495	2.57525	2.18653
TU.2414	ORF-TU	chromosome2	2881752	2884119	+	gene:SPBP4H10.07	1	0		53	NA	ORF-TU.changed.boundaries	2.83204	NA	3.80072
TU.2415	ORF-TU	chromosome2	2884319	2885011	+	gene:SPBP4H10.08	1	4	2884372-2884413;2884485-2884536;2884581-2884630;2884681-2884724	41	122	ORF-TU.recovered	19.7006	0.984789	11.8912
TU.2416	ORF-TU	chromosome2	2890759	2891877	+	gene:SPBP4H10.10	1	0		NA	NA	ORF-TU.recovered	8.33915	NA	87.4459
TU.2418	multicistronic	chromosome2	2895470	2897697	+	gene:SPBP4H10.12;gene:SPBP4H10.13	2	2	2895824-2896000;2896460-2896515	NA	NA	NA	31.8406	1.43894	35.2644
TU.2420	nc-TU	chromosome2	2901878	2902374	+		0	0		NA	NA	ncTU	9.01087	NA	20.3326
TU.2421	ORF-TU	chromosome2	2903057	2905992	+	gene:SPBP4H10.15	1	1	2905817-2905856	28	95	ORF-TU.changed.boundaries	17.6811	2.18102	21.2021
TU.2422	ORF-TU	chromosome2	2912101	2913483	+	gene:SPBP4H10.20	1	3	2912540-2912581;2912788-2912928;2913117-2913162	127	113	ORF-TU.changed.boundaries	22.6687	0.934056	23.6407
TU.2423	ORF-TU	chromosome2	2916262	2918902	+	gene:SPBC1703.02	1	1	2916385-2916437	10	279	ORF-TU.recovered	3.71192	0.361128	5.52063
TU.2425	ORF-TU	chromosome2	2921241	2923544	+	gene:SPBC1703.04	1	3	2921313-2921440;2921579-2921643;2921817-2921863	0	71	ORF-TU.recovered	2.60699	0.464327	4.61543
TU.2426	ORF-TU	chromosome2	2923900	2925327	+	gene:SPBC1703.05	1	1	2924079-2924232	113	126	ORF-TU.recovered	18.7468	0.755621	1.28015
TU.2427	ORF-TU	chromosome2	2925527	2927733	+	gene:SPBC1703.06	1	1	2925621-2925674	NA	218	ORF-TU.recovered	6.76196	0.388222	3.35084
TU.2428	ORF-TU	chromosome2	2927982	2931144	+	gene:SPBC1703.07	1	3	2928174-2928220;2928295-2928558;2930871-2930945	32	219	ORF-TU.recovered	36.1361	4.65157	62.8525
TU.2429	ORF-TU	chromosome2	2931645	2932555	+	gene:SPBC1703.09	1	1	2932228-2932275	118	206	ORF-TU.changed.boundaries	2.83269	0.493808	17.49
TU.2430	ORF-TU	chromosome2	2932968	2934290	+	gene:SPBC1703.10	1	4	2933000-2933167;2933292-2933342;2933391-2933453;2933551-2933709	21	202	ORF-TU.recovered	41.5496	0.719715	4.13407
TU.2431	ORF-TU	chromosome2	2934700	2936011	+	gene:SPBC1703.11	1	2	2935090-2935154;2935313-2935430	282	225	ORF-TU.changed.boundaries	4.41132	0.623294	4.69325
TU.2432	ORF-TU	chromosome2	2936143	2938653	+	gene:SPBC1703.12	1	3	2936238-2936281;2936390-2936438;2936453-2936509	68	643	ORF-TU.recovered	3.23613	0.814525	4.85162
TU.2434	novel nc-TU	chromosome2	2944791	2945037	+		0	0		NA	NA	ncTU.novel	2.92146	NA	20.4297
TU.2435	novel nc-TU	chromosome2	2945202	2945647	+		0	0		NA	NA	ncTU.novel	5.98941	NA	26.1337
TU.2436	ORF-TU	chromosome2	2948280	2950199	+	gene:SPBC2A9.02	1	1	2949210-2949266	368	519	ORF-TU.changed.boundaries	0.298437	39.5635	13.3862
TU.2437	ORF-TU	chromosome2	2951174	2952505	+	gene:SPBC2A9.03	1	0		NA	NA	ORF-TU.recovered	3.95251	NA	9.08528
TU.2438	novel nc-TU	chromosome2	2954158	2954833	+		0	0		NA	NA	ncTU.novel	3.57366	NA	32.4805
TU.2439	ORF-TU	chromosome2	2959737	2960794	+	gene:SPBC2A9.13	1	0		752	216	ORF-TU.changed.boundaries	9.73778	NA	19.6992
TU.2440	ORF-TU	chromosome2	2962822	2963810	+	gene:SPBC2A9.09	1	2	2962893-2962936;2963264-2963326	45	131	ORF-TU.recovered	30.4839	1.04644	6.04333
TU.2441	ORF-TU	chromosome2	2964117	2965611	+	gene:SPBC2A9.10	1	1	2964836-2964877	110	582	ORF-TU.recovered	16.001	0.760989	13.7581
TU.2442	ORF-TU	chromosome2	2967279	2968212	+	gene:SPBC2A9.12	1	1	2967537-2967594	76	17	ORF-TU.recovered	10.2249	0.1363	4.8173
TU.2444	ORF-TU	chromosome2	2971335	2974591	+	gene:SPBC2D10.04	1	0		861	431	ORF-TU.changed.boundaries	7.65248	NA	11.976
TU.2445	ORF-TU	chromosome2	2974806	2976518	+	gene:SPBC2D10.05	1	1	2975516-2975565	22	299	ORF-TU.recovered	15.8561	0.367698	5.59305
TU.2448	nc-TU	chromosome2	2979912	2980547	+	gene:SPNCRNA.1568	1	0		NA	NA	ncTU	14.4514	NA	29.3777
TU.2449	ORF-TU	chromosome2	2981006	2982406	+	gene:SPBC2D10.09	1	0		56	79	ORF-TU.changed.boundaries	30.4811	NA	13.001
TU.2450	ORF-TU	chromosome2	2986939	2988407	+	gene:SPBC2D10.12	1	4	2987033-2987072;2987146-2987186;2988029-2988075;2988145-2988196	25	124	ORF-TU.recovered	27.1958	0.551684	8.79057
TU.2451	ORF-TU	chromosome2	2988659	2989931	+	gene:SPBC2D10.13	1	0		NA	90	ORF-TU.recovered	6.34844	NA	19.2198
TU.2452	ORF-TU	chromosome2	2996340	2997016	+	gene:SPBC2D10.16	1	2	2996464-2996508;2996688-2996737	112	139	ORF-TU.recovered	18.8093	1.33806	21.5772
TU.2453	ORF-TU	chromosome2	2997112	3001034	+	gene:SPBC2D10.17	1	0		126	155	ORF-TU.recovered	2.7033	NA	6.91965
TU.2454	ORF-TU	chromosome2	3001181	3003273	+	gene:SPBC2D10.18	1	0		180	80	ORF-TU.recovered	14.8373	NA	7.86054
TU.2455	ORF-TU	chromosome2	3004409	3005524	+	gene:SPBC2D10.20	1	4	3004478-3004523;3004581-3004624;3004673-3004782;3004819-3004920	26	125	ORF-TU.changed.boundaries	17.9501	3.18751	49.4131
TU.2456	novel nc-TU	chromosome2	3005645	3006965	+		0	0		NA	NA	ncTU.novel	15.1022	NA	51.0663
TU.2457	novel nc-TU	chromosome2	3007397	3007712	+		0	0		NA	NA	ncTU.novel	7.98967	NA	106.459
TU.2460	novel nc-TU	chromosome2	3011930	3012281	+		0	0		NA	NA	ncTU.novel	1.23814	NA	25.4506
TU.2461	ORF-TU	chromosome2	3013037	3014963	+	gene:SPBC15D4.02	1	0		NA	481	ORF-TU.recovered	4.67947	NA	31.0729
TU.2462	ORF-TU	chromosome2	3015528	3018037	+	gene:SPBC15D4.03	1	0		10	84	ORF-TU.changed.boundaries	8.43823	NA	8.11863
TU.2463	ORF-TU	chromosome2	3018146	3019843	+	gene:SPBC15D4.04	1	0		98	400	ORF-TU.recovered	15.0033	NA	7.88163
TU.2464	ORF-TU	chromosome2	3020750	3022116	+	gene:SPBC15D4.05	1	0		103	92	ORF-TU.recovered	20.5198	NA	10.8904
TU.2465	ORF-TU	chromosome2	3022411	3023072	+	gene:SPBC15D4.06	1	1	3022549-3022636	22	116	ORF-TU.changed.boundaries	18.9654	1.1345	7.13366
TU.2470	nc-TU	chromosome2	3026417	3027327	+		0	0		NA	NA	ncTU	10.8456	NA	12.1158
TU.2471	nc-TU	chromosome2	3028655	3030225	+	gene:SPNCRNA.1575	1	0		NA	NA	ncTU	12.9233	NA	20.1922
TU.2472	nc-TU	chromosome2	3031618	3032740	+	gene:SPNCRNA.1576	1	0		NA	NA	ncTU	7.90141	NA	32.8774
TU.2473	ORF-TU	chromosome2	3033725	3035892	+	gene:SPBC15D4.14	1	1	3035354-3035409	156	23	ORF-TU.changed.boundaries	8.44353	0.150375	3.73086
TU.2474	ORF-TU	chromosome2	3036095	3037205	+	gene:SPBC15D4.15	1	2	3036207-3036253;3036323-3036361	33	63	ORF-TU.recovered	68.8459	1.16026	3.56741
TU.2475	ORF-TU	chromosome2	3037923	3040807	+	gene:SPBC13E7.01	1	0		65	152	ORF-TU.recovered	12.3709	NA	4.00801
TU.2476	ORF-TU	chromosome2	3041487	3043396	+	gene:SPBC13E7.02	1	0		NA	11	ORF-TU.recovered	6.55416	NA	7.50947
TU.2477	ORF-TU	chromosome2	3046805	3047618	+	gene:SPBC13E7.04	1	0		47	256	ORF-TU.changed.boundaries	26.6042	NA	4.73097
TU.2478	ORF-TU	chromosome2	3047906	3050425	+	gene:SPBC13E7.05	1	1	3050194-3050243	NA	26	ORF-TU.recovered	7.26347	0.191284	6.79288
TU.2479	ORF-TU	chromosome2	3050580	3051655	+	gene:SPBC13E7.06	1	0		0	87	ORF-TU.changed.boundaries	6.62811	NA	9.08443
TU.2480	ORF-TU	chromosome2	3052490	3054793	+	gene:SPBC13E7.07	1	0		21	146	ORF-TU.changed.boundaries	13.2762	NA	6.07471
TU.2485	ORF-TU	chromosome2	3059118	3060280	+	gene:SPBC13E7.11	1	0		14	306	ORF-TU.changed.boundaries	17.8634	NA	18.1541
TU.2486	ORF-TU	chromosome2	3060550	3061578	+	gene:SPBC30D10.18c	1	1	3060958-3061218	20	92	ORF-TU.recovered	14.7835	4.87872	2.9126
TU.2487	ORF-TU	chromosome2	3062047	3064160	+	gene:SPBC30D10.17c	1	0		266	266	ORF-TU.changed.boundaries	18.8958	NA	3.26058
TU.2489	ORF-TU	chromosome2	3070306	3071953	+	gene:SPBC30D10.13c	1	0		237	302	ORF-TU.recovered	39.0786	NA	5.25993
TU.2490	ORF-TU	chromosome2	3072265	3073432	+	gene:SPBC30D10.12c	1	2	3072630-3072694;3072733-3072785	129	687	ORF-TU.changed.boundaries	20.6646	1.0832	14.2402
TU.2491	ORF-TU	chromosome2	3075761	3083121	+	gene:SPBC30D10.10c	1	0		200	221	ORF-TU.recovered	8.84278	NA	4.50926
TU.2492	ORF-TU	chromosome2	3083416	3085203	+	gene:SPBC30D10.09c	1	2	3083484-3083526;3083649-3083741	NA	227	ORF-TU.recovered	7.87229	0.78892	9.68942
TU.2493	ORF-TU	chromosome2	3085981	3088884	+	gene:SPBC30D10.07c	1	0		147	874	ORF-TU.recovered	15.7931	NA	5.34177
TU.2494	multicistronic	chromosome2	3089036	3091423	+	gene:SPBC30D10.05c;gene:SPBC30D10.21	2	2	3089334-3089392;3089676-3089744	NA	NA	NA	4.30639	2.49906	41.1581
TU.2495	ORF-TU	chromosome2	3091963	3093607	+	gene:SPBC30D10.03c	1	2	3092291-3092339;3093263-3093312	120	99	ORF-TU.recovered	47.7883	0.625147	21.0515
TU.2498	ORF-TU	chromosome2	3098294	3100656	+	gene:SPBC1778.02	1	1	3098880-3098962	72	142	ORF-TU.recovered	1.48573	0.403556	4.33535
TU.2501	ORF-TU	chromosome2	3109674	3111240	+	gene:SPBC1778.07	1	1	3110463-3110579	287	86	ORF-TU.changed.boundaries	38.6476	0.56279	7.92117
TU.2502	ORF-TU	chromosome2	3112450	3114242	+	gene:SPBC1778.09	1	0		274	338	ORF-TU.changed.boundaries	10.3135	NA	2.63019
TU.2503	ORF-TU	chromosome2	3117560	3118881	+	gene:SPBC4C3.10c	1	3	3117725-3117767;3117851-3117902;3118036-3118218	109	244	ORF-TU.changed.boundaries	30.5148	0.535234	2.2316
TU.2504	nc-TU	chromosome2	3121329	3122139	+		0	0		NA	NA	ncTU	4.52277	NA	20.6476
TU.2505	ORF-TU	chromosome2	3127842	3133163	+	gene:SPBC4C3.05c	1	0		57	203	ORF-TU.recovered	24.3314	NA	2.95792
TU.2506	ORF-TU	chromosome2	3137586	3138139	+	gene:SPBC4C3.04c	1	0		20	324	ORF-TU.recovered	13.8492	NA	27.1306
TU.2507	ORF-TU	chromosome2	3140588	3143285	+	gene:SPBC405.01	1	1	3140641-3140700	134	203	ORF-TU.recovered	29.2561	0.608232	3.52221
TU.2509	ORF-TU	chromosome2	3148564	3149588	+	gene:SPBC405.05	1	0		188	396	ORF-TU.recovered	4.66623	NA	13.2816
TU.2510	ORF-TU	chromosome2	3150547	3152703	+	gene:SPBC405.06	1	0		211	706	ORF-TU.changed.boundaries	14.643	NA	4.19178
TU.2511	ORF-TU	chromosome2	3153492	3154227	+	gene:SPBC405.07	1	1	3153724-3153798	10	39	ORF-TU.changed.boundaries	35.4648	0.877906	5.05213
TU.2512	ORF-TU	chromosome2	3155389	3161308	+	gene:SPBC609.01	1	1	3157718-3157859	2208	392	ORF-TU.changed.boundaries	1.0832	0.11397	10.8163
TU.2513	ORF-TU	chromosome2	3161791	3162838	+	gene:SPBC609.02	1	0		NA	51	ORF-TU.recovered	9.35441	NA	22.9033
TU.2514	ORF-TU	chromosome2	3163143	3165902	+	gene:SPBC609.03	1	4	3163233-3163277;3163372-3163417;3164103-3164143;3165643-3165693	29	118	ORF-TU.recovered	3.50827	0.276746	3.45786
TU.2515	ORF-TU	chromosome2	3166337	3168539	+	gene:SPBC609.04	1	0		343	267	ORF-TU.changed.boundaries	8.11923	NA	14.751
TU.2516	ORF-TU	chromosome2	3169384	3171694	+	gene:SPBC609.05	1	1	3169646-3169704	25	486	ORF-TU.changed.boundaries	11.4878	0.411705	2.7253
TU.2517	multicistronic	chromosome2	3172121	3172991	+	gene:SPBC776.01;gene:SPSNORNA.45	2	1	3172350-3172402	NA	NA	NA	46.2295	1.30895	6.64423
TU.2518	ORF-TU	chromosome2	3176415	3178014	+	gene:SPBC776.03	1	1	3176734-3176802	279	60	ORF-TU.changed.boundaries	52.206	0.349912	1.27455
TU.2519	ORF-TU	chromosome2	3178552	3181395	+	gene:SPBC776.04	1	3	3178644-3178692;3178865-3178913;3178946-3179106	61	217	ORF-TU.recovered	20.8719	0.691201	4.20608
TU.2520	ORF-TU	chromosome2	3181818	3183656	+	gene:SPBC776.05	1	6	3182185-3182235;3182508-3182583;3182654-3182691;3182817-3182859;3183121-3183168;3183369-3183417	187	178	ORF-TU.changed.boundaries	7.65919	0.50902	15.5864
TU.2521	ORF-TU	chromosome2	3186328	3187416	+	gene:SPBC776.07	1	1	3186757-3186875	106	39	ORF-TU.recovered	43.0221	0.634806	3.0522
TU.2523	ORF-TU	chromosome2	3191324	3193755	+	gene:SPBC776.09	1	2	3191656-3191701;3191752-3191802	224	607	ORF-TU.recovered	8.64376	0.479882	2.24886
TU.2524	ORF-TU	chromosome2	3196443	3197801	+	gene:SPBC776.11	1	1	3196980-3197786	48	47	ORF-TU.changed.boundaries	0.00850634	23.5032	19.7864
TU.2525	ORF-TU	chromosome2	3200109	3203909	+	gene:SPBC776.13	1	2	3200253-3200322;3200402-3200492	29	133	ORF-TU.recovered	2.60054	0.287544	2.45016
TU.2526	ORF-TU	chromosome2	3204409	3208161	+	gene:SPBC776.14	1	9	3205432-3205476;3205547-3205600;3205629-3205672;3205701-3205748;3205833-3205871;3206112-3206152;3206300-3206344;3206552-3206600;3206669-3206716	39	81	ORF-TU.recovered	29.6699	0.778522	9.57253
TU.2527	ORF-TU	chromosome2	3209900	3210872	+	gene:SPBC776.16	1	0		122	132	ORF-TU.changed.boundaries	4.40764	NA	12.7392
TU.2528	ORF-TU	chromosome2	3211336	3212197	+	gene:SPBC776.17	1	1	3211702-3211749	17	124	ORF-TU.recovered	23.1489	0.298704	3.88125
TU.2529	ORF-TU	chromosome2	3214225	3215882	+	gene:SPBC21.01	1	2	3214330-3214369;3215430-3215478	46	251	ORF-TU.recovered	6.45461	0.409699	13.4772
TU.2530	ORF-TU	chromosome2	3216272	3219088	+	gene:SPBC21.02	1	2	3216390-3216441;3216503-3216559	NA	1078	ORF-TU.recovered	5.63406	0.83286	16.2184
TU.2531	ORF-TU	chromosome2	3219426	3221220	+	gene:SPBC21.04	1	1	3219732-3219868	178	277	ORF-TU.changed.boundaries	11.2266	1.56721	5.86043
TU.2532	nc-TU	chromosome2	3223167	3223468	+		0	0		NA	NA	ncTU	1.87314	NA	25.9543
TU.2533	ORF-TU	chromosome2	3231400	3232068	+	gene:SPBC19F8.02	1	0		121	51	ORF-TU.recovered	26.3672	NA	8.82137
TU.2534	nc-TU	chromosome2	3234711	3235376	+		0	0		NA	NA	ncTU	9.25197	NA	37.0496
TU.2535	novel nc-TU	chromosome2	3236872	3237440	+		0	0		NA	NA	ncTU.novel	1.89237	NA	2.9877
TU.2536	ORF-TU	chromosome2	3238157	3241573	+	gene:SPBC19F8.05	1	0		206	2484	ORF-TU.changed.boundaries	8.31742	NA	4.52519
TU.2537	ORF-TU	chromosome2	3242900	3244775	+	gene:SPBC19F8.07	1	0		529	332	ORF-TU.changed.boundaries	10.6634	NA	8.94517
TU.2538	ORF-TU	chromosome2	3245121	3246030	+	gene:SPBC19F8.08	1	0		22	60	ORF-TU.recovered	102.439	NA	0.737814
TU.2539	ORF-TU	chromosome2	3246555	3248687	+	gene:SPBC25H2.16c	1	5	3246621-3246657;3246746-3246798;3246875-3247124;3247363-3247418;3248390-3248432	29	64	ORF-TU.recovered	27.5256	0.82565	6.85758
TU.2540	novel nc-TU	chromosome2	3250202	3250432	+		0	0		NA	NA	ncTU.novel	2.16356	NA	13.4039
TU.2541	ORF-TU	chromosome2	3253738	3260575	+	gene:SPBC25H2.13c	1	0		151	152	ORF-TU.recovered	6.06831	NA	4.64301
TU.2542	multicistronic	chromosome2	3260879	3266799	+	gene:SPBC25H2.11c;gene:SPBC25H2.12c	2	10	3260953-3260994;3261419-3261585;3263951-3263991;3264192-3264245;3264285-3264336;3264439-3264480;3264620-3264666;3265911-3265949;3266094-3266136;3266352-3266396	NA	NA	NA	17.1364	0.4334	10.2038
TU.2543	ORF-TU	chromosome2	3267082	3268511	+	gene:SPBC25H2.10c	1	4	3267305-3267354;3267512-3267596;3267803-3267854;3267996-3268047	NA	NA	ORF-TU.recovered	32.4623	1.48024	13.2437
TU.2544	ORF-TU	chromosome2	3269951	3271737	+	gene:SPBC25H2.08c	1	0		281	279	ORF-TU.recovered	4.05232	NA	10.1141
TU.2545	novel nc-TU	chromosome2	3272119	3272434	+		0	0		NA	NA	ncTU.novel	11.7373	NA	31.3996
TU.2546	ORF-TU	chromosome2	3272906	3274844	+	gene:SPBC25H2.06c	1	0		24	661	ORF-TU.changed.boundaries	12.4558	NA	9.38335
TU.2547	ORF-TU	chromosome2	3275656	3276728	+	gene:SPBC25H2.04c	1	0		203	368	ORF-TU.recovered	3.33689	NA	1.38351
TU.2548	ORF-TU	chromosome2	3283337	3284455	+	gene:SPBC20F10.01	1	3	3283467-3283536;3283638-3283693;3283977-3284000	36	268	ORF-TU.recovered	47.9766	41.866	9.62025
TU.2549	ORF-TU	chromosome2	3287684	3289333	+	gene:SPBC20F10.03	1	0		66	311	ORF-TU.recovered	2.93275	NA	5.05147
TU.2550	ORF-TU	chromosome2	3290893	3294104	+	gene:SPBC20F10.05	1	2	3292873-3292910;3293822-3293865	139	72	ORF-TU.recovered	4.38245	0.39075	4.46372
TU.2551	ORF-TU	chromosome2	3294227	3295133	+	gene:SPBC20F10.06	1	2	3294345-3294385;3294533-3294578	48	209	ORF-TU.changed.boundaries	3.05419	1.0991	2.69297
TU.2552	ORF-TU	chromosome2	3295630	3298469	+	gene:SPBC20F10.07	1	0		365	231	ORF-TU.changed.boundaries	9.59113	NA	5.18788
TU.2554	ORF-TU	chromosome2	3301293	3302127	+	gene:SPBC20F10.09	1	3	3301329-3301429;3301554-3301599;3301667-3301714	11	387	ORF-TU.recovered	53.7172	0.53687	3.73449
TU.2555	multicistronic	chromosome2	3303278	3306471	+	gene:SPBC17D11.01;gene:SPBC20F10.10	2	2	3304865-3304944;3305000-3305073	NA	NA	NA	3.25491	0.830143	3.24805
TU.2556	nc-TU	chromosome2	3310306	3311294	+	gene:SPNCRNA.1591	1	0		NA	NA	ncTU	8.675	NA	56.5543
TU.2557	ORF-TU	chromosome2	3314333	3317453	+	gene:SPBC17D11.05	1	1	3314377-3314421	5	269	ORF-TU.recovered	24.2447	0.498338	0.623631
TU.2558	ORF-TU	chromosome2	3317781	3319576	+	gene:SPBC17D11.06	1	3	3317949-3318006;3318203-3318401;3318994-3319036	2	114	ORF-TU.recovered	6.24939	0.51663	8.23789
TU.2559	ORF-TU	chromosome2	3324011	3326314	+	gene:SPBC17D11.08	1	4	3324272-3324386;3324621-3324660;3324903-3324966;3325525-3325568	18	511	ORF-TU.changed.boundaries	14.5209	0.801515	16.0852
TU.2560	ORF-TU	chromosome2	3326703	3329553	+	gene:SPBC17D1.01	1	1	3327477-3327596	289	641	ORF-TU.recovered	0.824346	0.457449	0.81911
TU.2561	ORF-TU	chromosome2	3329779	3331618	+	gene:SPBC17D1.02	1	3	3329978-3330049;3330241-3330288;3330968-3331013	40	200	ORF-TU.recovered	19.0888	0.69512	8.88809
TU.2562	multicistronic	chromosome2	3333557	3337102	+	gene:SPBC17D1.04;gene:SPBC17D1.05;gene:SPNCRNA.112	3	0		NA	NA	NA	25.917	NA	2.89996
TU.2563	ORF-TU	chromosome2	3338728	3340850	+	gene:SPBC17D1.06	1	0		NA	308	ORF-TU.recovered	24.5561	NA	2.49776
[truncated: 3,485 more rows]
