# Supplementary material for: Determinants of RNA metabolism in the Schizosaccharomyces pombe genome
Source: Mol Syst Biol. 2016 Feb 16;12(2):857. doi: 10.15252/msb.20156526 (PMC4770384; doi:10.15252/msb.20156526)
Supplement: Supplementary file 4 — Dataset EV2 [file MSB-12-857-s004.xlsx]

## Sheet: Introns
ID	chromosome	start	end	strand	half.life	splicing.time	synthesis.time
TU.0011:intron:1	chromosome1	22077	22131	+	0.955	0.1441	7.173
TU.0012:intron:1	chromosome1	29228	29285	+	3.55	0.1428	3.086
TU.0017:intron:1	chromosome1	52241	52317	+	70.5	1.3213	6.836
TU.0061:intron:1	chromosome1	180529	180585	+	37	0.6886	1.976
TU.0061:intron:2	chromosome1	180722	180889	+	18.3	1.9634	26.043
TU.0062:intron:1	chromosome1	190585	190729	+	23.9	0.2986	1.033
TU.0077:intron:1	chromosome1	259783	259843	+	20.1	0.1644	2.92
TU.0083:intron:1	chromosome1	289986	290186	+	5.32	0.762	2.328
TU.0085:intron:1	chromosome1	303232	303333	+	0.693	6.0026	2.985
TU.0085:intron:2	chromosome1	303641	303715	+	18.6	0.3979	12.707
TU.0085:intron:3	chromosome1	303794	303851	+	15.6	1.5616	18.276
TU.0086:intron:1	chromosome1	304536	304673	+	30.7	0.9777	7.559
TU.0086:intron:2	chromosome1	304732	304770	+	43.2	1.2222	10.068
TU.0086:intron:3	chromosome1	304861	304918	+	15	1.3701	10.417
TU.0086:intron:4	chromosome1	304956	304999	+	19.7	0.6145	11.242
TU.0087:intron:1	chromosome1	305765	305811	+	20.4	1.9556	20.082
TU.0087:intron:2	chromosome1	305877	306089	+	17.2	1.4825	11.505
TU.0087:intron:3	chromosome1	306211	306315	+	4.51	3.386	24.969
TU.0087:intron:4	chromosome1	306420	306467	+	18	1.0149	8.44
TU.0088:intron:1	chromosome1	312213	312273	+	6.01	0.7618	6.017
TU.0093:intron:1	chromosome1	326857	326941	+	13.2	1.798	10.843
TU.0093:intron:2	chromosome1	327392	327497	+	11.6	0.5503	6.553
TU.0094:intron:1	chromosome1	333240	333290	+	28.3	0.8915	7.006
TU.0096:intron:1	chromosome1	334783	334829	+	36.5	0.4091	6.543
TU.0101:intron:1	chromosome1	350512	350574	+	15.2	0.2983	5.513
TU.0101:intron:2	chromosome1	350599	350670	+	15.1	1.4942	1.935
TU.0101:intron:3	chromosome1	351200	351294	+	32.3	0.9146	1.845
TU.0101:intron:4	chromosome1	351895	351959	+	13.9	0.8361	13.983
TU.0106:intron:1	chromosome1	366818	366872	+	18	1.4331	3.863
TU.0106:intron:2	chromosome1	366892	366967	+	21.6	2.1551	5.07
TU.0106:intron:3	chromosome1	367041	367104	+	36.7	0.7789	2.281
TU.0106:intron:4	chromosome1	367190	367292	+	20.7	1.3027	10.277
TU.0106:intron:5	chromosome1	367349	367394	+	19.8	0.8404	3.823
TU.0115:intron:1	chromosome1	384350	384479	+	13.4	0.4419	11.164
TU.0115:intron:2	chromosome1	384591	384985	+	18	0.4488	6.032
TU.0115:intron:3	chromosome1	385061	385124	+	7.01	0.8027	7.642
TU.0116:intron:1	chromosome1	386395	386457	+	64.6	0.4253	1.195
TU.0116:intron:2	chromosome1	386615	386785	+	33.6	0.5282	2.104
TU.0117:intron:1	chromosome1	388416	388451	+	27.4	1.5055	5.096
TU.0117:intron:2	chromosome1	388622	388720	+	42.1	1.035	2.57
TU.0117:intron:3	chromosome1	388814	388858	+	46.6	0.4478	3.761
TU.0118:intron:1	chromosome1	389565	389616	+	23.3	0.3388	6.942
TU.0121:intron:1	chromosome1	405925	405963	+	23.6	0.9536	12.244
TU.0121:intron:2	chromosome1	406033	406133	+	33.3	0.7573	25.247
TU.0121:intron:3	chromosome1	406169	406267	+	29.7	0.5977	8.699
TU.0121:intron:4	chromosome1	406461	406502	+	19.1	0.3562	20.595
TU.0123:intron:1	chromosome1	415686	415762	+	3.46	0.5807	4.814
TU.0124:intron:1	chromosome1	422888	422925	+	15.3	0.3874	13.518
TU.0124:intron:2	chromosome1	423154	423198	+	6.62	0.367	71.497
TU.0124:intron:3	chromosome1	423308	423356	+	21.5	0.1853	4.242
TU.0125:intron:1	chromosome1	426070	426105	+	5.15	2.1871	3.172
TU.0125:intron:2	chromosome1	426323	426363	+	10.6	0.7088	9.033
TU.0125:intron:3	chromosome1	427944	427985	+	12.3	2.1626	19.462
TU.0125:intron:4	chromosome1	428591	428652	+	5.21	0.4278	87.798
TU.0127:intron:1	chromosome1	436382	436429	+	7.18	0.5989	13.352
TU.0127:intron:2	chromosome1	436936	437005	+	13	0.1963	14.721
TU.0127:intron:3	chromosome1	437581	437623	+	20.1	0.5615	11.863
TU.0127:intron:4	chromosome1	437808	437852	+	20.1	0.3222	6.509
TU.0130:intron:1	chromosome1	449242	449294	+	7.12	0.1833	22.271
TU.0140:intron:1	chromosome1	489030	489073	+	8.47	0.4564	5.413
TU.0141:intron:1	chromosome1	490263	490337	+	1.34	0.5222	34.184
TU.0141:intron:2	chromosome1	490772	490811	+	18.8	0.9234	1.664
TU.0141:intron:3	chromosome1	490932	490978	+	13.2	0.1424	20.104
TU.0141:intron:4	chromosome1	491150	491185	+	13.2	1.1315	18.131
TU.0141:intron:5	chromosome1	491859	491904	+	13.3	0.3827	13.589
TU.0142:intron:1	chromosome1	492477	492511	+	5.44	0.8047	5.305
TU.0142:intron:2	chromosome1	492631	492672	+	6.55	0.2258	0.559
TU.0142:intron:3	chromosome1	494386	494422	+	4.23	0.3953	2.235
TU.0142:intron:4	chromosome1	494616	494666	+	12.2	0.1519	1.993
TU.0143:intron:1	chromosome1	498174	498214	+	5.11	3.6863	10.882
TU.0150:intron:1	chromosome1	513859	513907	+	38.9	2.0046	3.785
TU.0150:intron:2	chromosome1	513999	514045	+	33.6	1.6243	1.897
TU.0150:intron:3	chromosome1	514170	514243	+	44.8	0.3682	3.591
TU.0151:intron:1	chromosome1	515834	515895	+	7.36	0.436	19.121
TU.0153:intron:1	chromosome1	520695	520799	+	15.8	0.6504	12.024
TU.0153:intron:2	chromosome1	521134	521214	+	17.7	0.4537	19.894
TU.0159:intron:1	chromosome1	538629	538674	+	10.4	0.2458	9.999
TU.0159:intron:2	chromosome1	539323	539364	+	16.8	0.3075	10.911
TU.0165:intron:1	chromosome1	564465	564552	+	25.2	0.6897	8.082
TU.0166:intron:1	chromosome1	570407	570548	+	19.6	0.595	46.987
TU.0166:intron:2	chromosome1	570648	570884	+	28.3	1.4271	12.77
TU.0167:intron:1	chromosome1	578587	578680	+	80.9	2.9908	9.82
TU.0171:intron:1	chromosome1	588031	588122	+	12.8	2.8774	41.551
TU.0172:intron:1	chromosome1	591247	591417	+	17.2	0.4049	4.108
TU.0177:intron:1	chromosome1	609151	609198	+	23.7	1.0009	4.772
TU.0177:intron:2	chromosome1	609502	609697	+	38.8	0.6528	4.918
TU.0177:intron:3	chromosome1	609821	609883	+	37.6	0.2694	1.619
TU.0178:intron:1	chromosome1	611153	611210	+	15.2	0.6433	5.694
TU.0179:intron:1	chromosome1	617946	617992	+	4.49	0.6676	27.524
TU.0179:intron:2	chromosome1	618423	618470	+	2.16	0.4212	3.569
TU.0179:intron:3	chromosome1	620377	620419	+	3.87	0.3492	17.775
TU.0181:intron:1	chromosome1	623306	623374	+	4.5	1.2278	1.87
TU.0181:intron:2	chromosome1	623463	623517	+	9.92	0.372	4.999
TU.0181:intron:3	chromosome1	623594	623751	+	3.18	1.4165	11.361
TU.0183:intron:1	chromosome1	634972	635068	+	19.6	0.8063	5.167
TU.0183:intron:2	chromosome1	635236	635348	+	24.7	0.3566	5.201
TU.0183:intron:3	chromosome1	636177	636233	+	6.71	12.1374	14.484
TU.0183:intron:4	chromosome1	636315	636384	+	18.8	3.071	21.492
TU.0185:intron:1	chromosome1	644714	644749	+	32.3	1.1139	2.112
TU.0185:intron:2	chromosome1	644882	644928	+	51	0.4547	2.816
TU.0186:intron:1	chromosome1	650546	651192	+	16.6	1.6391	3.597
TU.0187:intron:1	chromosome1	654159	654195	+	23.8	0.7773	4.199
TU.0194:intron:1	chromosome1	670428	670482	+	11.6	0.1486	1.569
TU.0199:intron:1	chromosome1	683110	683159	+	10.2	0.4362	8.005
TU.0200:intron:1	chromosome1	684094	684344	+	19.8	0.2827	4.465
TU.0201:intron:1	chromosome1	686825	686988	+	1.08	0.1777	4.646
TU.0203:intron:1	chromosome1	691657	691705	+	20.9	1.2161	6.554
TU.0203:intron:2	chromosome1	691804	691852	+	24.7	3.1106	15.55
TU.0204:intron:1	chromosome1	692597	692639	+	21	0.2335	23.204
TU.0204:intron:2	chromosome1	692726	692848	+	21	1.1525	21.776
TU.0206:intron:1	chromosome1	697356	697400	+	12	0.5719	4.909
TU.0206:intron:2	chromosome1	697456	697495	+	10.8	0.8963	3.275
TU.0206:intron:3	chromosome1	697569	697620	+	5.5	0.9152	13.818
TU.0206:intron:4	chromosome1	697767	697804	+	9.24	1.2926	9.826
TU.0206:intron:5	chromosome1	697886	697927	+	1.69	2.3867	12.735
TU.0206:intron:6	chromosome1	701454	701507	+	3.98	3.6309	10.182
TU.0207:intron:1	chromosome1	704537	704572	+	3.73	0.3848	3.069
TU.0207:intron:2	chromosome1	704890	704924	+	2.8	0.7343	12.778
TU.0207:intron:3	chromosome1	705057	705094	+	1.89	0.6888	15.798
TU.0207:intron:4	chromosome1	705602	705636	+	0.686	2.7412	11.491
TU.0207:intron:5	chromosome1	706253	706291	+	2.1	1.0432	6.077
TU.0207:intron:6	chromosome1	706362	706403	+	1.63	0.2886	7.482
TU.0207:intron:7	chromosome1	706653	706687	+	1.14	1.6063	10.975
TU.0208:intron:1	chromosome1	711413	711767	+	31.6	0.3663	4.494
TU.0209:intron:1	chromosome1	715536	715582	+	9.44	0.8393	19.987
TU.0209:intron:2	chromosome1	715722	715993	+	1.07	1.6114	12.106
TU.0209:intron:3	chromosome1	716147	716222	+	6.63	0.5305	15.542
TU.0210:intron:1	chromosome1	719582	719662	+	3.42	0.1667	5.167
TU.0210:intron:2	chromosome1	719741	719790	+	4.21	0.3135	7.927
TU.0210:intron:3	chromosome1	719889	719925	+	4.36	0.9511	10.032
TU.0210:intron:4	chromosome1	720025	720065	+	3.95	0.9073	7.609
TU.0211:intron:1	chromosome1	724326	724377	+	23.8	1.0819	27.172
TU.0211:intron:2	chromosome1	724419	724505	+	34.4	0.3372	2.218
TU.0212:intron:1	chromosome1	728453	728493	+	4.86	0.3967	2.664
TU.0212:intron:2	chromosome1	728620	728663	+	3.68	1.1973	1.802
TU.0212:intron:3	chromosome1	730686	730725	+	10.2	0.5607	1.869
TU.0212:intron:4	chromosome1	730964	731003	+	13.2	0.2051	7.085
TU.0212:intron:5	chromosome1	731189	731226	+	9.72	0.3996	2.68
TU.0212:intron:6	chromosome1	731323	731368	+	8.19	0.8118	2.967
TU.0212:intron:7	chromosome1	731551	731615	+	5.28	1.0625	52.042
TU.0214:intron:1	chromosome1	732898	732941	+	13.8	0.7176	8.35
TU.0214:intron:2	chromosome1	733041	733084	+	10.8	1.2995	3.456
TU.0214:intron:3	chromosome1	733252	733368	+	1.12	1.1398	8.38
TU.0214:intron:4	chromosome1	733496	733535	+	17.4	0.4022	10.872
TU.0214:intron:5	chromosome1	734114	734150	+	18.2	0.4603	5.402
TU.0214:intron:6	chromosome1	735458	735494	+	13.9	0.4124	11.471
TU.0215:intron:1	chromosome1	737038	737164	+	23.2	0.3925	8.097
TU.0218:intron:1	chromosome1	749996	750112	+	0.859	0.1156	3.259
TU.0219:intron:1	chromosome1	753842	753886	+	19.2	1.0127	5.844
TU.0219:intron:2	chromosome1	753940	753986	+	20	0.5891	5.289
TU.0225:intron:1	chromosome1	769749	769811	+	15.7	0.1477	12.453
TU.0228:intron:1	chromosome1	777288	777337	+	14.7	0.454	4.404
TU.0228:intron:2	chromosome1	777732	777890	+	7.92	2.3442	12.947
TU.0236:intron:1	chromosome1	808198	808255	+	2.97	0.3235	5.21
TU.0238:intron:1	chromosome1	818141	818206	+	22.7	0.6116	9.712
TU.0238:intron:2	chromosome1	818319	818428	+	27	0.3688	4.699
TU.0238:intron:3	chromosome1	818916	818974	+	16.7	0.7459	11.399
TU.0239:intron:1	chromosome1	823785	823893	+	1.81	1.0601	2.756
TU.0242:intron:1	chromosome1	838383	838424	+	2.78	0.1935	1.388
TU.0242:intron:2	chromosome1	838996	839043	+	5.13	0.4291	1.479
TU.0242:intron:3	chromosome1	839193	839230	+	3.52	0.5068	1.923
TU.0246:intron:1	chromosome1	850692	850729	+	14.8	0.6357	1.733
TU.0252:intron:1	chromosome1	870881	870952	+	19.8	0.3564	17.533
TU.0254:intron:1	chromosome1	876963	877003	+	20.3	1.4032	1.798
TU.0254:intron:2	chromosome1	877107	877174	+	35.5	1.0649	2.706
TU.0256:intron:1	chromosome1	887837	887898	+	17.9	0.1923	3.068
TU.0256:intron:2	chromosome1	887982	888026	+	18	0.337	2.553
TU.0260:intron:1	chromosome1	895408	895596	+	25.2	1.0671	3.489
TU.0260:intron:2	chromosome1	895766	895822	+	16.5	1.4619	3.114
TU.0260:intron:3	chromosome1	895975	896038	+	30.6	0.6787	4.209
TU.0261:intron:1	chromosome1	897164	897241	+	9.06	2.184	9.145
TU.0262:intron:1	chromosome1	903173	903245	+	32.8	0.2182	1.364
TU.0262:intron:2	chromosome1	903344	903391	+	32.3	0.6634	3.149
TU.0262:intron:3	chromosome1	903469	903545	+	31.6	0.853	4.676
TU.0263:intron:1	chromosome1	904629	904679	+	15.5	0.1701	20.158
TU.0264:intron:1	chromosome1	907046	907089	+	1.73	0.8873	1.543
TU.0265:intron:1	chromosome1	908872	908923	+	4.59	0.2719	1.339
TU.0268:intron:1	chromosome1	920717	920768	+	7.37	0.2804	12.663
TU.0269:intron:1	chromosome1	922384	922424	+	18.2	0.2993	2.402
TU.0269:intron:2	chromosome1	922519	922570	+	18.9	0.3544	1.498
TU.0269:intron:3	chromosome1	922748	922892	+	22.2	0.2772	2.977
TU.0270:intron:1	chromosome1	929958	930005	+	7.17	0.3403	5.835
TU.0270:intron:2	chromosome1	930197	930677	+	4.09	0.7323	7.302
TU.0271:intron:1	chromosome1	941990	942214	+	43.8	0.845	2.968
TU.0271:intron:2	chromosome1	942297	942450	+	51.5	2.294	2.164
TU.0271:intron:3	chromosome1	942574	942614	+	48.9	1.1688	13.172
TU.0271:intron:4	chromosome1	942681	942726	+	51.6	1.6797	10.484
TU.0271:intron:5	chromosome1	942749	942804	+	62.5	0.6592	5.878
TU.0273:intron:1	chromosome1	949681	949728	+	18.8	0.2552	8.966
TU.0274:intron:1	chromosome1	953175	953227	+	20.6	0.1124	0.774
TU.0275:intron:1	chromosome1	960418	960607	+	6.76	4.4431	13.849
TU.0278:intron:1	chromosome1	977758	977803	+	3.09	1.8358	44.87
TU.0279:intron:1	chromosome1	979022	979119	+	16.7	9.2593	6.162
TU.0279:intron:2	chromosome1	979177	979214	+	13.6	0.8148	7.546
TU.0282:intron:1	chromosome1	988423	988461	+	23.8	0.6316	8.884
TU.0282:intron:2	chromosome1	988569	988747	+	47.9	0.6964	4.959
TU.0283:intron:1	chromosome1	990290	990338	+	25.1	0.4901	6.721
TU.0283:intron:2	chromosome1	990414	990471	+	35.8	1.173	8.557
TU.0283:intron:3	chromosome1	990601	990711	+	38.1	0.3583	6.892
TU.0283:intron:4	chromosome1	990794	990855	+	35.5	0.5877	9.142
TU.0287:intron:1	chromosome1	1008582	1008848	+	7.53	0.5745	2.571
TU.0287:intron:2	chromosome1	1009024	1009068	+	7.7	0.5345	3.409
TU.0288:intron:1	chromosome1	1022808	1022846	+	14.9	0.3868	24.878
TU.0288:intron:2	chromosome1	1023795	1023835	+	14	0.9729	14.864
TU.0290:intron:1	chromosome1	1030288	1030337	+	21.4	0.1984	2.408
TU.0290:intron:2	chromosome1	1030442	1030502	+	19	0.4766	7.332
TU.0290:intron:3	chromosome1	1030722	1030810	+	2.21	1.5984	9.234
TU.0290:intron:4	chromosome1	1030927	1030997	+	31.5	0.2442	6.541
TU.0290:intron:5	chromosome1	1031362	1031417	+	27.5	0.3631	2.266
TU.0291:intron:1	chromosome1	1032216	1032257	+	37.1	0.9337	4.431
TU.0291:intron:2	chromosome1	1032311	1032358	+	39.3	0.9856	4.923
TU.0291:intron:3	chromosome1	1032587	1032627	+	51.4	1.2453	19.961
TU.0291:intron:4	chromosome1	1032717	1032765	+	28.8	0.9576	10.394
TU.0292:intron:1	chromosome1	1036220	1036308	+	73.2	0.7305	37.755
TU.0292:intron:2	chromosome1	1036344	1036396	+	33.4	2.209	39.62
TU.0294:intron:1	chromosome1	1041599	1041672	+	10.6	0.6597	2.164
TU.0294:intron:2	chromosome1	1041746	1042069	+	10.8	0.1803	1.846
TU.0296:intron:1	chromosome1	1047386	1047434	+	28.1	0.9572	4.535
TU.0296:intron:2	chromosome1	1047486	1047529	+	29.6	1.6839	4.594
TU.0297:intron:1	chromosome1	1049199	1049364	+	4.82	0.2838	6.129
TU.0297:intron:2	chromosome1	1050089	1050174	+	6.74	0.3778	21.326
TU.0298:intron:1	chromosome1	1051740	1051782	+	5.68	0.1181	3.455
TU.0298:intron:2	chromosome1	1051922	1051970	+	3.88	0.1198	4.727
TU.0299:intron:1	chromosome1	1053168	1053243	+	14.8	0.2208	11.322
TU.0299:intron:2	chromosome1	1053677	1053719	+	16.4	0.1733	3.549
TU.0299:intron:3	chromosome1	1054255	1054345	+	20.4	0.2652	25.317
TU.0299:intron:4	chromosome1	1054810	1054873	+	27.7	0.3635	1.775
TU.0299:intron:5	chromosome1	1054957	1055167	+	25.6	0.8212	7.826
TU.0301:intron:1	chromosome1	1058416	1058464	+	20.7	0.638	5.005
TU.0301:intron:2	chromosome1	1058515	1058622	+	21.8	0.6924	3.805
TU.0301:intron:3	chromosome1	1059778	1059837	+	18.9	1.1802	7.376
TU.0301:intron:4	chromosome1	1060105	1060142	+	25	0.7016	17.44
TU.0301:intron:5	chromosome1	1060671	1060708	+	29.6	0.3727	4.552
TU.0309:intron:1	chromosome1	1106204	1106252	+	4.76	0.1273	13.933
TU.0310:intron:1	chromosome1	1108704	1108758	+	15	0.6085	1.844
TU.0310:intron:2	chromosome1	1108847	1109054	+	1.23	0.5377	14.72
TU.0311:intron:1	chromosome1	1112465	1112507	+	8.99	0.8201	11.339
TU.0318:intron:1	chromosome1	1139334	1139447	+	26.7	0.6273	12.986
TU.0321:intron:1	chromosome1	1145697	1145887	+	12.4	4.7621	11.4
TU.0321:intron:2	chromosome1	1146042	1146109	+	36.2	0.5555	5.278
TU.0328:intron:1	chromosome1	1174708	1174757	+	38.6	3.3359	7.775
TU.0331:intron:1	chromosome1	1186338	1186396	+	54	0.5006	2.175
TU.0335:intron:1	chromosome1	1192593	1192661	+	27	2.1302	5.97
TU.0335:intron:2	chromosome1	1192705	1192778	+	16.3	3.9894	6.522
TU.0335:intron:3	chromosome1	1192842	1192915	+	23.5	0.9459	2.227
TU.0335:intron:4	chromosome1	1193011	1193061	+	27.9	0.6136	5.728
TU.0335:intron:5	chromosome1	1193146	1193196	+	20.9	0.8574	4.265
TU.0337:intron:1	chromosome1	1198542	1198591	+	8.67	0.6737	9.74
TU.0337:intron:2	chromosome1	1199021	1199073	+	19.5	0.3794	10.399
TU.0337:intron:3	chromosome1	1199220	1199297	+	19.9	0.4609	16.738
TU.0337:intron:4	chromosome1	1199398	1199453	+	16.8	0.3925	28.831
TU.0345:intron:1	chromosome1	1225726	1225810	+	19.1	0.6247	2.291
TU.0345:intron:2	chromosome1	1225937	1226038	+	15.3	0.567	4.207
TU.0351:intron:1	chromosome1	1238980	1239024	+	23.3	0.3377	2.875
TU.0351:intron:2	chromosome1	1239109	1239172	+	28.1	0.4693	1.577
TU.0357:intron:1	chromosome1	1255954	1256011	+	17.9	0.4178	4.521
TU.0363:intron:1	chromosome1	1266353	1266399	+	20.8	0.1815	0.771
TU.0365:intron:1	chromosome1	1270917	1271021	+	6.89	0.8553	3.957
TU.0365:intron:2	chromosome1	1271371	1271444	+	9.95	0.3546	1.794
TU.0366:intron:1	chromosome1	1271973	1272014	+	3.07	0.8355	17.962
TU.0367:intron:1	chromosome1	1275770	1275836	+	49.2	0.1408	1.118
TU.0368:intron:1	chromosome1	1276847	1276936	+	3.36	1.4846	11.413
TU.0368:intron:2	chromosome1	1276987	1277040	+	9.22	0.3078	13.542
TU.0368:intron:3	chromosome1	1277109	1277168	+	8.03	0.5734	8.683
TU.0368:intron:4	chromosome1	1277271	1277312	+	9.87	2.1728	35.556
TU.0368:intron:5	chromosome1	1277420	1277457	+	7.76	0.7921	31.392
TU.0369:intron:1	chromosome1	1279780	1279819	+	2.45	0.7268	2.655
TU.0369:intron:2	chromosome1	1279870	1279952	+	3.58	0.091	2.467
TU.0369:intron:3	chromosome1	1280322	1280380	+	0.474	2.3353	17.274
TU.0370:intron:1	chromosome1	1283336	1283386	+	34	0.1849	3.339
TU.0370:intron:2	chromosome1	1283505	1283562	+	24.2	0.5469	5.404
TU.0370:intron:3	chromosome1	1283643	1283758	+	26.7	0.4057	2.109
TU.0370:intron:4	chromosome1	1284106	1284151	+	38.4	0.2944	10.954
TU.0371:intron:1	chromosome1	1285630	1285700	+	90.5	1.0224	5.446
TU.0376:intron:1	chromosome1	1306513	1306568	+	18.8	0.2855	0.193
TU.0380:intron:1	chromosome1	1321484	1321781	+	41.7	5.3185	3.941
TU.0380:intron:2	chromosome1	1321842	1321902	+	40.7	1.642	3.28
TU.0380:intron:3	chromosome1	1322089	1322137	+	37.3	0.743	14.236
TU.0381:intron:1	chromosome1	1325006	1325085	+	1.81	1.3117	7.257
TU.0382:intron:1	chromosome1	1336321	1336388	+	1.95	0.0759	3.026
TU.0382:intron:2	chromosome1	1336633	1336704	+	1.98	0.1629	9.842
TU.0382:intron:3	chromosome1	1336902	1336951	+	2.59	0.1728	8.397
TU.0382:intron:4	chromosome1	1337347	1337401	+	2.46	0.0669	3.802
TU.0383:intron:1	chromosome1	1340534	1340825	+	6.78	0.8134	8.201
TU.0383:intron:2	chromosome1	1341545	1341582	+	5.04	0.9024	10.76
TU.0384:intron:1	chromosome1	1344770	1344814	+	7.73	15.3333	61.861
TU.0385:intron:1	chromosome1	1350872	1350914	+	19.3	0.3108	6.135
TU.0386:intron:1	chromosome1	1354420	1354687	+	7.76	0.1701	1.927
TU.0386:intron:2	chromosome1	1354712	1354757	+	5.79	0.5603	1.954
TU.0390:intron:1	chromosome1	1368241	1368280	+	27	0.3682	4.042
TU.0390:intron:2	chromosome1	1368323	1368387	+	29.5	0.7238	5.443
TU.0390:intron:3	chromosome1	1368442	1368645	+	23	0.5562	11.426
TU.0390:intron:4	chromosome1	1368726	1368807	+	32	1.5207	2.85
TU.0390:intron:5	chromosome1	1368905	1368944	+	13.7	1.3888	8.05
TU.0396:intron:1	chromosome1	1388027	1388066	+	7.6	0.9002	3.228
TU.0396:intron:2	chromosome1	1388575	1388636	+	13.8	0.341	1.559
TU.0403:intron:1	chromosome1	1422072	1422179	+	24.4	1.4778	18.062
TU.0403:intron:2	chromosome1	1422553	1422610	+	11.5	0.5291	13.173
TU.0405:intron:1	chromosome1	1434003	1434047	+	28	0.5508	1.604
TU.0405:intron:2	chromosome1	1434138	1434183	+	21.4	0.3848	5.052
TU.0410:intron:1	chromosome1	1444933	1445058	+	22.2	0.3251	2.976
TU.0412:intron:1	chromosome1	1454781	1454838	+	3.87	17.3379	47.678
TU.0412:intron:2	chromosome1	1454928	1455043	+	37.9	0.3039	4.43
TU.0415:intron:1	chromosome1	1472509	1472553	+	9.17	0.386	2.8
TU.0415:intron:2	chromosome1	1473384	1473439	+	12.8	0.2553	14.746
TU.0419:intron:1	chromosome1	1485888	1485945	+	3.3	0.7636	24.814
TU.0422:intron:1	chromosome1	1499359	1499433	+	14.1	0.2175	48.802
TU.0424:intron:1	chromosome1	1503374	1503419	+	16	0.4033	16.875
TU.0426:intron:1	chromosome1	1521743	1521786	+	9.99	0.5252	1.601
TU.0426:intron:2	chromosome1	1523838	1523896	+	27.2	0.2023	2.205
TU.0433:intron:1	chromosome1	1549488	1549545	+	3.07	0.797	13.182
TU.0433:intron:2	chromosome1	1549603	1549646	+	2.97	0.2019	10.703
TU.0436:intron:1	chromosome1	1558958	1559006	+	14.7	1.6573	8.588
TU.0436:intron:2	chromosome1	1559128	1559173	+	9.67	1.1	22.16
TU.0438:intron:1	chromosome1	1568870	1569063	+	43.3	1.0733	4.966
TU.0438:intron:2	chromosome1	1569161	1569215	+	29.6	0.8123	5.185
TU.0439:intron:1	chromosome1	1575485	1575672	+	20.9	0.5849	8.173
TU.0439:intron:2	chromosome1	1575823	1575885	+	20.7	0.7786	2.387
TU.0439:intron:3	chromosome1	1575977	1576020	+	17.9	0.7769	5.325
TU.0440:intron:1	chromosome1	1577837	1577901	+	3.35	0.2383	2.668
TU.0440:intron:2	chromosome1	1578446	1578491	+	0.753	2.8104	2.173
TU.0440:intron:3	chromosome1	1578657	1578792	+	3.97	0.4119	2.207
TU.0440:intron:4	chromosome1	1578985	1579042	+	7.52	0.2403	7.882
TU.0441:intron:1	chromosome1	1586864	1586943	+	14.5	1.1159	14.454
TU.0442:intron:1	chromosome1	1588759	1588947	+	5.78	2.9055	8.024
TU.0442:intron:2	chromosome1	1589392	1589462	+	2.21	1.9757	9.608
TU.0446:intron:1	chromosome1	1595363	1595410	+	43	0.1967	2.205
TU.0450:intron:1	chromosome1	1604397	1604529	+	26	0.8844	1.714
TU.0454:intron:1	chromosome1	1613855	1613922	+	11.6	0.765	15.047
TU.0457:intron:1	chromosome1	1632088	1632166	+	8.14	2.6522	5.603
TU.0457:intron:2	chromosome1	1632210	1632361	+	12.5	0.6649	5.087
TU.0457:intron:3	chromosome1	1632395	1632444	+	9.6	0.5844	4.586
TU.0458:intron:1	chromosome1	1638742	1638782	+	1.47	0.6163	11.814
TU.0461:intron:1	chromosome1	1643127	1643169	+	16.9	0.3922	32.322
TU.0461:intron:2	chromosome1	1643293	1643509	+	3.72	1.501	12.817
TU.0462:intron:1	chromosome1	1647262	1647316	+	17.5	1.5904	5.744
TU.0462:intron:2	chromosome1	1647417	1647458	+	24.2	0.7672	5.365
TU.0467:intron:1	chromosome1	1670511	1670576	+	13	1.4153	13.534
TU.0467:intron:2	chromosome1	1670814	1670883	+	13.9	0.2167	31.735
TU.0469:intron:1	chromosome1	1680436	1680488	+	3.03	1.0095	5.815
TU.0473:intron:1	chromosome1	1692038	1692077	+	2.75	1.9854	7.158
TU.0473:intron:2	chromosome1	1692113	1692160	+	5.52	0.3993	10.436
TU.0473:intron:3	chromosome1	1692243	1692296	+	7.76	0.5188	6.198
TU.0473:intron:4	chromosome1	1692407	1692471	+	2.52	0.4636	1.991
TU.0474:intron:1	chromosome1	1695105	1695151	+	20.3	0.2019	5.98
TU.0474:intron:2	chromosome1	1695200	1695252	+	18.1	2.4086	1.801
TU.0475:intron:1	chromosome1	1696690	1696831	+	17.3	0.9205	2.371
TU.0479:intron:1	chromosome1	1708825	1708861	+	17.9	1.733	5.87
TU.0480:intron:1	chromosome1	1710550	1710692	+	74	0.4949	36.182
TU.0482:intron:1	chromosome1	1712940	1713156	+	5.32	0.4297	0.544
TU.0484:intron:1	chromosome1	1722025	1722069	+	4.96	0.2288	5.66
TU.0488:intron:1	chromosome1	1751449	1751502	+	15.3	0.2123	9.516
TU.0490:intron:1	chromosome1	1761232	1761275	+	2.99	0.2471	3.096
TU.0491:intron:1	chromosome1	1767711	1767783	+	14.3	1.4722	5.988
TU.0495:intron:1	chromosome1	1776609	1776661	+	8.42	0.4073	1.84
TU.0495:intron:2	chromosome1	1776958	1777068	+	10.5	1.4741	8.746
TU.0496:intron:1	chromosome1	1778564	1778601	+	2.07	1.3761	2.804
TU.0496:intron:2	chromosome1	1778670	1778719	+	7.28	0.3034	1.388
TU.0497:intron:1	chromosome1	1786458	1786499	+	12.7	0.3798	5.129
TU.0497:intron:2	chromosome1	1786543	1786604	+	12.7	0.847	3.901
TU.0497:intron:3	chromosome1	1786638	1786705	+	9.95	1.0261	5.628
TU.0497:intron:4	chromosome1	1787353	1787450	+	2.14	0.5019	12.288
TU.0497:intron:5	chromosome1	1787659	1787714	+	7.2	0.446	6.983
TU.0497:intron:6	chromosome1	1788093	1788191	+	8.86	0.2311	21.491
TU.0497:intron:7	chromosome1	1788447	1788498	+	13.9	0.8542	7.411
TU.0511:intron:1	chromosome1	1838853	1838969	+	6.53	0.775	21.658
TU.0517:intron:1	chromosome1	1863382	1863433	+	13.3	0.2879	22.8
TU.0517:intron:2	chromosome1	1863702	1863763	+	22.1	1.615	57.052
TU.0517:intron:3	chromosome1	1864361	1864414	+	25.3	0.3514	6.639
TU.0520:intron:1	chromosome1	1876887	1876958	+	1.46	0.2851	47.579
TU.0521:intron:1	chromosome1	1878786	1878832	+	6.97	0.4267	9.876
TU.0524:intron:1	chromosome1	1893061	1893115	+	7.73	0.599	97.914
TU.0527:intron:1	chromosome1	1900166	1900206	+	18.5	5.3579	39.447
TU.0527:intron:2	chromosome1	1900290	1900328	+	28.2	0.4086	5.248
TU.0527:intron:3	chromosome1	1900347	1900385	+	36.3	2.4618	7.717
TU.0527:intron:4	chromosome1	1900638	1900698	+	23.9	1.3413	4.475
TU.0533:intron:1	chromosome1	1916156	1916318	+	19.9	0.5399	2.495
TU.0533:intron:2	chromosome1	1916388	1916817	+	11.6	2.8131	4.782
TU.0535:intron:1	chromosome1	1923086	1923192	+	5.36	0.4146	5.106
TU.0536:intron:1	chromosome1	1925126	1925176	+	7.17	0.3146	8.413
TU.0536:intron:2	chromosome1	1925274	1925345	+	4.45	1.1476	2.734
TU.0539:intron:1	chromosome1	1939005	1939074	+	30.4	0.4437	2.04
TU.0547:intron:1	chromosome1	1965295	1965333	+	22.8	1.6264	8.631
TU.0547:intron:2	chromosome1	1965804	1965844	+	16.2	1.4011	29.838
TU.0547:intron:3	chromosome1	1966051	1966101	+	35.1	1.8452	19.525
TU.0550:intron:1	chromosome1	1975314	1975378	+	7.9	0.8949	22.411
TU.0550:intron:2	chromosome1	1976130	1976205	+	13.3	1.0655	2.918
TU.0551:intron:1	chromosome1	1977007	1977067	+	41.3	0.6208	5.579
TU.0551:intron:2	chromosome1	1977192	1977261	+	22.5	1.6553	1.923
TU.0551:intron:3	chromosome1	1977364	1977403	+	27.3	2.493	5.301
TU.0551:intron:4	chromosome1	1977450	1977555	+	53.1	0.4741	6.899
TU.0551:intron:5	chromosome1	1977602	1977650	+	36.9	1.505	3.176
TU.0551:intron:6	chromosome1	1978593	1978638	+	25.5	0.764	9.414
TU.0552:intron:1	chromosome1	1984208	1984252	+	1.35	7.5315	5.306
TU.0553:intron:1	chromosome1	1985874	1985929	+	2.32	0.1754	8.403
TU.0562:intron:1	chromosome1	2016457	2016508	+	23.3	1.7737	3.627
TU.0562:intron:2	chromosome1	2016699	2016840	+	30.9	0.4415	1.817
TU.0562:intron:3	chromosome1	2017260	2017319	+	6.07	5.4435	41.611
TU.0566:intron:1	chromosome1	2031606	2031666	+	40.7	0.3563	3.273
TU.0568:intron:1	chromosome1	2036668	2036712	+	3.07	0.6251	6.138
TU.0568:intron:2	chromosome1	2036826	2036863	+	2.17	0.454	6.709
TU.0568:intron:3	chromosome1	2036960	2037007	+	1.09	0.3482	7.189
TU.0568:intron:4	chromosome1	2037418	2037467	+	3.81	0.3153	7.157
TU.0568:intron:5	chromosome1	2039068	2039115	+	2.41	0.3162	5.164
TU.0571:intron:1	chromosome1	2043955	2044008	+	16.7	0.6173	1.404
TU.0574:intron:1	chromosome1	2057625	2057663	+	9.05	3.3113	12.213
TU.0574:intron:2	chromosome1	2057696	2057727	+	10.5	5.2302	2.292
TU.0574:intron:3	chromosome1	2057838	2057892	+	85.7	0.6165	4.649
TU.0574:intron:4	chromosome1	2057929	2057973	+	83.8	0.842	9.306
TU.0574:intron:5	chromosome1	2058045	2058336	+	52.8	0.7009	4.105
TU.0587:intron:1	chromosome1	2107368	2107881	+	1.6	0.505	1.649
TU.0590:intron:1	chromosome1	2123357	2123451	+	6.22	0.6506	2.79
TU.0592:intron:1	chromosome1	2126158	2126200	+	5.96	0.5873	13.788
TU.0592:intron:2	chromosome1	2126279	2126326	+	11.3	0.7642	9.889
TU.0592:intron:3	chromosome1	2126392	2126439	+	11.2	0.5354	7.557
TU.0592:intron:4	chromosome1	2126697	2126732	+	13.6	0.7275	3.053
TU.0592:intron:5	chromosome1	2127505	2127550	+	14.5	1.022	8.981
TU.0592:intron:6	chromosome1	2127653	2127700	+	8.25	0.7373	9.772
TU.0592:intron:7	chromosome1	2127870	2127911	+	14.3	0.369	31.33
TU.0592:intron:8	chromosome1	2128233	2128270	+	6.21	0.5083	15.02
TU.0592:intron:9	chromosome1	2128481	2128522	+	8.12	0.4612	1.92
TU.0592:intron:10	chromosome1	2129267	2129312	+	9	0.6886	2.74
TU.0592:intron:11	chromosome1	2131510	2131549	+	10.7	0.6211	8.913
TU.0593:intron:1	chromosome1	2133703	2133781	+	1.96	0.0928	2.9
TU.0593:intron:2	chromosome1	2134097	2134149	+	3.93	0.1675	0.958
TU.0593:intron:3	chromosome1	2134336	2134375	+	2.45	0.2048	2.738
TU.0593:intron:4	chromosome1	2134489	2134573	+	4.28	0.4093	17.164
TU.0597:intron:1	chromosome1	2145780	2145926	+	5.37	0.8867	6.026
TU.0597:intron:2	chromosome1	2145988	2146042	+	3.5	0.6754	3.949
TU.0597:intron:3	chromosome1	2146171	2146325	+	5.47	1.3074	12.281
TU.0598:intron:1	chromosome1	2150883	2150929	+	92.5	34.0875	66.917
TU.0598:intron:2	chromosome1	2151343	2151385	+	186	21.7099	51.92
TU.0598:intron:3	chromosome1	2152200	2152259	+	16.4	0.637	2.301
TU.0598:intron:4	chromosome1	2152541	2152698	+	25.3	0.2531	0.871
TU.0598:intron:5	chromosome1	2153012	2153072	+	26.7	0.1205	1.86
TU.0598:intron:6	chromosome1	2153375	2153467	+	19.7	0.6554	11.694
TU.0601:intron:1	chromosome1	2160603	2160648	+	13.4	0.208	17.727
TU.0601:intron:2	chromosome1	2160830	2160907	+	12.3	1.9612	38.772
TU.0603:intron:1	chromosome1	2167246	2167301	+	9.18	0.9704	2.654
TU.0616:intron:1	chromosome1	2215736	2215791	+	26.2	0.3134	2.058
TU.0616:intron:2	chromosome1	2216242	2216485	+	28	0.287	2.669
TU.0616:intron:3	chromosome1	2216567	2216620	+	31.4	0.3151	2.282
TU.0621:intron:1	chromosome1	2243678	2243737	+	9.9	1.2275	2.636
TU.0633:intron:1	chromosome1	2276975	2277025	+	33.7	0.4635	4.804
TU.0634:intron:1	chromosome1	2280443	2280491	+	13.1	0.3371	22.995
TU.0634:intron:2	chromosome1	2280767	2280859	+	17.4	0.597	9.504
TU.0634:intron:3	chromosome1	2280883	2280991	+	15.5	1.2998	7.99
TU.0634:intron:4	chromosome1	2281121	2281167	+	18.3	0.5244	8.832
TU.0634:intron:5	chromosome1	2281240	2281307	+	15.7	0.5504	19.9
TU.0635:intron:1	chromosome1	2282243	2282302	+	51.2	0.929	8.106
TU.0635:intron:2	chromosome1	2282434	2282482	+	40	0.8751	21.959
TU.0640:intron:1	chromosome1	2293089	2293136	+	NA	NA	NA
TU.0644:intron:1	chromosome1	2299134	2299192	+	5.41	0.7623	1.848
TU.0644:intron:2	chromosome1	2299300	2299349	+	5.32	0.9303	6.225
TU.0647:intron:1	chromosome1	2309213	2309258	+	0.148	0.875	4.462
TU.0647:intron:2	chromosome1	2309570	2309609	+	9.97	1.426	12.174
TU.0647:intron:3	chromosome1	2309668	2309713	+	7.55	0.6586	23.598
TU.0647:intron:4	chromosome1	2309947	2309997	+	8.27	2.5445	15.073
TU.0647:intron:5	chromosome1	2310089	2310129	+	17.3	1.0982	39.203
TU.0648:intron:1	chromosome1	2313962	2314048	+	7.96	0.5654	2.066
TU.0648:intron:2	chromosome1	2314132	2314189	+	4.31	0.8074	6.132
TU.0648:intron:3	chromosome1	2315350	2315385	+	10	0.6765	4.752
TU.0648:intron:4	chromosome1	2315600	2315700	+	7.33	1.6626	6.022
TU.0653:intron:1	chromosome1	2327863	2328646	+	18.4	0.4744	28.107
TU.0654:intron:1	chromosome1	2338280	2338417	+	22.5	0.4577	8.572
TU.0655:intron:1	chromosome1	2339977	2340020	+	25.4	0.8971	15.376
TU.0655:intron:2	chromosome1	2340169	2340218	+	19.6	0.3114	5.56
TU.0655:intron:3	chromosome1	2340276	2340391	+	19.9	1.2047	16.051
TU.0655:intron:4	chromosome1	2340951	2340990	+	9.39	1.3202	13.272
TU.0656:intron:1	chromosome1	2344741	2344793	+	1.17	8.1667	8.347
TU.0657:intron:1	chromosome1	2348089	2348208	+	19.9	2.8586	6.889
TU.0657:intron:2	chromosome1	2348323	2348424	+	20.4	0.5982	7.71
TU.0658:intron:1	chromosome1	2350341	2350382	+	13.6	4.8313	37.574
TU.0658:intron:2	chromosome1	2350472	2350540	+	14	0.9683	4.744
TU.0662:intron:1	chromosome1	2357469	2357575	+	10.2	0.6712	11.414
TU.0662:intron:2	chromosome1	2357698	2357762	+	15.7	0.487	4.185
TU.0667:intron:1	chromosome1	2371810	2371876	+	1.92	0.7469	6.203
TU.0667:intron:2	chromosome1	2371966	2372102	+	1.72	0.4925	5.425
TU.0669:intron:1	chromosome1	2377516	2377581	+	3.33	0.8413	6.714
TU.0669:intron:2	chromosome1	2377653	2377764	+	5.07	0.9765	7.186
TU.0672:intron:1	chromosome1	2383181	2383233	+	2.38	0.2473	6.829
TU.0673:intron:1	chromosome1	2387266	2387321	+	14.8	0.7241	9.798
TU.0674:intron:1	chromosome1	2390241	2390278	+	2.33	1.2538	27.132
TU.0674:intron:2	chromosome1	2390548	2390589	+	1.92	0.7382	14.628
TU.0674:intron:3	chromosome1	2391012	2391054	+	9.34	1.429	14.107
TU.0676:intron:1	chromosome1	2396616	2396700	+	NA	NA	NA
TU.0677:intron:1	chromosome1	2399488	2399528	+	23.8	0.3325	3.582
TU.0677:intron:2	chromosome1	2400463	2400516	+	28.4	0.3341	10.442
TU.0678:intron:1	chromosome1	2406688	2406745	+	23.4	0.8205	1.437
TU.0678:intron:2	chromosome1	2406806	2406865	+	15	0.5994	6.525
TU.0682:intron:1	chromosome1	2426280	2426413	+	10.4	0.8004	13.762
TU.0683:intron:1	chromosome1	2431128	2431183	+	10.2	0.2642	7.291
TU.0683:intron:2	chromosome1	2431817	2431856	+	5.38	0.2142	8.214
TU.0686:intron:1	chromosome1	2436242	2436466	+	32.4	1.1292	7.674
TU.0687:intron:1	chromosome1	2439658	2439854	+	49.7	0.4152	1.165
TU.0687:intron:2	chromosome1	2440254	2440506	+	65.9	0.5495	0.356
TU.0688:intron:1	chromosome1	2445413	2445472	+	0.64	0.829	1.173
TU.0688:intron:2	chromosome1	2445969	2446051	+	0.626	0.3714	0.92
TU.0694:intron:1	chromosome1	2465406	2465445	+	37.3	0.382	9.909
TU.0694:intron:2	chromosome1	2465836	2465877	+	30.2	0.6827	4.032
TU.0694:intron:3	chromosome1	2466070	2466112	+	35	0.5737	7.559
TU.0702:intron:1	chromosome1	2499825	2499874	+	3.25	0.1277	6.832
TU.0703:intron:1	chromosome1	2503958	2504007	+	6.34	0.3056	8.699
TU.0709:intron:1	chromosome1	2521751	2521808	+	12.3	0.5695	3.561
TU.0709:intron:2	chromosome1	2521918	2522033	+	10.6	0.7614	7.143
TU.0712:intron:1	chromosome1	2528102	2528153	+	5.2	0.1003	1.492
TU.0720:intron:1	chromosome1	2564087	2564156	+	5.27	0.8866	5.551
TU.0720:intron:2	chromosome1	2564307	2564470	+	4.51	1.0522	2.878
TU.0721:intron:1	chromosome1	2577578	2577619	+	26.4	0.2371	8.229
TU.0726:intron:1	chromosome1	2583903	2583940	+	25.3	1.6851	21.042
TU.0727:intron:1	chromosome1	2585944	2585990	+	7.24	0.4606	1.632
TU.0728:intron:1	chromosome1	2587898	2587951	+	5.47	0.7423	17.313
TU.0730:intron:1	chromosome1	2598496	2598551	+	24.4	0.3454	65.307
TU.0730:intron:2	chromosome1	2599300	2599351	+	42.1	0.3136	22.022
TU.0732:intron:1	chromosome1	2606228	2606278	+	39.9	0.9413	6.653
TU.0732:intron:2	chromosome1	2606318	2606540	+	38.3	6.09	4.676
TU.0732:intron:3	chromosome1	2606614	2606654	+	82.6	0.9121	10.045
TU.0733:intron:1	chromosome1	2607959	2608088	+	10.6	6.2683	11.937
TU.0736:intron:1	chromosome1	2613311	2613382	+	8.47	1.326	18.805
TU.0745:intron:1	chromosome1	2637809	2637978	+	9.54	0.9704	7.661
TU.0745:intron:2	chromosome1	2638211	2638303	+	21.4	1.2054	13.188
TU.0745:intron:3	chromosome1	2639058	2639120	+	7.03	0.6641	30.548
TU.0746:intron:1	chromosome1	2643573	2643611	+	57.7	2.3047	1.691
TU.0746:intron:2	chromosome1	2643684	2643859	+	53.6	0.8315	5.973
TU.0751:intron:1	chromosome1	2667218	2667268	+	1.07	34.7641	3.88
TU.0755:intron:1	chromosome1	2677374	2677427	+	6.06	0.6072	4.444
TU.0759:intron:1	chromosome1	2688264	2688316	+	24	0.72	3.907
TU.0760:intron:1	chromosome1	2689772	2690152	+	14.7	1.0401	2.901
TU.0760:intron:2	chromosome1	2690273	2690407	+	22.8	0.4925	4.588
TU.0760:intron:3	chromosome1	2690744	2690803	+	12.6	0.6533	12.504
TU.0762:intron:1	chromosome1	2694777	2694816	+	12.5	1.1089	3.61
TU.0762:intron:2	chromosome1	2694837	2694902	+	17.6	0.9908	2.34
TU.0762:intron:3	chromosome1	2694918	2694981	+	13.5	0.1913	1.372
TU.0762:intron:4	chromosome1	2695102	2695170	+	8.83	0.7088	6.128
TU.0762:intron:5	chromosome1	2695620	2695683	+	14.1	0.4157	1.954
TU.0763:intron:1	chromosome1	2700522	2700657	+	86.6	0.4693	0.609
TU.0764:intron:1	chromosome1	2701654	2701693	+	7.55	1.1342	22.223
TU.0766:intron:1	chromosome1	2708447	2708778	+	22.8	0.7489	8.317
TU.0769:intron:1	chromosome1	2721101	2721201	+	18.5	0.3018	4.636
TU.0769:intron:2	chromosome1	2721356	2721404	+	19	0.2467	6.248
TU.0769:intron:3	chromosome1	2721500	2721551	+	17.6	0.4403	6.947
TU.0769:intron:4	chromosome1	2721644	2721747	+	11.9	0.8263	8.223
TU.0769:intron:5	chromosome1	2722009	2722059	+	32	0.2632	3.85
TU.0769:intron:6	chromosome1	2722292	2722374	+	16.7	0.8193	31.96
TU.0770:intron:1	chromosome1	2723211	2723272	+	16.7	0.5759	8.869
TU.0770:intron:2	chromosome1	2723301	2723348	+	23.6	0.277	20.178
TU.0770:intron:3	chromosome1	2723560	2723607	+	23.2	0.4083	8.598
TU.0776:intron:1	chromosome1	2740841	2740893	+	41.1	0.3452	2.219
TU.0777:intron:1	chromosome1	2749101	2749163	+	9.42	0.508	5.049
TU.0779:intron:1	chromosome1	2754900	2754967	+	5.2	0.2965	1.524
TU.0779:intron:2	chromosome1	2755104	2755191	+	2.18	0.7401	6.392
TU.0783:intron:1	chromosome1	2762383	2762453	+	21.5	1.4531	1.725
TU.0783:intron:2	chromosome1	2762494	2762561	+	34.3	0.1895	2.879
TU.0783:intron:3	chromosome1	2762586	2762661	+	29.2	1.1548	2.626
TU.0783:intron:4	chromosome1	2762723	2762786	+	18.2	1.6463	5.375
TU.0783:intron:5	chromosome1	2762834	2762874	+	21.2	0.579	1.925
TU.0783:intron:6	chromosome1	2762922	2763000	+	17.4	0.3549	5.912
TU.0783:intron:7	chromosome1	2763127	2763180	+	24.8	0.4964	5.122
TU.0786:intron:1	chromosome1	2777555	2777618	+	11.7	0.3606	7.982
TU.0787:intron:1	chromosome1	2781551	2781616	+	7.53	1.1508	4.212
TU.0787:intron:2	chromosome1	2781687	2781746	+	9.8	0.7364	1.27
TU.0787:intron:3	chromosome1	2781896	2781968	+	8.11	0.7238	4.641
TU.0788:intron:1	chromosome1	2788079	2788127	+	20.7	0.5211	4.008
TU.0788:intron:2	chromosome1	2788239	2788298	+	36.4	0.1865	6.702
TU.0792:intron:1	chromosome1	2795046	2795289	+	57.9	0.8339	3.145
TU.0794:intron:1	chromosome1	2804122	2804387	+	9.39	1.2825	2.242
TU.0797:intron:1	chromosome1	2814517	2814927	+	22.9	1.4593	12.399
TU.0798:intron:1	chromosome1	2817624	2817664	+	5.67	0.2468	3.362
TU.0798:intron:2	chromosome1	2818038	2818077	+	9.39	0.6741	4.971
TU.0804:intron:1	chromosome1	2830600	2830798	+	17.5	0.4826	3.293
TU.0804:intron:2	chromosome1	2830807	2830991	+	19	0.6021	3.804
TU.0805:intron:1	chromosome1	2833037	2833098	+	59.6	1.2578	1.973
TU.0805:intron:2	chromosome1	2833170	2833425	+	41.1	2.6177	4.265
TU.0805:intron:3	chromosome1	2833530	2833595	+	42.1	0.4224	3.717
TU.0807:intron:1	chromosome1	2852039	2852174	+	4.14	0.5027	2.714
TU.0808:intron:1	chromosome1	2857428	2857462	+	5.47	0.6359	3.471
TU.0809:intron:1	chromosome1	2859492	2859618	+	16.9	0.3258	0.603
TU.0814:intron:1	chromosome1	2885527	2885591	+	38.3	0.7085	14.151
TU.0814:intron:2	chromosome1	2885633	2885723	+	36.7	0.9337	42.958
TU.0815:intron:1	chromosome1	2890185	2890239	+	9.31	0.666	27.465
TU.0818:intron:1	chromosome1	2902762	2902828	+	26.5	0.2734	14.026
TU.0848:intron:1	chromosome1	2989508	2989564	+	14.7	0.5318	1.081
TU.0848:intron:2	chromosome1	2989591	2989642	+	4.98	11.2833	2.679
TU.0849:intron:1	chromosome1	2991108	2991156	+	20.8	0.4258	2.606
TU.0849:intron:2	chromosome1	2991272	2991497	+	18.5	0.6581	8.797
TU.0850:intron:1	chromosome1	2993148	2993259	+	0.00948	18.4565	20.188
TU.0856:intron:1	chromosome1	3004949	3005025	+	0.533	1.3558	2.54
TU.0858:intron:1	chromosome1	3014556	3014594	+	2.18	0.361	3.68
TU.0858:intron:2	chromosome1	3014664	3014719	+	3.99	0.6698	5.925
TU.0858:intron:3	chromosome1	3014948	3015006	+	1.86	0.6411	4.641
TU.0858:intron:4	chromosome1	3015473	3015514	+	5.2	0.523	9.306
TU.0858:intron:5	chromosome1	3016561	3016600	+	4.39	0.3333	3.889
TU.0858:intron:6	chromosome1	3016776	3016825	+	4.99	0.4355	9.627
TU.0858:intron:7	chromosome1	3016968	3017010	+	4.23	0.1283	25.147
TU.0863:intron:1	chromosome1	3037878	3037919	+	2.33	0.6542	3.384
TU.0870:intron:1	chromosome1	3061316	3061374	+	23.6	0.3108	13.546
TU.0873:intron:1	chromosome1	3066658	3066706	+	13.7	0.455	3.274
TU.0873:intron:2	chromosome1	3068371	3068413	+	16.7	0.3975	4.685
TU.0873:intron:3	chromosome1	3068735	3068781	+	13.2	0.3515	5.497
TU.0874:intron:1	chromosome1	3075714	3075891	+	16.2	6.5038	15.722
TU.0877:intron:1	chromosome1	3081105	3081154	+	22.5	1.5329	3.216
TU.0879:intron:1	chromosome1	3087072	3087126	+	3.07	1.6545	5.271
TU.0879:intron:2	chromosome1	3087169	3087229	+	11.3	0.9337	4.13
TU.0879:intron:3	chromosome1	3087277	3087383	+	15.4	0.249	4.893
TU.0879:intron:4	chromosome1	3087588	3087703	+	5.75	0.4905	7.445
TU.0879:intron:5	chromosome1	3087839	3087894	+	10.2	0.4456	5.125
TU.0883:intron:1	chromosome1	3100668	3100746	+	4.16	0.8896	11.582
TU.0887:intron:1	chromosome1	3110324	3110507	+	16.4	1.4965	2.56
TU.0888:intron:1	chromosome1	3122720	3122923	+	1.96	0.1175	1.505
TU.0888:intron:2	chromosome1	3126311	3126355	+	5.81	0.2235	5.262
TU.0889:intron:1	chromosome1	3127814	3127861	+	3.75	0.7371	1.931
TU.0894:intron:1	chromosome1	3141604	3141651	+	27.4	0.2745	12.915
TU.0894:intron:2	chromosome1	3142330	3142395	+	30.5	0.3883	7.455
TU.0894:intron:3	chromosome1	3142668	3142718	+	35.9	0.7556	25.239
TU.0895:intron:1	chromosome1	3144047	3144124	+	58.1	0.3063	7.156
TU.0896:intron:1	chromosome1	3145251	3145297	+	2.12	0.2001	4.526
TU.0899:intron:1	chromosome1	3151626	3151788	+	10.8	0.5518	24.394
TU.0899:intron:2	chromosome1	3151870	3151951	+	12.6	2.591	12.066
TU.0899:intron:3	chromosome1	3152080	3152133	+	21	0.5648	12.305
TU.0899:intron:4	chromosome1	3152256	3152327	+	10.1	0.4023	17.463
TU.0902:intron:1	chromosome1	3163224	3163271	+	12.4	1.0887	50.576
TU.0902:intron:2	chromosome1	3163312	3163422	+	10.6	3.7332	14.522
TU.0904:intron:1	chromosome1	3166526	3166587	+	44	0.3476	1.296
TU.0904:intron:2	chromosome1	3166759	3166864	+	59.9	0.2854	2.427
TU.0910:intron:1	chromosome1	3185578	3185700	+	25.6	0.4201	1.822
TU.0913:intron:1	chromosome1	3197444	3197529	+	0.268	16.3549	5.087
TU.0913:intron:2	chromosome1	3199996	3200060	+	17.4	9.3728	4.395
TU.0914:intron:1	chromosome1	3202834	3202876	+	11.8	2.2231	10.174
TU.0915:intron:1	chromosome1	3203924	3204067	+	11.1	0.4637	8.421
TU.0916:intron:1	chromosome1	3207751	3207869	+	33.9	0.4457	2.932
TU.0917:intron:1	chromosome1	3210103	3210317	+	17.8	0.3192	5.757
TU.0920:intron:1	chromosome1	3228784	3228832	+	9.46	0.187	8.006
TU.0921:intron:1	chromosome1	3233908	3233957	+	37.9	3.9514	11.155
TU.0927:intron:1	chromosome1	3253392	3253439	+	2.16	0.5233	34.261
TU.0930:intron:1	chromosome1	3268513	3268576	+	31.2	0.2821	5.15
TU.0932:intron:1	chromosome1	3275875	3275924	+	6.83	0.251	7.229
TU.0933:intron:1	chromosome1	3281515	3281583	+	12.9	0.1897	3.135
TU.0934:intron:1	chromosome1	3286668	3286746	+	18.4	0.8547	2.786
TU.0936:intron:1	chromosome1	3293647	3293950	+	0.944	2.1151	2.84
TU.0942:intron:1	chromosome1	3322019	3322070	+	16.5	0.7231	8.258
TU.0942:intron:2	chromosome1	3322332	3322378	+	28	1.0165	46.122
TU.0946:intron:1	chromosome1	3335588	3335686	+	4.08	0.2474	5.498
TU.0946:intron:2	chromosome1	3335881	3335923	+	3.68	0.5072	5.534
TU.0948:intron:1	chromosome1	3339178	3339217	+	35.3	0.3774	1.804
TU.0948:intron:2	chromosome1	3339292	3339347	+	21.3	0.5039	3.053
TU.0949:intron:1	chromosome1	3344820	3344870	+	15.6	1.2648	2.963
TU.0949:intron:2	chromosome1	3344909	3345030	+	20.5	0.7419	2.828
TU.0950:intron:1	chromosome1	3347056	3347120	+	10.6	0.4514	2.274
TU.0951:intron:1	chromosome1	3352531	3352568	+	2.89	0.1557	1.908
TU.0951:intron:2	chromosome1	3352694	3352984	+	1.36	0.3158	0.677
TU.0952:intron:1	chromosome1	3357080	3357128	+	31	0.5057	6.956
TU.0956:intron:1	chromosome1	3376103	3376197	+	10.9	10.6563	24.059
TU.0957:intron:1	chromosome1	3377217	3377279	+	27	0.9913	5.657
TU.0957:intron:2	chromosome1	3377367	3377518	+	14	0.7971	1.552
TU.0959:intron:1	chromosome1	3380829	3380899	+	24.2	1.5703	23.122
TU.0959:intron:2	chromosome1	3380985	3381095	+	45.2	0.8291	17.851
TU.0959:intron:3	chromosome1	3381144	3381198	+	45.1	2.1763	18.94
TU.0959:intron:4	chromosome1	3381345	3381458	+	42.1	0.2711	17.398
TU.0960:intron:1	chromosome1	3384338	3384744	+	39.9	1.065	1.147
TU.0962:intron:1	chromosome1	3388274	3388316	+	23	1.547	1.71
TU.0962:intron:2	chromosome1	3388435	3388475	+	31.1	0.4069	1.873
TU.0962:intron:3	chromosome1	3388780	3388912	+	47.6	0.1895	1.372
TU.0971:intron:1	chromosome1	3412570	3412609	+	8.89	2.7604	21.018
TU.0971:intron:2	chromosome1	3412732	3412777	+	11.8	2.1037	9.86
TU.0974:intron:1	chromosome1	3426105	3426210	+	4.31	0.2909	2.041
TU.0974:intron:2	chromosome1	3428391	3428427	+	1.9	0.3441	8.671
TU.0975:intron:1	chromosome1	3431390	3431480	+	5.36	0.3421	4.407
TU.0977:intron:1	chromosome1	3438945	3438986	+	2.2	0.2752	3.402
TU.0977:intron:2	chromosome1	3439621	3439673	+	2.77	0.097	2.795
TU.0977:intron:3	chromosome1	3441362	3441486	+	4.63	0.5801	11.761
TU.0978:intron:1	chromosome1	3444097	3444281	+	16.5	0.2651	1.904
TU.0983:intron:1	chromosome1	3463128	3463258	+	2.94	1.77	33.278
TU.0983:intron:2	chromosome1	3463699	3463744	+	1.65	0.4793	2.038
TU.0984:intron:1	chromosome1	3466588	3466771	+	16.8	4.4567	23.362
TU.0984:intron:2	chromosome1	3467476	3467607	+	32.2	1.6728	36.402
TU.0990:intron:1	chromosome1	3484699	3484735	+	2.09	1.7001	2.749
TU.0990:intron:2	chromosome1	3485066	3485240	+	8.66	0.4986	13.251
TU.0990:intron:3	chromosome1	3485343	3485381	+	0.488	0.783	13.508
TU.0990:intron:4	chromosome1	3485484	3485581	+	13	0.6396	7.082
TU.0990:intron:5	chromosome1	3485975	3486055	+	1.5	1.0803	10.357
TU.0991:intron:1	chromosome1	3490685	3490768	+	12.2	0.2352	2.911
TU.0993:intron:1	chromosome1	3494776	3495046	+	5.65	0.8521	3.664
TU.0994:intron:1	chromosome1	3499283	3499428	+	3.8	0.5714	39.706
TU.0995:intron:1	chromosome1	3504270	3504310	+	1.36	0.5562	47.812
TU.0995:intron:2	chromosome1	3504378	3504421	+	5.28	0.3377	9.324
TU.0995:intron:3	chromosome1	3505001	3505063	+	9.19	1.463	22.158
TU.0995:intron:4	chromosome1	3505210	3505310	+	5.47	0.395	13.325
TU.0998:intron:1	chromosome1	3514131	3514186	+	1.9	0.1158	1.163
TU.0999:intron:1	chromosome1	3515855	3515932	+	5.33	0.4023	4.792
TU.1003:intron:1	chromosome1	3528386	3528453	+	62.5	0.1534	1.363
TU.1003:intron:2	chromosome1	3528629	3528762	+	45.3	1.3506	2.017
TU.1004:intron:1	chromosome1	3530471	3530614	+	9.37	2.0823	2.297
TU.1005:intron:1	chromosome1	3536618	3536730	+	0.176	3.069	12.543
TU.1005:intron:2	chromosome1	3537789	3537984	+	13.7	0.7565	39.852
TU.1009:intron:1	chromosome1	3560942	3561256	+	11.8	0.8088	2.528
TU.1016:intron:1	chromosome1	3599172	3599240	+	63	0.482	1.007
TU.1021:intron:1	chromosome1	3612192	3612236	+	7.67	1.5401	4.465
TU.1021:intron:2	chromosome1	3612324	3612421	+	12.9	0.1625	3.016
TU.1021:intron:3	chromosome1	3612487	3612597	+	7.2	0.8606	3.662
TU.1021:intron:4	chromosome1	3612675	3612876	+	2.88	4.0647	4.662
TU.1031:intron:1	chromosome1	3643369	3643633	+	4.46	0.403	28.363
TU.1033:intron:1	chromosome1	3649602	3649715	+	32	1.1775	12.813
TU.1033:intron:2	chromosome1	3649750	3649798	+	27.3	2.5511	7.554
TU.1033:intron:3	chromosome1	3649828	3649938	+	27.4	1.9647	6.843
TU.1033:intron:4	chromosome1	3650059	3650116	+	26.4	1.1351	9.33
TU.1033:intron:5	chromosome1	3650261	3650337	+	22.1	0.977	36.364
TU.1033:intron:6	chromosome1	3650342	3650389	+	21.1	2.5843	34.869
TU.1038:intron:1	chromosome1	3655254	3655469	+	80.6	1.3245	5.041
TU.1039:intron:1	chromosome1	3659192	3659270	+	11.1	0.7642	6.088
TU.1039:intron:2	chromosome1	3659421	3659526	+	12.3	0.7668	8.308
TU.1040:intron:1	chromosome1	3660439	3660490	+	6.79	0.7294	108.366
TU.1040:intron:2	chromosome1	3660557	3660606	+	14.2	1.1598	59.798
TU.1042:intron:1	chromosome1	3666037	3666133	+	3.45	1.5888	3.874
TU.1042:intron:2	chromosome1	3666224	3666979	+	9	1.2997	1.871
TU.1042:intron:3	chromosome1	3667060	3667112	+	8.78	1.0582	6.627
TU.1042:intron:4	chromosome1	3667171	3667313	+	15.2	0.3416	3.542
TU.1048:intron:1	chromosome1	3688807	3689321	+	11.4	0.9012	14.748
TU.1048:intron:2	chromosome1	3689639	3689721	+	19.2	1.2728	23.308
TU.1048:intron:3	chromosome1	3690442	3690483	+	13.3	0.1998	10.15
TU.1050:intron:1	chromosome1	3692885	3692935	+	16.5	0.6925	2.431
TU.1050:intron:2	chromosome1	3693163	3693302	+	16.1	1.7204	3.255
TU.1052:intron:1	chromosome1	3697753	3697794	+	9.04	0.215	14.846
TU.1052:intron:2	chromosome1	3698369	3698420	+	3.89	0.657	29.941
TU.1052:intron:3	chromosome1	3698528	3698569	+	NA	NA	NA
TU.1052:intron:4	chromosome1	3699311	3699358	+	23.3	1.0012	26.286
TU.1052:intron:5	chromosome1	3699539	3699581	+	14.2	0.4176	21.862
TU.1054:intron:1	chromosome1	3711672	3711720	+	2.66	0.2527	3.296
TU.1054:intron:2	chromosome1	3711862	3711912	+	9.58	0.2108	4.873
TU.1054:intron:3	chromosome1	3712015	3712066	+	3.46	0.4554	2.901
TU.1054:intron:4	chromosome1	3712928	3712967	+	9.75	0.4522	8.758
TU.1054:intron:5	chromosome1	3713097	3713146	+	6.08	1.1293	14.465
TU.1054:intron:6	chromosome1	3713320	3713378	+	11.8	0.6071	6.613
TU.1055:intron:1	chromosome1	3714224	3714261	+	4.32	1.0296	3.165
TU.1055:intron:2	chromosome1	3714302	3714351	+	4.84	0.2959	4.736
TU.1055:intron:3	chromosome1	3714585	3714627	+	2.83	0.4229	13.935
TU.1055:intron:4	chromosome1	3714696	3714747	+	3.2	0.4111	1.668
TU.1056:intron:1	chromosome1	3721506	3721578	+	1.01	12.5112	6.629
TU.1057:intron:1	chromosome1	3722809	3722998	+	42.9	0.8347	2.174
TU.1059:intron:1	chromosome1	3727526	3727603	+	37.2	0.3325	3.887
TU.1060:intron:1	chromosome1	3729898	3729983	+	26.1	1.0685	6.152
TU.1060:intron:2	chromosome1	3730179	3730493	+	37.6	0.3883	7.719
TU.1060:intron:3	chromosome1	3730597	3730643	+	37.9	0.9556	16.419
TU.1060:intron:4	chromosome1	3730701	3730903	+	14.8	1.7339	26.174
TU.1061:intron:1	chromosome1	3731425	3731671	+	20.9	1.7145	6.003
TU.1061:intron:2	chromosome1	3731693	3731739	+	20	1.6402	3.994
TU.1061:intron:3	chromosome1	3731809	3731892	+	20	0.6812	3.269
TU.1078:intron:1	chromosome1	3791112	3791153	+	9.86	0.2463	3.463
TU.1079:intron:1	chromosome1	3799681	3799730	+	15.4	0.299	13.05
TU.1079:intron:2	chromosome1	3800136	3800183	+	18.2	0.3275	6.15
TU.1081:intron:1	chromosome1	3805931	3806162	+	72.1	0.4682	1.773
TU.1086:intron:1	chromosome1	3817804	3817850	+	17.2	1.7416	22.979
TU.1086:intron:2	chromosome1	3817992	3818034	+	27.6	1.7884	5.276
TU.1086:intron:3	chromosome1	3818131	3818169	+	44.5	1.2123	3.877
TU.1087:intron:1	chromosome1	3818908	3818953	+	1.39	2.5308	13.798
TU.1087:intron:2	chromosome1	3819678	3819719	+	9.25	0.7113	4.623
TU.1088:intron:1	chromosome1	3822456	3822586	+	43	3.5143	23.167
TU.1088:intron:2	chromosome1	3823021	3823058	+	35.8	0.4762	2.064
TU.1088:intron:3	chromosome1	3823132	3823215	+	28.6	0.6134	6.195
TU.1088:intron:4	chromosome1	3823887	3823931	+	35.5	1.0293	2.736
TU.1092:intron:1	chromosome1	3833137	3833201	+	1.79	0.4407	2.9
TU.1092:intron:2	chromosome1	3833943	3833987	+	9.9	0.2217	17.009
TU.1094:intron:1	chromosome1	3837520	3837567	+	50.3	0.2149	5.774
TU.1094:intron:2	chromosome1	3837752	3837810	+	34	5.346	8.437
TU.1094:intron:3	chromosome1	3837891	3837939	+	33.7	0.4389	17.193
TU.1094:intron:4	chromosome1	3838231	3838315	+	11.5	34.0555	116.546
TU.1096:intron:1	chromosome1	3843578	3843765	+	32.5	0.3247	12.712
TU.1096:intron:2	chromosome1	3843935	3844014	+	32.5	0.7785	24.949
TU.1099:intron:1	chromosome1	3850745	3850780	+	62.3	33.9896	114.929
TU.1100:intron:1	chromosome1	3853113	3853189	+	15.3	0.4486	13.96
TU.1101:intron:1	chromosome1	3858892	3858934	+	16.5	1.7403	15.066
TU.1101:intron:2	chromosome1	3859078	3859123	+	18	0.5247	10.904
TU.1101:intron:3	chromosome1	3859228	3859272	+	27.2	0.3608	3.407
TU.1101:intron:4	chromosome1	3861565	3861630	+	5.14	3.2473	33.748
TU.1103:intron:1	chromosome1	3869454	3869547	+	29.7	1.4047	5.664
TU.1110:intron:1	chromosome1	3884688	3884843	+	3.25	0.2532	3.267
TU.1120:intron:1	chromosome1	3912917	3913096	+	26.3	1.3118	10.54
TU.1120:intron:2	chromosome1	3913482	3913543	+	27.7	1.1566	6.599
TU.1120:intron:3	chromosome1	3914056	3914101	+	29.2	0.4562	6.011
TU.1129:intron:1	chromosome1	3935482	3935548	+	1.44	0.4997	21.862
TU.1129:intron:2	chromosome1	3936531	3936596	+	0.971	0.3288	10.685
TU.1131:intron:1	chromosome1	3946696	3946737	+	15.3	6.0457	4.703
TU.1133:intron:1	chromosome1	3955419	3955464	+	10.3	0.3255	10.722
TU.1133:intron:2	chromosome1	3955556	3955621	+	7.19	0.2198	10.329
TU.1133:intron:3	chromosome1	3956301	3956351	+	12	0.4139	4.426
TU.1134:intron:1	chromosome1	3957443	3957511	+	2.16	0.4965	1.82
TU.1134:intron:2	chromosome1	3957845	3957899	+	2.16	0.1006	1.325
TU.1134:intron:3	chromosome1	3958005	3958066	+	2.18	0.274	1.956
TU.1136:intron:1	chromosome1	3963340	3963390	+	11.5	0.4044	2.26
TU.1136:intron:2	chromosome1	3963414	3963464	+	9.05	1.018	2.27
TU.1136:intron:3	chromosome1	3963610	3963751	+	16.1	0.2182	6.717
TU.1139:intron:1	chromosome1	3974486	3974540	+	18.9	0.76	4.154
TU.1139:intron:2	chromosome1	3974630	3974673	+	19.2	0.8547	2.395
TU.1139:intron:3	chromosome1	3974776	3974878	+	21.5	0.5451	8.113
TU.1139:intron:4	chromosome1	3975133	3975192	+	27.5	0.4891	4.052
TU.1139:intron:5	chromosome1	3975430	3975484	+	18.7	0.5224	9.769
TU.1139:intron:6	chromosome1	3975833	3975881	+	18.1	0.2408	4.709
TU.1139:intron:7	chromosome1	3975963	3976013	+	15.4	0.5959	15.785
TU.1149:intron:1	chromosome1	4002861	4002963	+	5.65	0.5124	33.64
TU.1149:intron:2	chromosome1	4003417	4003466	+	6.86	0.2725	14.239
TU.1150:intron:1	chromosome1	4005062	4005153	+	11.6	0.5044	6.63
TU.1150:intron:2	chromosome1	4005274	4005340	+	6.11	0.3558	10.012
TU.1155:intron:1	chromosome1	4016191	4016239	+	7.37	0.3016	2.814
TU.1159:intron:1	chromosome1	4047934	4047979	+	6.03	2.5471	12.575
TU.1163:intron:1	chromosome1	4057016	4057303	+	6.63	0.4466	0.574
TU.1168:intron:1	chromosome1	4074127	4074179	+	6.33	0.4867	5.593
TU.1168:intron:2	chromosome1	4074292	4074387	+	5.5	0.3935	10.042
TU.1170:intron:1	chromosome1	4083770	4083947	+	27.2	1.5854	23.044
TU.1175:intron:1	chromosome1	4097375	4097429	+	118	0.2403	1.724
TU.1179:intron:1	chromosome1	4120031	4120125	+	3.4	0.5438	2.171
TU.1179:intron:2	chromosome1	4120229	4120269	+	2.54	1.2768	7.408
TU.1179:intron:3	chromosome1	4120513	4120577	+	4.13	0.4296	3.677
TU.1182:intron:1	chromosome1	4129598	4129643	+	1.42	1.267	4.793
TU.1190:intron:1	chromosome1	4146979	4147028	+	7.41	0.2818	22.229
TU.1198:intron:1	chromosome1	4166969	4167076	+	25.4	3.125	50.43
TU.1201:intron:1	chromosome1	4175509	4175554	+	8.56	0.3189	6.335
TU.1205:intron:1	chromosome1	4205871	4205936	+	39.8	0.398	14.08
TU.1209:intron:1	chromosome1	4224251	4224581	+	48.1	0.2872	1.965
TU.1210:intron:1	chromosome1	4227001	4227316	+	5.16	1.0119	6.582
TU.1221:intron:1	chromosome1	4260296	4260350	+	4.96	0.9304	3.108
TU.1223:intron:1	chromosome1	4267234	4267320	+	21.2	0.2622	4.196
TU.1225:intron:1	chromosome1	4276245	4276293	+	1.82	0.398	1.997
TU.1225:intron:2	chromosome1	4276681	4276743	+	2.06	0.7483	6.397
TU.1233:intron:1	chromosome1	4299959	4300021	+	20.9	0.4024	7.08
TU.1234:intron:1	chromosome1	4306039	4306187	+	42.8	0.8478	1.091
TU.1241:intron:1	chromosome1	4338816	4338867	+	22.4	1.0597	10.134
TU.1243:intron:1	chromosome1	4351068	4351132	+	24.8	0.9929	16.758
TU.1243:intron:2	chromosome1	4351279	4351326	+	28.4	0.3469	3.268
TU.1244:intron:1	chromosome1	4353360	4353409	+	16.3	0.2204	9.148
TU.1249:intron:1	chromosome1	4365735	4365788	+	18.8	1.1688	31.162
TU.1249:intron:2	chromosome1	4365845	4366008	+	16.2	2.6804	19.747
TU.1256:intron:1	chromosome1	4383212	4383264	+	5.46	0.4092	2.908
TU.1256:intron:2	chromosome1	4383594	4383749	+	10.2	0.6775	4.537
TU.1262:intron:1	chromosome1	4402144	4402218	+	7.74	0.1854	7.929
TU.1262:intron:2	chromosome1	4402314	4402364	+	6.37	0.3878	5.41
TU.1263:intron:1	chromosome1	4404168	4404217	+	7.49	0.2798	2.344
TU.1263:intron:2	chromosome1	4404377	4404422	+	7	0.4177	9.261
TU.1263:intron:3	chromosome1	4405083	4405124	+	9.81	0.6141	8.964
TU.1263:intron:4	chromosome1	4405436	4405518	+	11.9	0.6881	3.301
TU.1265:intron:1	chromosome1	4415750	4416004	+	5.44	1.6574	5.33
TU.1265:intron:2	chromosome1	4416066	4416117	+	6.39	0.7259	3.297
TU.1265:intron:3	chromosome1	4416379	4416448	+	7.2	0.4192	2.739
TU.1267:intron:1	chromosome1	4423028	4423111	+	2.76	0.7041	1.85
TU.1267:intron:2	chromosome1	4423191	4423306	+	3.39	0.3877	1.908
TU.1267:intron:3	chromosome1	4423405	4423516	+	1.59	1.3148	6.719
TU.1267:intron:4	chromosome1	4423558	4423625	+	4.04	0.4398	2.579
TU.1267:intron:5	chromosome1	4423645	4423692	+	3.53	0.9559	2.95
TU.1267:intron:6	chromosome1	4423786	4423829	+	3.63	0.1881	2.016
TU.1267:intron:7	chromosome1	4423965	4424011	+	5.11	0.4035	3.34
TU.1270:intron:1	chromosome1	4429725	4429772	+	19.4	0.5046	4.236
TU.1272:intron:1	chromosome1	4443234	4443518	+	18.3	0.5525	20.52
TU.1275:intron:1	chromosome1	4450846	4450925	+	3.02	0.4514	5.207
TU.1275:intron:2	chromosome1	4451865	4451919	+	5.41	0.3822	14.912
TU.1275:intron:3	chromosome1	4452586	4452640	+	9.06	0.1433	4.962
TU.1277:intron:1	chromosome1	4464303	4464346	+	38.1	22.2326	49.24
TU.1280:intron:1	chromosome1	4472698	4472785	+	0.731	13.4405	9.307
TU.1280:intron:2	chromosome1	4473272	4473324	+	9.23	1.1052	17.575
TU.1283:intron:1	chromosome1	4481013	4481157	+	12.1	0.6355	5.488
TU.1283:intron:2	chromosome1	4481735	4481892	+	11.6	2.449	12.952
TU.1284:intron:1	chromosome1	4484195	4484252	+	23.7	1.2303	8.589
TU.1284:intron:2	chromosome1	4484322	4484364	+	21.7	0.939	6.988
TU.1285:intron:1	chromosome1	4490611	4490647	+	1.35	0.4693	7.84
TU.1285:intron:2	chromosome1	4490712	4490836	+	1.14	0.7135	3.215
TU.1285:intron:3	chromosome1	4490915	4490960	+	1.59	0.3966	21.454
TU.1285:intron:4	chromosome1	4491383	4491431	+	2.05	0.7523	9.742
TU.1289:intron:1	chromosome1	4497033	4497075	+	4.42	0.5533	10.429
TU.1289:intron:2	chromosome1	4498436	4498480	+	2.45	0.3158	5.232
TU.1289:intron:3	chromosome1	4498652	4498757	+	3.09	0.1324	1.356
TU.1290:intron:1	chromosome1	4500960	4501022	+	53.6	0.2678	8.829
TU.1291:intron:1	chromosome1	4502431	4502509	+	9.44	0.9471	7.359
TU.1291:intron:2	chromosome1	4502790	4502994	+	16.9	0.2897	4.005
TU.1291:intron:3	chromosome1	4504192	4504252	+	6.08	14.0905	13.061
TU.1301:intron:1	chromosome1	4544083	4544121	+	6.05	0.4659	8.511
TU.1301:intron:2	chromosome1	4544234	4544289	+	5.24	0.3	3.116
TU.1311:intron:1	chromosome1	4581784	4581835	+	24.4	0.7082	15.064
TU.1311:intron:2	chromosome1	4581920	4581977	+	34	1.0913	47.002
TU.1312:intron:1	chromosome1	4582550	4582594	+	18.7	0.9808	8.615
TU.1312:intron:2	chromosome1	4582698	4582746	+	1.06	1.4548	4.169
TU.1312:intron:3	chromosome1	4582768	4582806	+	0.147	1.9521	2.435
TU.1312:intron:4	chromosome1	4582834	4582868	+	4.61	1.4959	9.73
TU.1312:intron:5	chromosome1	4582883	4582930	+	6.64	3.5681	12.85
TU.1312:intron:6	chromosome1	4582964	4583006	+	20.1	0.5885	11.856
TU.1312:intron:7	chromosome1	4583135	4583173	+	12.7	0.5544	3.635
TU.1312:intron:8	chromosome1	4583558	4583618	+	16.4	0.5972	5.418
TU.1312:intron:9	chromosome1	4583697	4583739	+	22.3	1.1148	3.695
TU.1312:intron:10	chromosome1	4583962	4584010	+	16.7	0.7837	6.341
TU.1312:intron:11	chromosome1	4584119	4584162	+	14.6	0.7664	12.553
TU.1313:intron:1	chromosome1	4585325	4585370	+	22.9	0.8365	1.334
TU.1313:intron:2	chromosome1	4585565	4585628	+	23.5	0.6144	6.036
TU.1314:intron:1	chromosome1	4588511	4588566	+	15.5	1.0353	8.344
TU.1314:intron:2	chromosome1	4588724	4588868	+	26.6	1.8261	7.532
TU.1314:intron:3	chromosome1	4589324	4589409	+	23.1	0.8157	9.334
TU.1316:intron:1	chromosome1	4596540	4596603	+	3.85	0.4212	1.731
TU.1316:intron:2	chromosome1	4596800	4596843	+	1.84	1.588	5.78
TU.1321:intron:1	chromosome1	4613687	4613722	+	3.6	0.9113	0.828
TU.1321:intron:2	chromosome1	4614082	4614151	+	2.88	0.2858	9.715
TU.1321:intron:3	chromosome1	4614379	4614437	+	4.49	0.3478	4.074
TU.1321:intron:4	chromosome1	4614955	4614995	+	5.67	0.577	8.996
TU.1326:intron:1	chromosome1	4639925	4639968	+	19.4	0.9464	6.07
TU.1326:intron:2	chromosome1	4640021	4640075	+	25.6	0.1776	2.157
TU.1326:intron:3	chromosome1	4640366	4640446	+	10.3	0.683	11.27
TU.1328:intron:1	chromosome1	4645723	4645853	+	14.4	0.5863	7.436
TU.1328:intron:2	chromosome1	4646590	4646645	+	19.5	0.2242	2.446
TU.1328:intron:3	chromosome1	4646743	4646793	+	22.8	0.2394	0.542
TU.1329:intron:1	chromosome1	4649004	4649079	+	16.9	0.3235	17.573
TU.1330:intron:1	chromosome1	4653235	4653282	+	11.5	0.4303	7.111
TU.1330:intron:2	chromosome1	4654728	4654766	+	43	1.7581	2.383
TU.1330:intron:3	chromosome1	4654864	4655246	+	37	0.9835	1.133
TU.1331:intron:1	chromosome1	4662578	4662617	+	1.96	0.7519	3.383
TU.1331:intron:2	chromosome1	4662884	4662921	+	1.71	1.9833	13.947
TU.1331:intron:3	chromosome1	4663122	4663163	+	5.52	0.2897	19.672
TU.1331:intron:4	chromosome1	4663205	4663244	+	6.68	0.6777	14.522
TU.1332:intron:1	chromosome1	4664546	4664585	+	9.02	2.2645	4.667
TU.1332:intron:2	chromosome1	4664748	4664798	+	7.62	0.2624	5.063
TU.1332:intron:3	chromosome1	4666669	4666713	+	8.2	0.2101	6.272
TU.1332:intron:4	chromosome1	4666977	4667015	+	10.9	0.9671	63.265
TU.1338:intron:1	chromosome1	4682277	4682328	+	2.55	0.4601	8.008
TU.1343:intron:1	chromosome1	4707026	4707078	+	6.63	0.3791	5.71
TU.1343:intron:2	chromosome1	4707179	4707386	+	2.81	0.3263	4.885
TU.1343:intron:3	chromosome1	4707461	4707505	+	15.1	0.363	3.005
TU.1343:intron:4	chromosome1	4707660	4707732	+	8.48	0.4161	7.231
TU.1344:intron:1	chromosome1	4710039	4710138	+	2.15	0.1577	1.159
TU.1347:intron:1	chromosome1	4723049	4723375	+	18.3	0.2949	1.158
TU.1347:intron:2	chromosome1	4723509	4723637	+	23.8	0.8608	0.658
TU.1348:intron:1	chromosome1	4726423	4726463	+	16.1	0.6701	8.454
TU.1349:intron:1	chromosome1	4729784	4729833	+	35.1	0.2316	9.33
TU.1349:intron:2	chromosome1	4729881	4729919	+	27.2	0.7579	10.057
TU.1349:intron:3	chromosome1	4730043	4730087	+	21.8	0.5486	12.419
TU.1349:intron:4	chromosome1	4731894	4731937	+	32.2	0.4585	21.171
TU.1353:intron:1	chromosome1	4742984	4743034	+	6.73	0.7287	6.291
TU.1353:intron:2	chromosome1	4743136	4743183	+	5.46	1.3291	9.75
TU.1353:intron:3	chromosome1	4743273	4743328	+	6.13	0.6983	11.456
TU.1353:intron:4	chromosome1	4743421	4743469	+	4.74	0.6101	20.905
TU.1354:intron:1	chromosome1	4744691	4744732	+	5.62	1.2941	6.871
TU.1354:intron:2	chromosome1	4744829	4744869	+	4.97	1.7378	3.307
TU.1354:intron:3	chromosome1	4745012	4745139	+	8.96	0.6824	4.614
TU.1359:intron:1	chromosome1	4763236	4763277	+	9.73	0.2834	4.952
TU.1362:intron:1	chromosome1	4767142	4767330	+	69.7	0.4935	0.617
TU.1362:intron:2	chromosome1	4767349	4767393	+	73.3	0.7803	0.692
TU.1362:intron:3	chromosome1	4767608	4767710	+	46.3	0.8466	6.97
TU.1364:intron:1	chromosome1	4774261	4774366	+	39	0.2696	1.148
TU.1365:intron:1	chromosome1	4775895	4775933	+	3.82	0.9256	15.541
TU.1367:intron:1	chromosome1	4783103	4783152	+	26.3	0.1423	0.45
TU.1374:intron:1	chromosome1	4803316	4803370	+	22.2	0.5101	1.799
TU.1376:intron:1	chromosome1	4812223	4812301	+	30.3	0.5926	3.994
TU.1376:intron:2	chromosome1	4812422	4812466	+	25.5	1.3913	2.213
TU.1381:intron:1	chromosome1	4826024	4826074	+	NA	NA	NA
TU.1382:intron:1	chromosome1	4826298	4826342	+	9.5	4.8364	3.373
TU.1383:intron:1	chromosome1	4831287	4831327	+	5.34	0.1449	2.995
TU.1383:intron:2	chromosome1	4831969	4832010	+	8.08	0.2036	1.613
TU.1383:intron:3	chromosome1	4833161	4833256	+	10.9	3.0795	3.011
TU.1384:intron:1	chromosome1	4837268	4837310	+	13.4	0.7411	6.252
TU.1390:intron:1	chromosome1	4853266	4853302	+	11.3	0.3691	5.992
TU.1390:intron:2	chromosome1	4853900	4853944	+	16.3	0.2791	2.265
TU.1399:intron:1	chromosome1	4870526	4870576	+	12.2	0.2237	7.232
TU.1399:intron:2	chromosome1	4870654	4870822	+	6.72	0.715	2.213
TU.1400:intron:1	chromosome1	4874290	4874383	+	46.1	0.7328	1.658
TU.1400:intron:2	chromosome1	4874437	4874604	+	51	1.5771	0.723
TU.1400:intron:3	chromosome1	4874703	4874825	+	39.8	0.926	1.232
TU.1404:intron:1	chromosome1	4890374	4890425	+	29.2	1.027	1.005
TU.1406:intron:1	chromosome1	4898566	4898748	+	0.669	0.2708	2.607
TU.1407:intron:1	chromosome1	4900586	4900633	+	49	0.2107	1.102
TU.1407:intron:2	chromosome1	4900713	4900756	+	51.1	1.3827	0.869
TU.1408:intron:1	chromosome1	4901803	4901866	+	5.3	0.5798	12.415
TU.1408:intron:2	chromosome1	4902002	4902132	+	3.12	1.2235	7.951
TU.1408:intron:3	chromosome1	4903002	4903045	+	6.05	0.3782	10.431
TU.1408:intron:4	chromosome1	4903218	4903277	+	1.03	8.6064	5.967
TU.1411:intron:1	chromosome1	4911754	4912135	+	1.34	0.9344	1.298
TU.1413:intron:1	chromosome1	4924408	4924460	+	37.2	0.2131	1.04
TU.1417:intron:1	chromosome1	4931352	4931502	+	1.32	10.5903	5.389
TU.1418:intron:1	chromosome1	4934685	4934730	+	13.1	0.5719	0.885
TU.1418:intron:2	chromosome1	4934769	4934830	+	12.3	0.8779	0.623
TU.1418:intron:3	chromosome1	4935026	4935081	+	14	0.2485	0.599
TU.1422:intron:1	chromosome1	4948759	4948802	+	16	2.4304	3.062
TU.1425:intron:1	chromosome1	4951566	4951736	+	13.4	0.2393	0.234
TU.1426:intron:1	chromosome1	4954651	4954695	+	67.9	36.5068	9.976
TU.1426:intron:2	chromosome1	4954702	4954747	+	39.1	2.2309	3.768
TU.1426:intron:3	chromosome1	4954880	4955067	+	86.2	0.7242	1.221
TU.1426:intron:4	chromosome1	4955393	4955437	+	78.4	0.4334	1.1
TU.1431:intron:1	chromosome1	4968538	4968764	+	14.6	0.3466	12.22
TU.1431:intron:2	chromosome1	4970006	4970086	+	18.7	2.6107	2.444
TU.1431:intron:3	chromosome1	4970180	4970243	+	30.4	0.4586	1.335
TU.1432:intron:1	chromosome1	4971549	4971594	+	10.9	0.3137	3.207
TU.1434:intron:1	chromosome1	4978755	4978880	+	19.6	0.8703	2.462
TU.1434:intron:2	chromosome1	4979122	4979164	+	9.28	0.8927	6.518
TU.1440:intron:1	chromosome1	4991206	4991275	+	7.2	0.12	0.915
TU.1440:intron:2	chromosome1	4991558	4991705	+	4.48	0.3736	4.099
TU.1441:intron:1	chromosome1	4997376	4997502	+	4.05	0.2412	5.793
TU.1441:intron:2	chromosome1	4997720	4997774	+	4.21	0.7295	7.757
TU.1441:intron:3	chromosome1	4997936	4997987	+	1.67	0.9559	7.398
TU.1441:intron:4	chromosome1	4998735	4998776	+	4.91	0.6659	8.283
TU.1441:intron:5	chromosome1	4999018	4999067	+	4.3	0.5689	4.307
TU.1441:intron:6	chromosome1	4999155	4999206	+	5.11	0.8427	3.776
TU.1441:intron:7	chromosome1	4999234	4999273	+	7.18	0.2694	5.826
TU.1441:intron:8	chromosome1	4999673	4999707	+	7.37	0.1603	3.413
TU.1443:intron:1	chromosome1	5004695	5004741	+	2.14	1.0207	5.407
TU.1443:intron:2	chromosome1	5004836	5004902	+	2.24	0.8309	1.598
TU.1443:intron:3	chromosome1	5004953	5005120	+	3.4	0.5266	2.02
TU.1446:intron:1	chromosome1	5011865	5011915	+	16.9	0.4729	1.441
TU.1446:intron:2	chromosome1	5012021	5012076	+	12.6	0.3433	2.218
TU.1448:intron:1	chromosome1	5018273	5018392	+	109	0.3031	0.235
TU.1448:intron:2	chromosome1	5019671	5019721	+	2.83	0.2125	4.003
TU.1449:intron:1	chromosome1	5022492	5022725	+	18	0.2964	2.075
TU.1450:intron:1	chromosome1	5024945	5024996	+	9.06	2.4663	7.582
TU.1450:intron:2	chromosome1	5025124	5025278	+	19.9	0.2218	1.318
TU.1452:intron:1	chromosome1	5033604	5033655	+	12	0.4137	3.415
TU.1454:intron:1	chromosome1	5044618	5044667	+	9.3	1.1208	84.7
TU.1457:intron:1	chromosome1	5055218	5055256	+	20	0.4316	1.294
TU.1458:intron:1	chromosome1	5059803	5060144	+	2.02	0.2302	1.308
TU.1459:intron:1	chromosome1	5064920	5065086	+	6.76	2.0322	11.617
TU.1459:intron:2	chromosome1	5065333	5065379	+	1.22	1.5654	12.091
TU.1464:intron:1	chromosome1	5083608	5083662	+	13.5	0.2803	2.161
TU.1464:intron:2	chromosome1	5084085	5084128	+	17.2	0.342	3.334
TU.1466:intron:1	chromosome1	5088999	5089060	+	7.99	0.318	3.201
TU.1472:intron:1	chromosome1	5107455	5107503	+	3.52	0.37	9.036
TU.1472:intron:2	chromosome1	5108310	5108356	+	11.4	0.1831	7.198
TU.1472:intron:3	chromosome1	5110069	5110114	+	2.51	0.5031	74.981
TU.1475:intron:1	chromosome1	5113370	5113480	+	NA	NA	NA
TU.1477:intron:1	chromosome1	5119566	5119618	+	0.682	6.707	7.191
TU.1477:intron:2	chromosome1	5119831	5119886	+	12.7	0.7714	3.18
TU.1477:intron:3	chromosome1	5120334	5120440	+	1.28	2.0624	6.146
TU.1482:intron:1	chromosome1	5133300	5133339	+	16.8	0.9731	1.845
TU.1482:intron:2	chromosome1	5133445	5133929	+	21.6	1.9247	2.002
TU.1483:intron:1	chromosome1	5136363	5136404	+	1.78	0.2067	1.76
TU.1487:intron:1	chromosome1	5144035	5144327	+	51.2	1.5325	4.295
TU.1491:intron:1	chromosome1	5153950	5153989	+	31.3	0.4424	5.252
TU.1491:intron:2	chromosome1	5154943	5154993	+	49.3	0.4321	4.039
TU.1496:intron:1	chromosome1	5167872	5167914	+	2.51	0.5285	5.158
TU.1506:intron:1	chromosome1	5189769	5189968	+	44.2	0.5197	5.196
TU.1506:intron:2	chromosome1	5190054	5190124	+	34.9	0.6083	3.501
TU.1509:intron:1	chromosome1	5206957	5207060	+	3.33	0.7912	2.314
TU.1509:intron:2	chromosome1	5207202	5207302	+	1.68	0.3506	6.479
TU.1514:intron:1	chromosome1	5229904	5229940	+	4.65	0.493	3.535
TU.1518:intron:1	chromosome1	5247924	5248130	+	9.78	0.1368	0.418
TU.1520:intron:1	chromosome1	5253569	5253611	+	2.38	3.2913	45.815
TU.1520:intron:2	chromosome1	5253716	5253772	+	4.01	0.152	4.006
TU.1521:intron:1	chromosome1	5256844	5257012	+	47.7	2.5848	4.743
TU.1521:intron:2	chromosome1	5257073	5257341	+	38.2	0.8706	5.898
TU.1526:intron:1	chromosome1	5286182	5286220	+	12.9	0.8802	10.484
TU.1526:intron:2	chromosome1	5286563	5286608	+	17.4	0.8688	8.002
TU.1526:intron:3	chromosome1	5286822	5286876	+	18	0.4988	7.207
TU.1531:intron:1	chromosome1	5299126	5299230	+	15.1	1.6058	10.824
TU.1532:intron:1	chromosome1	5300844	5300924	+	39.6	0.1023	11.889
TU.1532:intron:2	chromosome1	5300949	5301115	+	39.4	0.5473	10.093
TU.1532:intron:3	chromosome1	5301303	5301349	+	37.1	0.8064	7.415
TU.1532:intron:4	chromosome1	5301380	5301456	+	26.3	1.2762	6.239
TU.1533:intron:1	chromosome1	5306044	5306102	+	23.5	0.1895	5.217
TU.1533:intron:2	chromosome1	5306266	5306314	+	10.3	1.0811	9.811
TU.1536:intron:1	chromosome1	5311669	5312345	+	0.642	2.9268	3.151
TU.1537:intron:1	chromosome1	5314868	5314913	+	35.6	0.9043	0.234
TU.1537:intron:2	chromosome1	5315166	5315221	+	28.6	0.7242	0.538
TU.1539:intron:1	chromosome1	5322723	5322777	+	3.64	0.2011	3.277
TU.1539:intron:2	chromosome1	5323252	5323311	+	2.04	0.4507	3.207
TU.1539:intron:3	chromosome1	5324284	5324323	+	4.04	0.6508	5.852
TU.1539:intron:4	chromosome1	5324409	5324445	+	5.71	0.4307	8.181
TU.1541:intron:1	chromosome1	5329249	5329300	+	16.9	0.3909	5.482
TU.1541:intron:2	chromosome1	5329433	5329505	+	23.8	0.4981	0.922
TU.1541:intron:3	chromosome1	5329647	5329712	+	25.2	0.8874	2.206
TU.1541:intron:4	chromosome1	5329806	5329877	+	20.2	0.363	1.879
TU.1542:intron:1	chromosome1	5334261	5334327	+	13.2	0.3651	4.365
TU.1547:intron:1	chromosome1	5359019	5359073	+	32.3	0.5669	2.615
TU.1547:intron:2	chromosome1	5359195	5359550	+	39.3	0.5742	1.578
TU.1549:intron:1	chromosome1	5367697	5367820	+	41.1	0.8856	5.388
TU.1549:intron:2	chromosome1	5368092	5368217	+	33.2	0.7618	3.706
TU.1549:intron:3	chromosome1	5368660	5368700	+	30.1	0.1119	2.015
TU.1549:intron:4	chromosome1	5368844	5368914	+	29.5	0.4138	3.991
TU.1551:intron:1	chromosome1	5372302	5372355	+	1.56	0.3711	5.459
TU.1551:intron:2	chromosome1	5372399	5372502	+	2.13	0.4126	5.903
TU.1552:intron:1	chromosome1	5377927	5378421	+	7.88	0.3236	11.55
TU.1552:intron:2	chromosome1	5378619	5378675	+	11.8	0.4613	7.092
TU.1553:intron:1	chromosome1	5383124	5383229	+	31.7	0.8108	1.759
TU.1553:intron:2	chromosome1	5383272	5383311	+	40.2	0.517	1.679
TU.1556:intron:1	chromosome1	5388964	5389019	+	28.7	0.461	26.002
TU.1556:intron:2	chromosome1	5389092	5389155	+	22.9	0.3449	11.838
TU.1556:intron:3	chromosome1	5389254	5389322	+	19.5	0.3719	14.628
TU.1559:intron:1	chromosome1	5399753	5399817	+	2.34	0.7869	16.877
TU.1559:intron:2	chromosome1	5400011	5400069	+	8.37	0.3057	32.208
TU.1565:intron:1	chromosome1	5428523	5429118	+	0.173	0.9175	3.125
TU.1568:intron:1	chromosome1	5445124	5445327	+	0.6	0.1772	21.621
TU.1577:intron:1	chromosome1	5471228	5471283	+	15.6	1.6942	50.006
TU.1595:intron:1	chromosome2	5941	5998	+	3.65	0.1425	3.121
TU.1604:intron:1	chromosome2	79284	79464	+	NA	NA	NA
TU.1633:intron:1	chromosome2	187456	187580	+	23.9	1.3056	6.788
TU.1634:intron:1	chromosome2	189920	189977	+	10.5	1.0072	15.496
TU.1641:intron:1	chromosome2	209826	209921	+	3.73	0.6084	4.93
TU.1642:intron:1	chromosome2	212492	212574	+	6.99	0.4551	11.757
TU.1642:intron:2	chromosome2	215356	215605	+	12.8	0.9147	1.424
TU.1642:intron:3	chromosome2	215808	215860	+	15.4	0.3099	2.13
TU.1643:intron:1	chromosome2	222908	222975	+	6.16	0.12	22.193
TU.1644:intron:1	chromosome2	224376	224423	+	10.8	0.2018	0.835
TU.1644:intron:2	chromosome2	224865	224936	+	14.2	0.3959	3.937
TU.1644:intron:3	chromosome2	224978	225298	+	11.3	3.2275	7.446
TU.1644:intron:4	chromosome2	225463	225507	+	13.6	0.2501	1.617
TU.1646:intron:1	chromosome2	230385	230445	+	17.3	0.669	1.451
TU.1646:intron:2	chromosome2	230451	230615	+	6.19	12.5398	0.747
TU.1646:intron:3	chromosome2	230680	231496	+	56.3	1.1253	1.682
TU.1646:intron:4	chromosome2	231565	231736	+	57.5	0.8473	4.723
TU.1648:intron:1	chromosome2	246298	246427	+	5.81	0.5107	3.363
TU.1649:intron:1	chromosome2	247399	247448	+	9.09	0.3359	2.659
TU.1650:intron:1	chromosome2	249189	249235	+	13.8	0.464	4.227
TU.1650:intron:2	chromosome2	249416	249522	+	0.805	17.1946	1.905
TU.1654:intron:1	chromosome2	265469	265604	+	27.1	1.2571	4.868
TU.1655:intron:1	chromosome2	267543	267580	+	17.6	0.4546	4.956
TU.1655:intron:2	chromosome2	267640	267677	+	18.9	1.0454	8.569
TU.1655:intron:3	chromosome2	267860	267967	+	13.8	2.4735	7.414
TU.1660:intron:1	chromosome2	281788	281824	+	9.62	0.5418	6.68
TU.1660:intron:2	chromosome2	282052	282095	+	14.4	0.2413	3.631
TU.1664:intron:1	chromosome2	297620	297671	+	13.2	1.4564	12.247
TU.1678:intron:1	chromosome2	365631	365765	+	38.2	2.1473	8.057
TU.1678:intron:2	chromosome2	366543	366594	+	44.3	0.6223	8
TU.1679:intron:1	chromosome2	367279	367330	+	9.4	0.7645	13.468
TU.1684:intron:1	chromosome2	380561	380623	+	9.94	0.3246	8.366
TU.1691:intron:1	chromosome2	402924	402985	+	1.33	0.1833	7.183
TU.1691:intron:2	chromosome2	403508	403557	+	3.11	0.3038	9.346
TU.1693:intron:1	chromosome2	406992	407055	+	36.1	0.356	4.308
TU.1693:intron:2	chromosome2	407395	407450	+	39.1	0.4704	1.466
TU.1694:intron:1	chromosome2	409595	409654	+	36.3	0.2926	2.011
TU.1694:intron:2	chromosome2	410029	410146	+	27.3	0.5515	2.582
TU.1696:intron:1	chromosome2	413654	413893	+	132	1.0294	0.609
TU.1698:intron:1	chromosome2	417321	417370	+	1.3	1.2005	3.34
TU.1698:intron:2	chromosome2	417400	417459	+	2.93	0.5465	1.595
TU.1698:intron:3	chromosome2	417619	417664	+	3.62	0.367	1.536
TU.1698:intron:4	chromosome2	419220	419272	+	4.59	0.5393	22.221
TU.1698:intron:5	chromosome2	419310	419410	+	2.6	0.7992	33.662
TU.1699:intron:1	chromosome2	420309	420661	+	2.4	0.4351	8.762
TU.1700:intron:1	chromosome2	433013	433203	+	22.3	0.7681	7.028
TU.1700:intron:2	chromosome2	434004	434056	+	28.5	0.2519	8.478
TU.1701:intron:1	chromosome2	434918	434961	+	71.1	0.6077	1.741
TU.1701:intron:2	chromosome2	434992	435282	+	68	1.0949	1.92
TU.1701:intron:3	chromosome2	435762	435810	+	41.7	0.4214	9.591
TU.1717:intron:1	chromosome2	489912	489949	+	11.9	1.88	5.938
TU.1717:intron:2	chromosome2	489988	490077	+	15.5	0.3931	6.535
TU.1717:intron:3	chromosome2	491621	491674	+	10.5	1.1047	14.325
TU.1721:intron:1	chromosome2	499398	499555	+	12.4	0.3827	9.553
TU.1721:intron:2	chromosome2	499870	499929	+	20	0.2239	1.834
TU.1722:intron:1	chromosome2	501397	501684	+	24.9	1.2984	2.874
TU.1722:intron:2	chromosome2	501736	501801	+	42.6	0.4568	2.439
TU.1722:intron:3	chromosome2	501895	501934	+	17.8	8.7668	3.027
TU.1725:intron:1	chromosome2	514554	514723	+	7.24	0.2049	5.247
TU.1725:intron:2	chromosome2	514928	514971	+	8.04	0.597	1.947
TU.1726:intron:1	chromosome2	516504	516554	+	50.9	0.5622	1.674
TU.1726:intron:2	chromosome2	516655	516726	+	24.2	1.0696	4.902
TU.1727:intron:1	chromosome2	517350	517387	+	35.5	0.574	2.665
TU.1727:intron:2	chromosome2	517481	517684	+	48.2	1.0707	3.303
TU.1735:intron:1	chromosome2	535459	535631	+	86	1.5255	1.267
TU.1738:intron:1	chromosome2	539454	539522	+	22.1	0.3603	0.541
TU.1738:intron:2	chromosome2	539705	539914	+	20.5	0.2851	0.928
TU.1739:intron:1	chromosome2	541290	541331	+	3.28	0.4596	10.084
TU.1740:intron:1	chromosome2	543439	543483	+	67	0.907	10.404
TU.1740:intron:2	chromosome2	543553	543667	+	59.2	0.6847	25.685
TU.1740:intron:3	chromosome2	543839	543891	+	31.5	0.83	18.604
TU.1743:intron:1	chromosome2	555970	556398	+	4.33	3.3064	10.73
TU.1743:intron:2	chromosome2	556580	556845	+	14.4	0.2971	3.424
TU.1748:intron:1	chromosome2	578182	578724	+	84.2	1.9514	25.01
TU.1761:intron:1	chromosome2	618373	618421	+	12.1	0.5694	5.303
TU.1761:intron:2	chromosome2	620260	620308	+	19.2	0.3517	6.154
TU.1765:intron:1	chromosome2	628065	628114	+	9.08	1.5728	2.803
TU.1765:intron:2	chromosome2	628260	628537	+	52.1	1.2831	6.924
TU.1768:intron:1	chromosome2	639429	639511	+	19.5	0.1963	2.235
TU.1770:intron:1	chromosome2	644480	644546	+	14.3	0.3981	1.413
TU.1773:intron:1	chromosome2	651565	651608	+	2.72	0.4275	12.004
TU.1773:intron:2	chromosome2	652453	652499	+	3.11	1.6698	30.309
TU.1780:intron:1	chromosome2	676909	677056	+	8.96	0.6673	9.773
TU.1782:intron:1	chromosome2	685118	685198	+	25.5	0.6381	23.134
TU.1786:intron:1	chromosome2	706078	706140	+	24.8	1.4562	11.661
TU.1787:intron:1	chromosome2	712531	712576	+	14.1	0.4977	1.816
TU.1787:intron:2	chromosome2	712673	712716	+	14	1.2019	8.466
TU.1788:intron:1	chromosome2	715453	715531	+	58.4	0.5164	0.53
TU.1788:intron:2	chromosome2	715610	715980	+	48.4	0.8139	0.443
TU.1791:intron:1	chromosome2	725429	725480	+	2.13	0.1622	4.826
TU.1791:intron:2	chromosome2	725609	725682	+	0.276	0.323	21.038
TU.1791:intron:3	chromosome2	726261	726317	+	2.63	0.1858	5.119
TU.1792:intron:1	chromosome2	730926	731025	+	4.51	0.225	0.943
TU.1792:intron:2	chromosome2	731206	731478	+	1.38	1.0478	10.218
TU.1792:intron:3	chromosome2	731551	731632	+	2.71	0.3668	3.668
TU.1793:intron:1	chromosome2	735289	735383	+	26.2	0.1028	1.756
TU.1795:intron:1	chromosome2	744108	744169	+	33.3	2.992	2.11
TU.1796:intron:1	chromosome2	747910	747983	+	23	0.642	6.604
TU.1796:intron:2	chromosome2	748138	748193	+	21.2	0.4004	4.53
TU.1797:intron:1	chromosome2	750906	750956	+	23.6	0.3939	7.224
TU.1798:intron:1	chromosome2	754655	754783	+	5.98	4.2197	17.498
TU.1798:intron:2	chromosome2	754971	755149	+	26	3.2767	5.627
TU.1799:intron:1	chromosome2	756974	757056	+	7.44	0.4621	17.931
TU.1801:intron:1	chromosome2	764785	764832	+	1.25	0.4074	9.009
TU.1801:intron:2	chromosome2	765170	765270	+	7.43	0.4188	6.574
TU.1802:intron:1	chromosome2	768188	768267	+	2.22	1.7677	19.78
TU.1802:intron:2	chromosome2	768386	768433	+	1.64	2.2451	14.404
TU.1802:intron:3	chromosome2	768513	768556	+	10.6	2.2949	26.874
TU.1804:intron:1	chromosome2	771576	771755	+	9.12	0.6874	1.721
TU.1804:intron:2	chromosome2	771856	771985	+	12.9	0.2933	5.122
TU.1805:intron:1	chromosome2	774486	774580	+	37.7	0.3623	8.407
TU.1806:intron:1	chromosome2	778007	778051	+	6.37	0.2362	6.396
TU.1806:intron:2	chromosome2	778271	778315	+	5.32	2.0152	14.31
TU.1806:intron:3	chromosome2	778368	778417	+	6.11	0.3129	4.142
TU.1810:intron:1	chromosome2	793321	793548	+	8.66	0.4848	2.946
TU.1817:intron:1	chromosome2	824535	824578	+	9.86	0.1601	5.545
TU.1817:intron:2	chromosome2	824661	824873	+	7.06	0.7689	5.639
TU.1817:intron:3	chromosome2	825012	825064	+	6.66	0.8717	35.181
TU.1817:intron:4	chromosome2	825189	825244	+	7.6	0.3004	8.043
TU.1822:intron:1	chromosome2	848118	848262	+	23.9	1.9877	11.721
TU.1825:intron:1	chromosome2	858688	858739	+	8.9	0.2694	3.727
TU.1825:intron:2	chromosome2	859885	859939	+	9.46	0.9366	29.748
TU.1827:intron:1	chromosome2	862835	862892	+	1.55	0.3456	11.277
TU.1829:intron:1	chromosome2	873110	873156	+	13.3	0.3881	67.696
TU.1831:intron:1	chromosome2	876696	876740	+	17.6	2.2558	11.918
TU.1831:intron:2	chromosome2	876778	876820	+	18.6	0.8368	15.526
TU.1831:intron:3	chromosome2	876979	877018	+	6.96	1.0435	83.42
TU.1835:intron:1	chromosome2	885001	885041	+	4.99	0.5014	3.5
TU.1836:intron:1	chromosome2	886665	886729	+	12.5	0.5371	3.13
TU.1844:intron:1	chromosome2	927097	927142	+	4.07	2.2348	2.615
TU.1844:intron:2	chromosome2	927969	928015	+	16.7	0.3562	13.121
TU.1845:intron:1	chromosome2	930445	930487	+	21.6	0.422	7.113
TU.1845:intron:2	chromosome2	930606	930644	+	18.9	0.4357	7.033
TU.1845:intron:3	chromosome2	930739	930779	+	13.5	0.5795	7.744
TU.1846:intron:1	chromosome2	942999	943043	+	35.1	0.7003	4.694
TU.1846:intron:2	chromosome2	943118	943155	+	35.2	0.6866	4.051
TU.1846:intron:3	chromosome2	943220	943360	+	37.2	0.9556	6.157
TU.1848:intron:1	chromosome2	950824	950879	+	10.1	2.0836	1.211
TU.1854:intron:1	chromosome2	981250	981295	+	13.8	2.0407	15.67
TU.1854:intron:2	chromosome2	981512	981570	+	12.6	0.2846	58.265
TU.1859:intron:1	chromosome2	996736	996779	+	2.41	0.4101	4.943
TU.1859:intron:2	chromosome2	996871	996916	+	2.31	0.2427	6.143
TU.1859:intron:3	chromosome2	997020	997065	+	1.55	0.5044	5.823
TU.1870:intron:1	chromosome2	1035686	1035733	+	5.11	0.4046	10.504
TU.1870:intron:2	chromosome2	1035835	1035902	+	5.05	0.7214	9.037
TU.1870:intron:3	chromosome2	1036098	1036144	+	5.74	0.4446	2.901
TU.1870:intron:4	chromosome2	1037783	1037849	+	7.02	0.3563	22.681
TU.1871:intron:1	chromosome2	1047677	1047787	+	61	0.4395	11.271
TU.1871:intron:2	chromosome2	1047879	1047942	+	62.5	0.4481	6.492
TU.1873:intron:1	chromosome2	1052123	1052338	+	0.507	1.858	2.114
TU.1873:intron:2	chromosome2	1052369	1052413	+	1.56	0.8545	2.345
TU.1874:intron:1	chromosome2	1055714	1055751	+	21.1	4.6715	2.764
TU.1874:intron:2	chromosome2	1055858	1055902	+	29.9	1.0853	1.429
TU.1874:intron:3	chromosome2	1055981	1056054	+	13	2.13	8.346
TU.1876:intron:1	chromosome2	1058952	1059006	+	11.7	0.1838	20.94
TU.1880:intron:1	chromosome2	1074527	1074570	+	5.32	0.8691	2.217
TU.1880:intron:2	chromosome2	1074647	1074819	+	7.36	0.2976	4.179
TU.1880:intron:3	chromosome2	1075040	1075097	+	6.95	0.2605	2.034
TU.1883:intron:1	chromosome2	1086016	1086094	+	34.5	0.2117	1.954
TU.1884:intron:1	chromosome2	1089191	1089238	+	4.38	0.3001	7.97
TU.1884:intron:2	chromosome2	1089322	1089381	+	3.46	0.2412	4.058
TU.1885:intron:1	chromosome2	1097358	1097404	+	0.755	0.1181	2.567
TU.1887:intron:1	chromosome2	1102375	1102419	+	22.7	0.3107	3.88
TU.1887:intron:2	chromosome2	1103076	1103113	+	19.1	0.581	8.747
TU.1889:intron:1	chromosome2	1108897	1109134	+	29	0.5734	2.343
TU.1889:intron:2	chromosome2	1109785	1109825	+	30.7	0.8839	8.666
TU.1890:intron:1	chromosome2	1110931	1110977	+	26.5	0.9515	3.713
TU.1890:intron:2	chromosome2	1111417	1111464	+	31.3	0.3689	9.276
TU.1891:intron:1	chromosome2	1112788	1112828	+	9.18	0.9771	14.595
TU.1891:intron:2	chromosome2	1112988	1113044	+	3.11	0.3508	20.461
TU.1894:intron:1	chromosome2	1123247	1123384	+	2.71	0.4589	3.792
TU.1894:intron:2	chromosome2	1123533	1123600	+	5.64	0.2441	1.633
TU.1894:intron:3	chromosome2	1124134	1124182	+	6.92	0.2814	4.949
TU.1895:intron:1	chromosome2	1126955	1127029	+	3.92	1.2414	20.564
TU.1895:intron:2	chromosome2	1127207	1127252	+	11.7	0.6199	14.782
TU.1895:intron:3	chromosome2	1127413	1127457	+	15.6	0.9151	14.336
TU.1895:intron:4	chromosome2	1127497	1127541	+	13.1	1.0246	18.107
TU.1898:intron:1	chromosome2	1132254	1132299	+	42.3	0.9503	11.004
TU.1898:intron:2	chromosome2	1132432	1132740	+	30.5	0.9315	15.071
TU.1899:intron:1	chromosome2	1134976	1135065	+	25.4	0.7594	3.419
TU.1899:intron:2	chromosome2	1135206	1135262	+	36.8	1.3811	6.084
TU.1901:intron:1	chromosome2	1138065	1138116	+	36.7	0.8728	33.254
TU.1901:intron:2	chromosome2	1138203	1138367	+	47.2	1.9245	4.244
TU.1902:intron:1	chromosome2	1140197	1140249	+	18	1.5249	2.053
TU.1902:intron:2	chromosome2	1140298	1140371	+	26.8	0.3844	0.999
TU.1902:intron:3	chromosome2	1140740	1140784	+	17.2	1.3086	14.489
TU.1903:intron:1	chromosome2	1142345	1142495	+	23.3	1.3214	5.603
TU.1908:intron:1	chromosome2	1156883	1157074	+	12.6	10.1541	3.072
TU.1909:intron:1	chromosome2	1164493	1164841	+	3.05	1.5641	14.785
TU.1910:intron:1	chromosome2	1165523	1165809	+	31.5	2.8487	17.547
TU.1911:intron:1	chromosome2	1167801	1168061	+	54.4	0.7506	2.839
TU.1914:intron:1	chromosome2	1171797	1171856	+	18.4	1.1586	17.592
TU.1918:intron:1	chromosome2	1182090	1182142	+	2.79	0.3507	9.085
TU.1918:intron:2	chromosome2	1182792	1182844	+	13.5	0.4276	4.332
TU.1924:intron:1	chromosome2	1210627	1210677	+	16.6	0.4842	22.378
TU.1928:intron:1	chromosome2	1219573	1219624	+	6.93	2.5646	7.729
TU.1928:intron:2	chromosome2	1219733	1219786	+	17	0.9058	5.441
TU.1928:intron:3	chromosome2	1219818	1219888	+	14.7	0.8721	3.599
TU.1930:intron:1	chromosome2	1224639	1224702	+	59.2	0.3255	26.062
TU.1930:intron:2	chromosome2	1224740	1224952	+	54	0.9598	22.155
TU.1930:intron:3	chromosome2	1225442	1225968	+	36.7	9.5471	22.731
TU.1931:intron:1	chromosome2	1227877	1227925	+	9.32	0.4138	11.38
TU.1931:intron:2	chromosome2	1228095	1228165	+	5.51	0.1516	3.615
TU.1932:intron:1	chromosome2	1233561	1233687	+	1.18	0.6143	5.169
TU.1934:intron:1	chromosome2	1240332	1240383	+	27.1	1.6242	59.779
TU.1934:intron:2	chromosome2	1240480	1240529	+	60.7	0.5045	33.612
TU.1934:intron:3	chromosome2	1240965	1241024	+	44.7	0.2424	21.671
TU.1934:intron:4	chromosome2	1241041	1241097	+	38.8	1.2742	19.479
TU.1938:intron:1	chromosome2	1248607	1248691	+	3.94	1.1154	4.754
TU.1938:intron:2	chromosome2	1248922	1248990	+	2.51	2.9966	10.609
TU.1938:intron:3	chromosome2	1249074	1249134	+	3.53	0.9261	3.619
TU.1947:intron:1	chromosome2	1274253	1274302	+	149	71.435	15.901
TU.1947:intron:2	chromosome2	1274544	1274647	+	26.5	0.8717	4.705
TU.1948:intron:1	chromosome2	1278434	1278470	+	17	1.4579	5.279
TU.1948:intron:2	chromosome2	1278710	1279031	+	34.5	0.8425	4.58
TU.1949:intron:1	chromosome2	1282556	1282752	+	1.41	0.6667	13.967
TU.1949:intron:2	chromosome2	1282851	1282910	+	4.28	0.2736	10.52
TU.1949:intron:3	chromosome2	1282991	1283045	+	10.3	0.4623	32.817
TU.1949:intron:4	chromosome2	1283324	1283366	+	1.38	0.5925	16.574
TU.1949:intron:5	chromosome2	1283483	1283525	+	8.62	0.5646	8.363
TU.1950:intron:1	chromosome2	1286316	1286447	+	22.9	0.7668	8.599
TU.1950:intron:2	chromosome2	1286567	1286604	+	22.5	0.6474	8.544
TU.1951:intron:1	chromosome2	1288199	1288235	+	3.19	10.3014	11.573
TU.1957:intron:1	chromosome2	1308191	1308417	+	0.771	2.8672	0.469
TU.1959:intron:1	chromosome2	1313289	1313337	+	11.2	0.4082	2.967
TU.1961:intron:1	chromosome2	1320820	1320896	+	12.4	3.1792	7.569
TU.1961:intron:2	chromosome2	1321005	1321065	+	0.943	3.7124	41.779
TU.1961:intron:3	chromosome2	1321472	1321533	+	25.7	0.2725	17.882
TU.1964:intron:1	chromosome2	1329000	1329081	+	4.27	0.2653	3.135
TU.1964:intron:2	chromosome2	1329416	1329457	+	5.72	1.1606	2.569
TU.1964:intron:3	chromosome2	1329556	1329596	+	4.18	0.573	3.959
TU.1964:intron:4	chromosome2	1329718	1329764	+	3.19	0.3496	5.939
TU.1964:intron:5	chromosome2	1329985	1330038	+	3.58	0.3959	12.843
TU.1964:intron:6	chromosome2	1330468	1330514	+	5.11	0.2383	17.354
TU.1965:intron:1	chromosome2	1334496	1334606	+	10.7	0.3206	7.574
TU.1965:intron:2	chromosome2	1334932	1334998	+	15.6	0.5299	3.384
TU.1966:intron:1	chromosome2	1335971	1336014	+	5.16	1.2584	14.95
TU.1966:intron:2	chromosome2	1336094	1336131	+	11	0.719	9.271
TU.1966:intron:3	chromosome2	1336181	1336229	+	13.8	0.8545	19.788
TU.1966:intron:4	chromosome2	1339683	1339722	+	25	0.1931	6.309
TU.1966:intron:5	chromosome2	1340939	1340982	+	21.2	0.1761	7.766
TU.1966:intron:6	chromosome2	1341143	1341186	+	19.8	0.4132	5.902
TU.1966:intron:7	chromosome2	1341338	1341376	+	24.2	0.4805	4.066
TU.1966:intron:8	chromosome2	1341579	1341618	+	23.7	0.2526	11.772
TU.1968:intron:1	chromosome2	1348417	1348503	+	16.2	0.5874	1.503
TU.1968:intron:2	chromosome2	1348623	1348800	+	10.9	1.3952	7.814
TU.1971:intron:1	chromosome2	1358699	1358743	+	2.59	1.2745	19.609
TU.1971:intron:2	chromosome2	1358926	1359482	+	0.909	0.7115	9.02
TU.1977:intron:1	chromosome2	1382199	1382240	+	17	0.4386	6.46
TU.1977:intron:2	chromosome2	1382309	1382397	+	2.75	0.5286	13.126
TU.1977:intron:3	chromosome2	1382726	1382770	+	10.8	0.3688	5.807
TU.1977:intron:4	chromosome2	1383508	1383558	+	7.96	0.9707	11.36
TU.1978:intron:1	chromosome2	1386346	1386386	+	7.23	0.1601	2.961
TU.1979:intron:1	chromosome2	1391094	1391146	+	11.8	0.2307	4.68
TU.1981:intron:1	chromosome2	1403314	1403354	+	22.2	0.414	19.091
TU.1981:intron:2	chromosome2	1403370	1403417	+	26.3	1.2084	18.202
TU.1981:intron:3	chromosome2	1403512	1403570	+	44.6	1.0284	14.513
TU.1981:intron:4	chromosome2	1403591	1403811	+	35.7	3.1332	13.537
TU.1982:intron:1	chromosome2	1414548	1414602	+	26.8	1.083	5.234
TU.1983:intron:1	chromosome2	1416297	1416350	+	20.3	1.6843	7.897
TU.1983:intron:2	chromosome2	1416545	1416719	+	26.8	0.8676	32.672
TU.1983:intron:3	chromosome2	1416919	1416983	+	35	0.28	5.774
TU.1983:intron:4	chromosome2	1417262	1417324	+	25.2	1.0677	16.067
TU.1984:intron:1	chromosome2	1418909	1418966	+	7.83	0.5369	25.114
TU.1985:intron:1	chromosome2	1420672	1420751	+	2.64	0.5966	4.986
TU.1985:intron:2	chromosome2	1420803	1420854	+	6.57	0.3939	7.644
TU.1985:intron:3	chromosome2	1420951	1421011	+	4.9	0.5318	19.196
TU.1985:intron:4	chromosome2	1421169	1421229	+	4.41	0.6318	5.892
TU.1985:intron:5	chromosome2	1421392	1421440	+	4.46	1.4007	12.248
TU.1991:intron:1	chromosome2	1444597	1444650	+	11.4	0.6295	11.911
TU.1991:intron:2	chromosome2	1444676	1444777	+	15.4	1.5142	10.578
TU.1991:intron:3	chromosome2	1444847	1445020	+	5.52	1.2361	11.206
TU.1991:intron:4	chromosome2	1445388	1445473	+	21.3	0.2235	6.698
TU.1993:intron:1	chromosome2	1448084	1448131	+	65.8	0.821	12.688
TU.1998:intron:1	chromosome2	1460623	1460761	+	17	0.1726	1.307
TU.2000:intron:1	chromosome2	1468888	1468959	+	1.3	0.2491	8.461
TU.2000:intron:2	chromosome2	1469036	1469074	+	2.72	0.1226	15.094
TU.2001:intron:1	chromosome2	1470823	1470873	+	7.54	0.2875	3.326
TU.2001:intron:2	chromosome2	1470956	1471075	+	6.1	0.7102	3.174
TU.2005:intron:1	chromosome2	1486237	1486283	+	15.7	1.8207	7.343
TU.2005:intron:2	chromosome2	1486401	1486471	+	20.5	0.896	4.98
TU.2005:intron:3	chromosome2	1486926	1487073	+	21.1	1.1627	14.77
TU.2008:intron:1	chromosome2	1494956	1495017	+	6.19	4.5944	30.735
TU.2011:intron:1	chromosome2	1500244	1500285	+	4.77	4.2788	8.873
TU.2011:intron:2	chromosome2	1500377	1500444	+	12.1	0.1099	1.638
TU.2011:intron:3	chromosome2	1500614	1500685	+	10.9	0.452	5.614
TU.2011:intron:4	chromosome2	1500987	1501087	+	12.5	0.2552	1.508
TU.2011:intron:5	chromosome2	1501394	1501447	+	16.1	0.1	4.589
TU.2013:intron:1	chromosome2	1505678	1505760	+	17.1	0.393	20.197
TU.2014:intron:1	chromosome2	1510731	1510880	+	3.18	0.4474	3.433
TU.2014:intron:2	chromosome2	1511005	1511049	+	7.5	0.3572	7.405
TU.2014:intron:3	chromosome2	1513236	1513333	+	8.1	6.3268	86.288
TU.2016:intron:1	chromosome2	1516835	1516901	+	1.56	0.5697	2.588
TU.2017:intron:1	chromosome2	1521388	1521443	+	1.15	0.1185	0.721
TU.2018:intron:1	chromosome2	1524056	1524156	+	10.2	2.2009	11.396
TU.2021:intron:1	chromosome2	1529315	1529376	+	3.97	0.2588	9.338
TU.2024:intron:1	chromosome2	1536939	1536987	+	13.6	0.7306	3.095
TU.2024:intron:2	chromosome2	1537107	1537266	+	17.1	1.9726	8.039
TU.2024:intron:3	chromosome2	1537807	1537867	+	28	0.4067	5.701
TU.2024:intron:4	chromosome2	1537966	1538087	+	30.3	0.3719	2.504
TU.2027:intron:1	chromosome2	1546465	1547319	+	2.42	0.8487	0.588
TU.2042:intron:1	chromosome2	1585240	1585284	+	7.5	1.5561	16.73
TU.2042:intron:2	chromosome2	1585387	1585427	+	9.78	0.3214	65.296
TU.2043:intron:1	chromosome2	1589389	1589580	+	15.4	2.3082	3.81
TU.2044:intron:1	chromosome2	1591169	1591203	+	6.23	1.1715	2.177
TU.2044:intron:2	chromosome2	1591230	1591269	+	13	1.0466	0.991
TU.2044:intron:3	chromosome2	1591343	1591381	+	9.03	1.1694	1.835
TU.2044:intron:4	chromosome2	1591458	1591502	+	12.9	0.8294	1.883
TU.2044:intron:5	chromosome2	1591563	1591654	+	11.8	0.5746	2.336
TU.2044:intron:6	chromosome2	1591762	1591808	+	14.8	0.2378	2.845
TU.2050:intron:1	chromosome2	1652086	1652130	+	6.88	0.1308	6.814
TU.2051:intron:1	chromosome2	1656015	1656249	+	28.9	0.8908	3.817
TU.2052:intron:1	chromosome2	1660894	1660953	+	10	0.2362	1.644
TU.2052:intron:2	chromosome2	1661067	1661120	+	3.77	0.5873	2.362
TU.2057:intron:1	chromosome2	1674234	1674277	+	10.8	0.5613	13.471
TU.2058:intron:1	chromosome2	1675811	1675863	+	30.2	0.742	1.064
TU.2066:intron:1	chromosome2	1690290	1690487	+	15.5	1.3041	20.606
TU.2068:intron:1	chromosome2	1695809	1695923	+	6.91	1.007	15.599
TU.2070:intron:1	chromosome2	1700148	1700238	+	8.7	0.7696	11.808
TU.2070:intron:2	chromosome2	1700402	1700497	+	10.6	3.2151	22.023
TU.2071:intron:1	chromosome2	1702219	1702263	+	17.4	1.1138	3.899
TU.2071:intron:2	chromosome2	1702324	1702378	+	41.8	0.9798	5.744
TU.2071:intron:3	chromosome2	1702509	1702561	+	10.3	1.963	11.959
TU.2072:intron:1	chromosome2	1704629	1704700	+	3.01	0.3253	2.171
TU.2073:intron:1	chromosome2	1707432	1707763	+	62.2	0.4524	0.933
TU.2074:intron:1	chromosome2	1713229	1713274	+	4.76	1.1096	10.048
TU.2074:intron:2	chromosome2	1713527	1713581	+	10.8	0.6868	24.395
TU.2074:intron:3	chromosome2	1713675	1713720	+	6.21	1.2839	6.631
TU.2074:intron:4	chromosome2	1714174	1714256	+	9.52	0.4477	7.368
TU.2076:intron:1	chromosome2	1728892	1728956	+	14.7	2.2455	18.096
TU.2076:intron:2	chromosome2	1728999	1729059	+	13.3	1.5451	21.709
TU.2076:intron:3	chromosome2	1729233	1729477	+	25.7	1.1936	23.971
TU.2086:intron:1	chromosome2	1758189	1758301	+	6.16	0.1768	5.419
TU.2087:intron:1	chromosome2	1760849	1761183	+	23.8	0.2885	1.979
TU.2088:intron:1	chromosome2	1762523	1762569	+	17.5	0.3842	5.792
TU.2088:intron:2	chromosome2	1762653	1762712	+	17.7	0.2847	5.252
TU.2088:intron:3	chromosome2	1762775	1762843	+	10.3	0.6156	9.018
TU.2090:intron:1	chromosome2	1766250	1766300	+	7.6	0.6781	11.315
TU.2091:intron:1	chromosome2	1770112	1770237	+	16.4	0.7105	0.638
TU.2092:intron:1	chromosome2	1773034	1773074	+	24.5	0.8026	18.509
TU.2101:intron:1	chromosome2	1794322	1794492	+	95.3	0.296	7.403
TU.2102:intron:1	chromosome2	1796095	1796152	+	12.8	0.8785	27.924
TU.2103:intron:1	chromosome2	1798755	1798800	+	2.24	0.4886	9.591
TU.2104:intron:1	chromosome2	1806499	1806728	+	1.05	0.9382	3.929
TU.2104:intron:2	chromosome2	1806900	1806963	+	2.29	0.3471	4.199
TU.2107:intron:1	chromosome2	1822380	1822433	+	16.3	2.2621	60.213
TU.2107:intron:2	chromosome2	1822452	1822521	+	23.2	2.8581	102.12
TU.2109:intron:1	chromosome2	1824605	1824648	+	22.6	0.6798	4.497
TU.2109:intron:2	chromosome2	1824757	1824812	+	20.4	0.7885	3.447
TU.2109:intron:3	chromosome2	1825102	1825283	+	26.9	0.2379	2.68
TU.2111:intron:1	chromosome2	1831212	1831271	+	18.8	1.0118	2.363
TU.2111:intron:2	chromosome2	1831299	1831627	+	20.2	0.9089	1.848
TU.2111:intron:3	chromosome2	1831639	1831680	+	23.5	1.4764	2.299
TU.2113:intron:1	chromosome2	1839710	1839846	+	2.65	0.1785	1.327
TU.2113:intron:2	chromosome2	1839903	1840044	+	1.31	0.6174	1.97
TU.2113:intron:3	chromosome2	1840395	1840457	+	2.73	0.3608	9.581
TU.2120:intron:1	chromosome2	1871132	1871202	+	59.6	0.2362	11.847
TU.2120:intron:2	chromosome2	1872212	1872281	+	7.4	0.8165	6.319
TU.2121:intron:1	chromosome2	1879223	1880115	+	5.25	9.2457	2.255
TU.2125:intron:1	chromosome2	1893429	1893514	+	15	2.0401	13.468
TU.2125:intron:2	chromosome2	1893589	1893640	+	21	0.6606	28.993
TU.2126:intron:1	chromosome2	1905988	1906383	+	26	0.8774	4.453
TU.2126:intron:2	chromosome2	1906442	1906490	+	36.4	0.4127	3.107
TU.2128:intron:1	chromosome2	1910242	1910316	+	18.4	0.3625	3.038
TU.2128:intron:2	chromosome2	1910423	1910492	+	13.3	0.1144	1.628
TU.2128:intron:3	chromosome2	1911141	1911218	+	18.4	0.3523	6.172
TU.2133:intron:1	chromosome2	1921634	1921864	+	1.79	7.9918	19.412
TU.2134:intron:1	chromosome2	1923541	1923599	+	39.9	1.5306	12.498
TU.2140:intron:1	chromosome2	1947041	1947097	+	10.7	1.4784	7.95
TU.2140:intron:2	chromosome2	1947122	1947170	+	12	1.1088	8.433
TU.2140:intron:3	chromosome2	1947214	1947277	+	12.7	1.0676	5.371
TU.2147:intron:1	chromosome2	1973534	1973604	+	4.24	0.3333	7.835
TU.2147:intron:2	chromosome2	1973932	1973989	+	5.55	0.4147	89.113
TU.2150:intron:1	chromosome2	1984563	1984615	+	8.48	0.1394	13.493
TU.2153:intron:1	chromosome2	2000086	2000165	+	49.9	0.383	9.041
TU.2153:intron:2	chromosome2	2002371	2002414	+	1.69	0.369	8.687
TU.2153:intron:3	chromosome2	2003035	2003079	+	2.76	0.2912	7.793
TU.2154:intron:1	chromosome2	2003875	2003921	+	14.2	0.2738	3.53
TU.2154:intron:2	chromosome2	2004066	2004214	+	14.9	0.2061	2.491
TU.2158:intron:1	chromosome2	2016420	2016569	+	4.02	1.045	3.379
TU.2160:intron:1	chromosome2	2023987	2024058	+	10.7	0.1837	3.291
TU.2160:intron:2	chromosome2	2024179	2024238	+	9.74	0.411	2.219
TU.2160:intron:3	chromosome2	2024698	2024768	+	6.45	0.4812	8.279
TU.2167:intron:1	chromosome2	2045498	2045563	+	39.6	1.0158	7.047
TU.2168:intron:1	chromosome2	2047169	2047210	+	5.54	1.7345	9.267
TU.2168:intron:2	chromosome2	2047317	2047364	+	11.1	0.4044	4.839
TU.2168:intron:3	chromosome2	2047445	2047489	+	10.7	0.8053	10.176
TU.2175:intron:1	chromosome2	2073383	2073466	+	15.6	1.9312	7.867
TU.2178:intron:1	chromosome2	2083918	2083970	+	47.5	1.5234	0.59
TU.2182:intron:1	chromosome2	2093058	2093125	+	6.54	0.5284	16.767
TU.2184:intron:1	chromosome2	2100318	2100386	+	23	0.3431	13.561
TU.2184:intron:2	chromosome2	2100413	2100519	+	18.5	1.4081	17.828
TU.2184:intron:3	chromosome2	2100781	2100874	+	28.5	0.3846	16.819
TU.2184:intron:4	chromosome2	2100897	2100968	+	23.5	0.3887	16.141
TU.2185:intron:1	chromosome2	2105657	2105871	+	27.8	0.4504	2.557
TU.2191:intron:1	chromosome2	2138388	2138426	+	18.5	1.7665	1.922
TU.2191:intron:2	chromosome2	2138554	2138601	+	21.8	0.5625	35.294
TU.2191:intron:3	chromosome2	2138877	2139081	+	15.5	2.3494	23.541
TU.2191:intron:4	chromosome2	2139244	2139288	+	18.6	0.5709	27.417
TU.2192:intron:1	chromosome2	2139902	2140016	+	17.3	1.1452	1.723
TU.2192:intron:2	chromosome2	2140149	2140200	+	12.8	1.3779	5.284
TU.2197:intron:1	chromosome2	2149157	2149531	+	13.9	4.7996	0.965
TU.2204:intron:1	chromosome2	2181000	2181080	+	89	0.2582	0.621
TU.2214:intron:1	chromosome2	2210163	2210224	+	18.5	2.6235	5.138
TU.2214:intron:2	chromosome2	2210363	2210811	+	41.8	0.7219	2.539
TU.2214:intron:3	chromosome2	2211006	2211085	+	41.7	0.5971	3.68
TU.2216:intron:1	chromosome2	2214511	2214557	+	34.2	0.9103	5.427
TU.2221:intron:1	chromosome2	2223842	2223900	+	34.1	0.7545	4.224
TU.2221:intron:2	chromosome2	2224103	2224150	+	56.6	0.1839	1.79
TU.2223:intron:1	chromosome2	2230263	2230316	+	28.7	0.4635	2.601
TU.2223:intron:2	chromosome2	2230434	2230488	+	20.8	0.627	3.975
TU.2223:intron:3	chromosome2	2231543	2231605	+	19.4	0.4605	12.827
TU.2225:intron:1	chromosome2	2239249	2239361	+	16.8	0.4006	4.478
TU.2225:intron:2	chromosome2	2240345	2240436	+	5.23	1.6485	19.635
TU.2226:intron:1	chromosome2	2240984	2241032	+	12.2	0.2761	1.894
TU.2231:intron:1	chromosome2	2263157	2263198	+	16.7	0.8568	38.647
TU.2231:intron:2	chromosome2	2263316	2263358	+	21.6	0.6966	34.884
TU.2231:intron:3	chromosome2	2263563	2263609	+	8.94	0.5097	14.33
TU.2234:intron:1	chromosome2	2268997	2269047	+	11.5	0.7982	65.44
TU.2234:intron:2	chromosome2	2269179	2269232	+	10.9	0.8411	17.496
TU.2235:intron:1	chromosome2	2274085	2274138	+	8.78	0.7197	6.736
TU.2235:intron:2	chromosome2	2274302	2274609	+	22.3	0.7273	5.309
TU.2235:intron:3	chromosome2	2274722	2274780	+	16.3	0.2475	1.89
TU.2236:intron:1	chromosome2	2277465	2277513	+	17.7	0.5609	9.31
TU.2236:intron:2	chromosome2	2279013	2279058	+	24.3	0.2719	3.598
TU.2238:intron:1	chromosome2	2283364	2283409	+	24.3	0.3231	3.967
TU.2238:intron:2	chromosome2	2283509	2283561	+	18.6	0.4371	6.773
TU.2238:intron:3	chromosome2	2283716	2283759	+	19.3	0.2555	4.726
TU.2239:intron:1	chromosome2	2284413	2284524	+	24.6	0.2176	1.092
TU.2240:intron:1	chromosome2	2287158	2287449	+	12.7	0.4485	2.551
TU.2242:intron:1	chromosome2	2291584	2291623	+	1.36	2.7818	7
TU.2242:intron:2	chromosome2	2291653	2291694	+	5.49	0.2581	1.93
TU.2242:intron:3	chromosome2	2291800	2291889	+	9.08	0.2382	3.708
TU.2243:intron:1	chromosome2	2293776	2293876	+	20	0.341	127.779
TU.2243:intron:2	chromosome2	2294040	2294086	+	NA	NA	NA
TU.2244:intron:1	chromosome2	2295112	2295152	+	16	0.753	5.022
TU.2244:intron:2	chromosome2	2295234	2295323	+	27.1	0.4868	11.691
TU.2244:intron:3	chromosome2	2296383	2296423	+	20.7	0.2797	11.512
TU.2248:intron:1	chromosome2	2307467	2307514	+	34.4	1.4331	4.451
TU.2248:intron:2	chromosome2	2307563	2307600	+	62.8	0.4141	5.685
TU.2248:intron:3	chromosome2	2307687	2307930	+	70.5	0.804	8.866
TU.2249:intron:1	chromosome2	2313575	2313623	+	24.9	0.7043	19.34
TU.2249:intron:2	chromosome2	2313651	2313693	+	24.1	1.2491	21.178
TU.2249:intron:3	chromosome2	2313898	2313939	+	23.7	1.5706	15.939
TU.2249:intron:4	chromosome2	2314056	2314103	+	41.2	2.4123	62.009
TU.2249:intron:5	chromosome2	2314208	2314276	+	10.1	3.9311	60.671
TU.2250:intron:1	chromosome2	2316200	2316611	+	12.2	2.4569	15.574
TU.2250:intron:2	chromosome2	2316692	2316769	+	1.88	1.2966	28.358
TU.2250:intron:3	chromosome2	2317137	2317200	+	15.5	0.557	21.916
TU.2251:intron:1	chromosome2	2320418	2320546	+	5.72	0.5787	1.725
TU.2253:intron:1	chromosome2	2325119	2325233	+	44.2	0.4492	1.867
TU.2254:intron:1	chromosome2	2327537	2327580	+	28.1	0.3334	2.071
TU.2260:intron:1	chromosome2	2340850	2340995	+	21.1	1.1765	23.442
TU.2261:intron:1	chromosome2	2343736	2343805	+	19	0.5968	8.904
TU.2261:intron:2	chromosome2	2344186	2344229	+	15.4	0.4731	19.042
TU.2263:intron:1	chromosome2	2348172	2348279	+	7	1.8661	5.481
TU.2263:intron:2	chromosome2	2348458	2348504	+	17.7	0.8654	5.633
TU.2263:intron:3	chromosome2	2348812	2348897	+	19.4	2.6152	8.89
TU.2264:intron:1	chromosome2	2349655	2349696	+	9.52	0.8156	6.303
TU.2264:intron:2	chromosome2	2350345	2350387	+	5.46	0.2931	4.754
TU.2267:intron:1	chromosome2	2359929	2360000	+	1.02	0.2469	3.422
TU.2271:intron:1	chromosome2	2378051	2378094	+	13	0.3762	12.74
TU.2273:intron:1	chromosome2	2382475	2382525	+	24	0.4752	3.814
TU.2273:intron:2	chromosome2	2382594	2382662	+	21.6	1.4003	5.148
TU.2273:intron:3	chromosome2	2382776	2382819	+	26	1.1067	6.272
TU.2273:intron:4	chromosome2	2382853	2383027	+	40.7	0.86	7.368
TU.2273:intron:5	chromosome2	2383162	2383207	+	49.1	0.8517	3.761
TU.2275:intron:1	chromosome2	2387208	2387257	+	24	0.3419	0.867
TU.2275:intron:2	chromosome2	2387349	2387408	+	15	0.7915	6.148
TU.2277:intron:1	chromosome2	2393703	2393793	+	8.27	0.2367	4.502
TU.2278:intron:1	chromosome2	2396792	2396840	+	2.51	0.4721	5.805
TU.2279:intron:1	chromosome2	2402238	2402274	+	19.1	2.4319	34.274
TU.2279:intron:2	chromosome2	2403042	2403137	+	9.21	0.2852	16.066
TU.2280:intron:1	chromosome2	2403704	2403745	+	14.9	0.3822	14.563
TU.2281:intron:1	chromosome2	2406935	2406984	+	6.09	0.8015	4.361
TU.2286:intron:1	chromosome2	2426596	2426784	+	4.84	0.3985	5.363
TU.2291:intron:1	chromosome2	2439237	2439279	+	14.2	0.4042	8.694
TU.2291:intron:2	chromosome2	2439387	2439455	+	21.3	0.5451	30.371
TU.2291:intron:3	chromosome2	2439551	2439645	+	12.2	0.6798	2.215
TU.2295:intron:1	chromosome2	2452182	2452318	+	1.61	0.2711	12.116
TU.2299:intron:1	chromosome2	2466212	2466255	+	9.68	0.2314	2.638
TU.2299:intron:2	chromosome2	2466283	2466336	+	8.42	0.9901	4.078
TU.2299:intron:3	chromosome2	2466401	2466451	+	7.92	0.382	8.965
TU.2299:intron:4	chromosome2	2466573	2466650	+	9.2	0.752	13.407
TU.2299:intron:5	chromosome2	2467688	2467733	+	9.02	0.4993	10.308
TU.2299:intron:6	chromosome2	2468091	2468133	+	13	0.7151	8.745
TU.2299:intron:7	chromosome2	2468399	2468466	+	12.9	0.6114	35.18
TU.2307:intron:1	chromosome2	2491923	2491960	+	12.5	0.2978	3.996
TU.2307:intron:2	chromosome2	2492148	2492219	+	16.4	0.7644	12.279
TU.2307:intron:3	chromosome2	2492354	2492392	+	9.89	0.5061	5.137
TU.2312:intron:1	chromosome2	2507023	2507116	+	24.7	1.2375	2.127
TU.2312:intron:2	chromosome2	2507267	2507315	+	37.7	0.5153	12.508
TU.2313:intron:1	chromosome2	2512761	2512815	+	14.5	0.6485	3.652
TU.2320:intron:1	chromosome2	2544409	2544454	+	3.88	0.2337	6.71
TU.2324:intron:1	chromosome2	2566968	2567075	+	15.6	1.0645	26.238
TU.2326:intron:1	chromosome2	2568994	2569036	+	0.985	0.771	24.952
TU.2326:intron:2	chromosome2	2569374	2569425	+	0.442	0.3726	9.826
TU.2329:intron:1	chromosome2	2572049	2572100	+	22.8	0.2948	39.421
TU.2330:intron:1	chromosome2	2573871	2573910	+	13.7	0.9387	4.255
TU.2330:intron:2	chromosome2	2573946	2573997	+	11.8	2.874	15.36
TU.2330:intron:3	chromosome2	2574094	2574136	+	20.9	0.8845	8.795
TU.2330:intron:4	chromosome2	2574215	2574276	+	18.8	0.2247	7.701
TU.2330:intron:5	chromosome2	2575097	2575280	+	16.5	9.1172	13.335
TU.2338:intron:1	chromosome2	2594504	2594557	+	16.4	1.2078	7.259
TU.2338:intron:2	chromosome2	2594612	2594654	+	27.7	0.4481	3.09
TU.2339:intron:1	chromosome2	2602434	2602712	+	2.39	0.3462	1.749
TU.2343:intron:1	chromosome2	2619053	2619088	+	1.65	0.1994	5.368
TU.2343:intron:2	chromosome2	2619229	2619275	+	19.2	0.9123	71.754
TU.2350:intron:1	chromosome2	2651757	2651797	+	18.2	0.5206	3.933
TU.2350:intron:2	chromosome2	2652563	2652601	+	19	0.279	3.231
TU.2350:intron:3	chromosome2	2653218	2653260	+	17	1.0345	6.848
TU.2350:intron:4	chromosome2	2653309	2653347	+	23.4	0.7767	12.256
TU.2355:intron:1	chromosome2	2678990	2679041	+	39.6	1.4825	2.673
TU.2355:intron:2	chromosome2	2679063	2679111	+	40.2	3.0958	5.407
TU.2355:intron:3	chromosome2	2679158	2679217	+	53	0.5262	9.274
TU.2358:intron:1	chromosome2	2685887	2686005	+	41.9	0.5109	5.332
TU.2359:intron:1	chromosome2	2690929	2691196	+	68.9	1.836	2.251
TU.2363:intron:1	chromosome2	2712541	2712596	+	5.69	0.2174	14.564
TU.2370:intron:1	chromosome2	2735106	2735145	+	6.63	0.3066	8.905
TU.2371:intron:1	chromosome2	2737098	2737155	+	14.2	0.2364	2.575
TU.2373:intron:1	chromosome2	2744072	2744123	+	7.88	0.3934	5.119
TU.2375:intron:1	chromosome2	2755659	2755705	+	4.4	0.3418	4.634
TU.2375:intron:2	chromosome2	2756042	2756171	+	1.23	0.332	2.348
TU.2380:intron:1	chromosome2	2769429	2769471	+	1.15	0.9361	6.001
TU.2381:intron:1	chromosome2	2773047	2773101	+	1.84	0.2807	2.217
TU.2381:intron:2	chromosome2	2773167	2773316	+	1.65	1.0746	16.186
TU.2381:intron:3	chromosome2	2774094	2774222	+	1.99	0.2198	13.248
TU.2382:intron:1	chromosome2	2778050	2778225	+	7.07	0.1946	28.235
TU.2383:intron:1	chromosome2	2778962	2779016	+	56.1	0.2812	1.374
TU.2384:intron:1	chromosome2	2781319	2781364	+	2.57	1.163	11.841
TU.2385:intron:1	chromosome2	2787267	2787319	+	15.9	0.6896	17.122
TU.2387:intron:1	chromosome2	2791519	2791580	+	11.9	0.5078	6.215
TU.2387:intron:2	chromosome2	2791694	2791742	+	7.59	0.4328	4.55
TU.2387:intron:3	chromosome2	2791797	2791865	+	13.5	1.1752	4.691
TU.2387:intron:4	chromosome2	2792343	2792386	+	8.41	0.4942	15.407
TU.2387:intron:5	chromosome2	2792852	2792901	+	20.9	0.1669	23.76
TU.2387:intron:6	chromosome2	2793018	2793075	+	9.2	0.8181	63.167
TU.2388:intron:1	chromosome2	2794845	2794909	+	4.19	4.1558	20.956
TU.2388:intron:2	chromosome2	2795145	2795201	+	24.5	0.2663	17.255
TU.2388:intron:3	chromosome2	2795747	2795789	+	19.7	0.468	4.156
TU.2404:intron:1	chromosome2	2840898	2840934	+	18.6	0.635	4.069
TU.2404:intron:2	chromosome2	2840967	2841005	+	20.9	1.0401	4.601
TU.2404:intron:3	chromosome2	2841106	2841167	+	14.5	2.2202	2.366
TU.2404:intron:4	chromosome2	2841222	2841267	+	19.7	1.4589	2.887
TU.2404:intron:5	chromosome2	2842315	2842386	+	26.2	0.2523	3.693
TU.2405:intron:1	chromosome2	2843277	2843333	+	17.4	0.642	8.295
TU.2405:intron:2	chromosome2	2843586	2843627	+	16	0.3998	18.209
TU.2405:intron:3	chromosome2	2844062	2844100	+	26.4	0.5193	12.752
TU.2412:intron:1	chromosome2	2874136	2874179	+	8.62	0.3825	2.156
TU.2412:intron:2	chromosome2	2874387	2874540	+	6.95	4.768	2.217
TU.2415:intron:1	chromosome2	2884372	2884413	+	23.9	0.3312	13.237
TU.2415:intron:2	chromosome2	2884485	2884536	+	20.1	0.6985	11.93
TU.2415:intron:3	chromosome2	2884581	2884630	+	18.7	1.5727	8.73
TU.2415:intron:4	chromosome2	2884681	2884724	+	16.1	1.3368	13.668
TU.2418:intron:1	chromosome2	2895824	2896000	+	38	1.3583	22.615
TU.2418:intron:2	chromosome2	2896460	2896515	+	25.7	1.5196	47.914
TU.2421:intron:1	chromosome2	2905817	2905856	+	17.7	2.181	21.202
TU.2422:intron:1	chromosome2	2912540	2912581	+	20.2	0.7919	11.077
TU.2422:intron:2	chromosome2	2912788	2912928	+	28.7	1.673	6.7
TU.2422:intron:3	chromosome2	2913117	2913162	+	19.1	0.3373	53.145
TU.2423:intron:1	chromosome2	2916385	2916437	+	3.71	0.3611	5.521
TU.2425:intron:1	chromosome2	2921313	2921440	+	2.8	0.4493	5.966
TU.2425:intron:2	chromosome2	2921579	2921643	+	2.13	0.6881	1.825
TU.2425:intron:3	chromosome2	2921817	2921863	+	2.89	0.2556	6.055
TU.2426:intron:1	chromosome2	2924079	2924232	+	18.7	0.7556	1.28
TU.2427:intron:1	chromosome2	2925621	2925674	+	6.76	0.3882	3.351
TU.2428:intron:1	chromosome2	2928174	2928220	+	54.6	0.8922	3.252
TU.2428:intron:2	chromosome2	2928295	2928558	+	44.9	1.6675	6.555
TU.2428:intron:3	chromosome2	2930871	2930945	+	8.83	11.395	178.75
TU.2429:intron:1	chromosome2	2932228	2932275	+	2.83	0.4938	17.49
TU.2430:intron:1	chromosome2	2933000	2933167	+	33.3	0.6333	1.599
TU.2430:intron:2	chromosome2	2933292	2933342	+	43.1	0.5757	3.16
TU.2430:intron:3	chromosome2	2933391	2933453	+	37.4	0.6348	5.442
TU.2430:intron:4	chromosome2	2933551	2933709	+	52.4	1.0351	6.335
TU.2431:intron:1	chromosome2	2935090	2935154	+	5.49	0.4669	4.644
TU.2431:intron:2	chromosome2	2935313	2935430	+	3.34	0.7797	4.742
TU.2432:intron:1	chromosome2	2936238	2936281	+	3.45	0.8322	5.439
TU.2432:intron:2	chromosome2	2936390	2936438	+	3.51	0.2763	4.567
TU.2432:intron:3	chromosome2	2936453	2936509	+	2.75	1.3351	4.549
TU.2436:intron:1	chromosome2	2949210	2949266	+	0.298	39.5635	13.386
TU.2440:intron:1	chromosome2	2962893	2962936	+	26.6	0.9698	2.858
TU.2440:intron:2	chromosome2	2963264	2963326	+	34.4	1.123	9.229
TU.2441:intron:1	chromosome2	2964836	2964877	+	16	0.761	13.758
TU.2442:intron:1	chromosome2	2967537	2967594	+	10.2	0.1363	4.817
TU.2445:intron:1	chromosome2	2975516	2975565	+	15.9	0.3677	5.593
TU.2450:intron:1	chromosome2	2987033	2987072	+	26.2	0.2389	5.316
TU.2450:intron:2	chromosome2	2987146	2987186	+	29	0.3456	16.259
TU.2450:intron:3	chromosome2	2988029	2988075	+	38.3	0.1854	2.435
TU.2450:intron:4	chromosome2	2988145	2988196	+	15.3	1.4368	11.153
TU.2452:intron:1	chromosome2	2996464	2996508	+	24.7	0.9371	14.871
TU.2452:intron:2	chromosome2	2996688	2996737	+	12.9	1.739	28.284
TU.2455:intron:1	chromosome2	3004478	3004523	+	13.2	5.4162	29.304
TU.2455:intron:2	chromosome2	3004581	3004624	+	14.2	1.2321	10.718
TU.2455:intron:3	chromosome2	3004673	3004782	+	16.7	3.9581	53.76
TU.2455:intron:4	chromosome2	3004819	3004920	+	27.7	2.1437	103.87
TU.2465:intron:1	chromosome2	3022549	3022636	+	19	1.1345	7.134
TU.2473:intron:1	chromosome2	3035354	3035409	+	8.44	0.1504	3.731
TU.2474:intron:1	chromosome2	3036207	3036253	+	71.8	0.7426	2.595
TU.2474:intron:2	chromosome2	3036323	3036361	+	65.9	1.5779	4.539
TU.2478:intron:1	chromosome2	3050194	3050243	+	7.26	0.1913	6.793
TU.2486:intron:1	chromosome2	3060958	3061218	+	14.8	4.8787	2.913
TU.2490:intron:1	chromosome2	3072630	3072694	+	19.8	0.9991	21.862
TU.2490:intron:2	chromosome2	3072733	3072785	+	21.5	1.1673	6.619
TU.2492:intron:1	chromosome2	3083484	3083526	+	7.12	0.6462	2.648
TU.2492:intron:2	chromosome2	3083649	3083741	+	8.62	0.9317	16.731
TU.2494:intron:1	chromosome2	3089334	3089392	+	6.24	1.8773	7.418
TU.2494:intron:2	chromosome2	3089676	3089744	+	2.37	3.1209	74.898
TU.2495:intron:1	chromosome2	3092291	3092339	+	51.2	0.7397	37.37
TU.2495:intron:2	chromosome2	3093263	3093312	+	44.4	0.5106	4.733
TU.2498:intron:1	chromosome2	3098880	3098962	+	1.49	0.4036	4.335
TU.2501:intron:1	chromosome2	3110463	3110579	+	38.6	0.5628	7.921
TU.2503:intron:1	chromosome2	3117725	3117767	+	32	0.262	1.51
TU.2503:intron:2	chromosome2	3117851	3117902	+	30.8	1.2338	3.913
TU.2503:intron:3	chromosome2	3118036	3118218	+	28.7	0.1099	1.271
TU.2507:intron:1	chromosome2	3140641	3140700	+	29.3	0.6082	3.522
TU.2511:intron:1	chromosome2	3153724	3153798	+	35.5	0.8779	5.052
TU.2512:intron:1	chromosome2	3157718	3157859	+	1.08	0.114	10.816
TU.2514:intron:1	chromosome2	3163233	3163277	+	2.92	0.1566	5.233
TU.2514:intron:2	chromosome2	3163372	3163417	+	2.53	0.1556	1.847
TU.2514:intron:3	chromosome2	3164103	3164143	+	2.2	0.5662	3.769
TU.2514:intron:4	chromosome2	3165643	3165693	+	6.38	0.2286	2.983
TU.2516:intron:1	chromosome2	3169646	3169704	+	11.5	0.4117	2.725
TU.2517:intron:1	chromosome2	3172350	3172402	+	46.2	1.309	6.644
TU.2518:intron:1	chromosome2	3176734	3176802	+	52.2	0.3499	1.275
TU.2519:intron:1	chromosome2	3178644	3178692	+	18.1	0.3871	6.602
TU.2519:intron:2	chromosome2	3178865	3178913	+	17.7	1.0943	4.75
TU.2519:intron:3	chromosome2	3178946	3179106	+	26.8	0.5922	1.266
TU.2520:intron:1	chromosome2	3182185	3182235	+	10.8	0.3087	10.71
TU.2520:intron:2	chromosome2	3182508	3182583	+	11.5	0.7844	4.386
TU.2520:intron:3	chromosome2	3182654	3182691	+	3.42	0.9259	31.193
TU.2520:intron:4	chromosome2	3182817	3182859	+	13.6	0.3461	6.643
TU.2520:intron:5	chromosome2	3183121	3183168	+	1.98	0.2967	14.717
TU.2520:intron:6	chromosome2	3183369	3183417	+	4.72	0.3922	25.87
TU.2521:intron:1	chromosome2	3186757	3186875	+	43	0.6348	3.052
TU.2523:intron:1	chromosome2	3191656	3191701	+	8.05	0.5226	1.712
TU.2523:intron:2	chromosome2	3191752	3191802	+	9.23	0.4372	2.786
TU.2524:intron:1	chromosome2	3196980	3197786	+	0.00851	23.5032	19.786
TU.2525:intron:1	chromosome2	3200253	3200322	+	2.61	0.3671	2.208
TU.2525:intron:2	chromosome2	3200402	3200492	+	2.59	0.208	2.692
TU.2526:intron:1	chromosome2	3205432	3205476	+	40.1	0.5292	7.193
TU.2526:intron:2	chromosome2	3205547	3205600	+	34.8	0.9806	9.967
TU.2526:intron:3	chromosome2	3205629	3205672	+	28.8	1.6044	5.36
TU.2526:intron:4	chromosome2	3205701	3205748	+	22.8	1.7072	3.783
TU.2526:intron:5	chromosome2	3205833	3205871	+	29.3	0.4943	2.783
TU.2526:intron:6	chromosome2	3206112	3206152	+	33.2	0.1564	1.759
TU.2526:intron:7	chromosome2	3206300	3206344	+	40.6	0.4513	18.511
TU.2526:intron:8	chromosome2	3206552	3206600	+	18.9	0.3932	18.72
TU.2526:intron:9	chromosome2	3206669	3206716	+	18.6	0.6901	18.078
TU.2528:intron:1	chromosome2	3211702	3211749	+	23.1	0.2987	3.881
TU.2529:intron:1	chromosome2	3214330	3214369	+	5.43	0.6036	7.743
TU.2529:intron:2	chromosome2	3215430	3215478	+	7.48	0.2158	19.212
TU.2530:intron:1	chromosome2	3216390	3216441	+	10.4	0.1925	26.975
TU.2530:intron:2	chromosome2	3216503	3216559	+	0.869	1.4732	5.462
TU.2531:intron:1	chromosome2	3219732	3219868	+	11.2	1.5672	5.86
TU.2539:intron:1	chromosome2	3246621	3246657	+	37.8	0.5928	4.363
TU.2539:intron:2	chromosome2	3246746	3246798	+	34.6	0.6421	3.087
TU.2539:intron:3	chromosome2	3246875	3247124	+	22.5	1.7035	5.009
TU.2539:intron:4	chromosome2	3247363	3247418	+	22.7	0.6187	5.993
TU.2539:intron:5	chromosome2	3248390	3248432	+	20	0.5711	15.836
TU.2542:intron:1	chromosome2	3260953	3260994	+	33.6	0.8173	3.959
TU.2542:intron:2	chromosome2	3261419	3261585	+	41.8	0.1064	0.701
TU.2542:intron:3	chromosome2	3263951	3263991	+	12.2	0.1852	6.028
TU.2542:intron:4	chromosome2	3264192	3264245	+	13.8	0.2382	6.431
TU.2542:intron:5	chromosome2	3264285	3264336	+	10.7	0.6574	35.021
TU.2542:intron:6	chromosome2	3264439	3264480	+	8.23	0.5682	7.62
TU.2542:intron:7	chromosome2	3264620	3264666	+	11.5	0.2475	5.553
TU.2542:intron:8	chromosome2	3265911	3265949	+	11.1	0.6869	5.585
TU.2542:intron:9	chromosome2	3266094	3266136	+	12.5	0.503	25.066
TU.2542:intron:10	chromosome2	3266352	3266396	+	16	0.3239	6.074
TU.2543:intron:1	chromosome2	3267305	3267354	+	36.8	1.7964	27.043
TU.2543:intron:2	chromosome2	3267512	3267596	+	18	2.7571	13.678
TU.2543:intron:3	chromosome2	3267803	3267854	+	39.5	0.5731	2.686
TU.2543:intron:4	chromosome2	3267996	3268047	+	35.5	0.7943	9.567
TU.2548:intron:1	chromosome2	3283467	3283536	+	51.1	0.8637	10.52
TU.2548:intron:2	chromosome2	3283638	3283693	+	58.5	0.4172	8.344
TU.2548:intron:3	chromosome2	3283977	3284000	+	34.4	124.317	9.996
TU.2550:intron:1	chromosome2	3292873	3292910	+	1.28	0.136	4.329
TU.2550:intron:2	chromosome2	3293822	3293865	+	7.49	0.6455	4.599
TU.2551:intron:1	chromosome2	3294345	3294385	+	2.53	1.6425	2.791
TU.2551:intron:2	chromosome2	3294533	3294578	+	3.57	0.5557	2.595
TU.2554:intron:1	chromosome2	3301329	3301429	+	47	0.4393	2.375
TU.2554:intron:2	chromosome2	3301554	3301599	+	75	0.5351	2.958
TU.2554:intron:3	chromosome2	3301667	3301714	+	39.2	0.6361	5.87
TU.2555:intron:1	chromosome2	3304865	3304944	+	4.24	0.5447	4.523
TU.2555:intron:2	chromosome2	3305000	3305073	+	2.27	1.1156	1.973
TU.2557:intron:1	chromosome2	3314377	3314421	+	24.2	0.4983	0.624
TU.2558:intron:1	chromosome2	3317949	3318006	+	7.87	0.3297	2.356
TU.2558:intron:2	chromosome2	3318203	3318401	+	4.96	0.7745	14.25
TU.2558:intron:3	chromosome2	3318994	3319036	+	5.92	0.4457	8.107
TU.2559:intron:1	chromosome2	3324272	3324386	+	11.7	0.7558	12.29
TU.2559:intron:2	chromosome2	3324621	3324660	+	14.8	1.0756	13.057
TU.2559:intron:3	chromosome2	3324903	3324966	+	17.3	0.5321	14.996
TU.2559:intron:4	chromosome2	3325525	3325568	+	14.3	0.8426	23.998
TU.2560:intron:1	chromosome2	3327477	3327596	+	0.824	0.4574	0.819
TU.2561:intron:1	chromosome2	3329978	3330049	+	15.1	1.4117	13.056
TU.2561:intron:2	chromosome2	3330241	3330288	+	21.8	0.3626	7.85
TU.2561:intron:3	chromosome2	3330968	3331013	+	20.4	0.311	5.758
TU.2564:intron:1	chromosome2	3344677	3344729	+	20.6	2.1934	14.675
TU.2564:intron:2	chromosome2	3344789	3344832	+	12.5	2.2837	5.607
TU.2564:intron:3	chromosome2	3344916	3344957	+	11.3	2.1897	13.292
TU.2564:intron:4	chromosome2	3345059	3345097	+	26.6	1.2743	21.54
TU.2564:intron:5	chromosome2	3345532	3345578	+	16.9	0.5217	24.016
TU.2564:intron:6	chromosome2	3345758	3345807	+	6.48	1.2453	7.704
TU.2566:intron:1	chromosome2	3348050	3348143	+	7.49	0.522	5.289
TU.2566:intron:2	chromosome2	3348236	3348300	+	6.91	0.6004	22.006
TU.2566:intron:3	chromosome2	3349974	3350021	+	14.6	0.2437	5.425
TU.2567:intron:1	chromosome2	3350876	3350924	+	2.31	0.4661	9.006
TU.2567:intron:2	chromosome2	3351109	3351151	+	2.18	0.5999	2.457
TU.2569:intron:1	chromosome2	3361820	3361871	+	37.3	2.4707	15.757
TU.2570:intron:1	chromosome2	3362970	3363015	+	28.8	0.2745	1.948
TU.2570:intron:2	chromosome2	3363073	3363121	+	18.3	1.7723	4.797
TU.2572:intron:1	chromosome2	3365895	3365997	+	11.4	1.7075	4.11
TU.2575:intron:1	chromosome2	3387717	3387762	+	10.2	0.4008	12.605
TU.2575:intron:2	chromosome2	3387808	3387862	+	7.35	0.2242	1.624
TU.2575:intron:3	chromosome2	3387884	3388031	+	4.22	1.0099	1.395
TU.2576:intron:1	chromosome2	3391070	3391177	+	40.7	1.0944	4.523
TU.2576:intron:2	chromosome2	3391305	3391350	+	20.1	2.4697	8.952
TU.2579:intron:1	chromosome2	3397835	3397916	+	22	0.7075	10.588
TU.2581:intron:1	chromosome2	3403941	3404123	+	7.65	0.7363	2.238
TU.2581:intron:2	chromosome2	3404264	3404308	+	4.65	0.5876	14.312
TU.2586:intron:1	chromosome2	3416047	3416085	+	5.33	0.7432	6.788
TU.2586:intron:2	chromosome2	3416155	3416218	+	7.31	0.1936	5.003
TU.2587:intron:1	chromosome2	3418913	3418950	+	14.2	1.137	5.491
TU.2587:intron:2	chromosome2	3421370	3421416	+	34	0.6397	1.636
TU.2587:intron:3	chromosome2	3421489	3421533	+	50.3	0.3925	2.327
TU.2587:intron:4	chromosome2	3421642	3421680	+	34.6	0.8319	4.796
TU.2588:intron:1	chromosome2	3422758	3422812	+	12.9	0.3141	9.978
TU.2588:intron:2	chromosome2	3422962	3423005	+	7.07	0.342	3.963
TU.2590:intron:1	chromosome2	3429893	3429939	+	33.8	0.9532	2.632
TU.2590:intron:2	chromosome2	3430127	3430176	+	33.1	0.2801	8.233
TU.2590:intron:3	chromosome2	3430281	3430325	+	25.7	0.5552	11.006
TU.2590:intron:4	chromosome2	3430494	3430580	+	25.9	0.2821	4.675
TU.2590:intron:5	chromosome2	3431177	3431213	+	21.6	0.7925	5.62
TU.2590:intron:6	chromosome2	3431502	3431570	+	30.8	0.3322	8.1
TU.2591:intron:1	chromosome2	3433820	3433869	+	20	0.355	1.487
TU.2594:intron:1	chromosome2	3443308	3443365	+	11.9	1.0078	7.322
TU.2595:intron:1	chromosome2	3449104	3449370	+	32.9	1.8986	8.966
TU.2596:intron:1	chromosome2	3455411	3455480	+	22	2.3346	4.331
TU.2596:intron:2	chromosome2	3455606	3455668	+	14	1.4379	11.769
TU.2596:intron:3	chromosome2	3456560	3456602	+	24.9	0.4668	4.686
TU.2599:intron:1	chromosome2	3464991	3465039	+	24.5	0.8419	1.766
TU.2604:intron:1	chromosome2	3475962	3476013	+	6.88	0.4014	7.118
TU.2605:intron:1	chromosome2	3478781	3478824	+	3.15	0.7088	20.217
TU.2605:intron:2	chromosome2	3479010	3479109	+	5.19	0.547	10.826
TU.2605:intron:3	chromosome2	3479235	3479441	+	2.86	0.6838	11.259
TU.2609:intron:1	chromosome2	3504889	3504930	+	12.7	0.5262	7.901
TU.2609:intron:2	chromosome2	3505396	3505437	+	29.2	0.3746	15.502
TU.2614:intron:1	chromosome2	3520560	3520707	+	13.4	0.6069	6.434
TU.2615:intron:1	chromosome2	3522920	3523001	+	13.5	0.2749	6.945
TU.2615:intron:2	chromosome2	3523146	3523223	+	19.2	0.5772	7.331
TU.2615:intron:3	chromosome2	3523254	3523329	+	11.9	2.1795	10.534
TU.2615:intron:4	chromosome2	3523556	3523625	+	16.8	1.1451	8.937
TU.2616:intron:1	chromosome2	3524760	3524874	+	1.28	0.8371	7.118
TU.2620:intron:1	chromosome2	3537173	3537217	+	23.9	2.4513	4.685
TU.2620:intron:2	chromosome2	3537305	3537359	+	20.5	0.4694	2.224
TU.2623:intron:1	chromosome2	3541392	3541502	+	3.06	0.5429	2.61
TU.2623:intron:2	chromosome2	3543353	3543405	+	7.58	0.2442	8.947
TU.2626:intron:1	chromosome2	3550482	3550521	+	4.26	15.3209	96.47
TU.2627:intron:1	chromosome2	3551390	3551432	+	20.9	0.8175	14.174
TU.2627:intron:2	chromosome2	3551491	3551553	+	14.3	1.3477	8.665
TU.2628:intron:1	chromosome2	3552244	3552301	+	11.5	0.3965	5.371
TU.2630:intron:1	chromosome2	3560685	3560721	+	7.67	0.9864	40.216
TU.2636:intron:1	chromosome2	3589596	3589638	+	12.7	0.6601	6.583
TU.2636:intron:2	chromosome2	3589804	3589844	+	14.1	0.3006	2.669
TU.2636:intron:3	chromosome2	3590124	3590162	+	13.5	0.3371	17.042
TU.2636:intron:4	chromosome2	3590279	3590326	+	13.6	0.4043	11.964
TU.2637:intron:1	chromosome2	3591747	3591786	+	13.7	0.9032	8.491
TU.2644:intron:1	chromosome2	3616766	3616876	+	29.1	0.2208	1.606
TU.2645:intron:1	chromosome2	3618180	3618227	+	23.8	0.4205	3.867
TU.2645:intron:2	chromosome2	3618618	3618657	+	18.6	0.3753	13.933
TU.2645:intron:3	chromosome2	3618703	3618746	+	17.8	1.778	11.6
TU.2645:intron:4	chromosome2	3618921	3618955	+	13.9	2.7187	23.288
TU.2645:intron:5	chromosome2	3619072	3619112	+	27.8	0.8775	12.477
TU.2645:intron:6	chromosome2	3619322	3619365	+	27.8	1.0129	5.205
TU.2649:intron:1	chromosome2	3630092	3630171	+	2.47	0.8919	4.089
TU.2654:intron:1	chromosome2	3643498	3643560	+	76.3	0.3132	3.888
TU.2656:intron:1	chromosome2	3652421	3652488	+	30.6	0.2928	4.337
TU.2656:intron:2	chromosome2	3652564	3652679	+	30.1	0.3058	1.804
TU.2657:intron:1	chromosome2	3655705	3655779	+	1.32	0.1277	2.671
TU.2663:intron:1	chromosome2	3677794	3677831	+	8.76	0.3532	1.196
TU.2663:intron:2	chromosome2	3680048	3680084	+	10.5	0.4605	1.874
TU.2663:intron:3	chromosome2	3680211	3680265	+	12.9	0.2269	7.457
TU.2665:intron:1	chromosome2	3686364	3686456	+	45	0.2494	2.627
TU.2666:intron:1	chromosome2	3687209	3687262	+	9.23	1.4026	118.525
TU.2670:intron:1	chromosome2	3698415	3698472	+	15.4	0.6049	3.837
TU.2670:intron:2	chromosome2	3698725	3698799	+	23.5	0.2318	2.912
TU.2674:intron:1	chromosome2	3709385	3709755	+	13.5	4.6661	2.186
TU.2682:intron:1	chromosome2	3729858	3729920	+	21	0.987	6.468
TU.2682:intron:2	chromosome2	3729961	3730060	+	23	0.5579	5.567
TU.2684:intron:1	chromosome2	3736233	3736287	+	2.24	0.173	5.173
TU.2684:intron:2	chromosome2	3736726	3736787	+	1.65	0.303	15.24
TU.2686:intron:1	chromosome2	3743353	3743395	+	9.25	0.3671	7.373
TU.2687:intron:1	chromosome2	3750273	3750320	+	13.7	0.2392	3.742
TU.2688:intron:1	chromosome2	3752377	3752416	+	28	1.2909	17.632
TU.2688:intron:2	chromosome2	3752437	3752476	+	28.4	2.2505	15.669
TU.2688:intron:3	chromosome2	3752555	3752756	+	32.8	0.5877	4.879
TU.2688:intron:4	chromosome2	3752904	3752945	+	14.8	4.8737	17.559
TU.2688:intron:5	chromosome2	3753015	3753069	+	36	0.8718	13.029
TU.2688:intron:6	chromosome2	3753142	3753193	+	23.9	0.4928	25.016
TU.2689:intron:1	chromosome2	3754393	3754437	+	22.1	0.6962	2.37
TU.2691:intron:1	chromosome2	3760281	3760350	+	19.1	2.7225	91.822
TU.2694:intron:1	chromosome2	3773319	3773372	+	5.1	5.8571	17.051
TU.2694:intron:2	chromosome2	3773526	3773580	+	14.6	10.2453	11.421
TU.2694:intron:3	chromosome2	3773679	3773794	+	24.8	2.5662	5.857
TU.2694:intron:4	chromosome2	3774000	3774058	+	30.4	1.1987	4.747
TU.2694:intron:5	chromosome2	3774117	3774191	+	3.62	1.7413	17.492
TU.2696:intron:1	chromosome2	3785880	3785928	+	9.53	1.1239	5.593
TU.2696:intron:2	chromosome2	3786056	3786200	+	11.9	0.4519	2.897
TU.2696:intron:3	chromosome2	3787821	3787875	+	9.73	1.184	16.115
TU.2699:intron:1	chromosome2	3802830	3802884	+	1.78	0.4133	17.976
TU.2700:intron:1	chromosome2	3805928	3806243	+	3.85	0.9343	3.294
TU.2700:intron:2	chromosome2	3806686	3806733	+	4.11	0.3308	7.87
TU.2705:intron:1	chromosome2	3818374	3818529	+	1430	63.6477	2.122
TU.2710:intron:1	chromosome2	3850188	3850323	+	19.1	0.6529	3.392
TU.2710:intron:2	chromosome2	3850485	3850521	+	23.4	0.5783	8.888
TU.2715:intron:1	chromosome2	3856697	3856986	+	31.9	2.4825	15.254
TU.2719:intron:1	chromosome2	3870373	3870438	+	6.12	0.3242	5.611
TU.2720:intron:1	chromosome2	3883224	3883285	+	2.47	1.1795	11.57
TU.2720:intron:2	chromosome2	3883369	3883423	+	5.93	0.2605	11.499
TU.2721:intron:1	chromosome2	3888702	3888759	+	15.9	0.4348	4.168
TU.2721:intron:2	chromosome2	3888825	3888932	+	22.9	0.5484	6.238
TU.2722:intron:1	chromosome2	3892351	3892403	+	34	0.9686	21.234
TU.2724:intron:1	chromosome2	3898375	3898417	+	1.71	0.6799	4.395
TU.2725:intron:1	chromosome2	3901171	3901218	+	5.72	0.2667	8.049
TU.2730:intron:1	chromosome2	3914729	3914802	+	11.5	0.1741	5.312
TU.2737:intron:1	chromosome2	3935360	3935424	+	28.4	0.6218	7.235
TU.2745:intron:1	chromosome2	3971162	3971325	+	20.4	0.5507	4.64
TU.2750:intron:1	chromosome2	3993658	3993835	+	17.2	0.3094	2.251
TU.2750:intron:2	chromosome2	3994997	3995074	+	21.3	0.2426	1.707
TU.2751:intron:1	chromosome2	3996806	3997066	+	9.2	0.2748	3.841
TU.2752:intron:1	chromosome2	3997676	3997818	+	24.5	1.5048	6.683
TU.2752:intron:2	chromosome2	3998020	3998115	+	25.9	0.7273	13.721
TU.2755:intron:1	chromosome2	4004983	4005019	+	15.1	0.5797	11.628
TU.2755:intron:2	chromosome2	4005126	4005171	+	20.7	0.7894	3.614
TU.2755:intron:3	chromosome2	4005283	4005387	+	16.5	0.7843	4.358
TU.2755:intron:4	chromosome2	4005640	4005803	+	22.5	1.0068	3.636
TU.2755:intron:5	chromosome2	4005866	4005940	+	30.3	0.6103	6.336
TU.2756:intron:1	chromosome2	4008303	4008507	+	4.29	1.2942	8.693
TU.2758:intron:1	chromosome2	4020755	4020823	+	22.8	0.9887	32.879
TU.2761:intron:1	chromosome2	4027605	4027658	+	54.7	0.7799	2.106
TU.2761:intron:2	chromosome2	4027769	4027811	+	33.4	1.7514	8.736
TU.2761:intron:3	chromosome2	4027918	4027982	+	27.8	0.3492	9.875
TU.2762:intron:1	chromosome2	4030611	4030699	+	2.48	0.3247	6.228
TU.2768:intron:1	chromosome2	4052627	4052670	+	10.6	0.518	2.339
TU.2768:intron:2	chromosome2	4053031	4053068	+	10.4	0.4483	17.886
TU.2768:intron:3	chromosome2	4053421	4053479	+	15.2	0.1241	4.548
TU.2770:intron:1	chromosome2	4060069	4060144	+	31.4	0.2691	4.285
TU.2774:intron:1	chromosome2	4073766	4073870	+	1.32	2.1455	14.334
TU.2774:intron:2	chromosome2	4073952	4074032	+	25.9	3.9925	12.585
TU.2774:intron:3	chromosome2	4074119	4074237	+	28.5	2.1537	10.358
TU.2774:intron:4	chromosome2	4074304	4074365	+	7.18	3.2301	9.417
TU.2782:intron:1	chromosome2	4092385	4092539	+	5.37	0.4024	2.234
TU.2790:intron:1	chromosome2	4126073	4126145	+	12.5	2.3306	16.414
TU.2791:intron:1	chromosome2	4129676	4129726	+	13.1	0.9537	25.186
TU.2793:intron:1	chromosome2	4135414	4135458	+	4.89	0.6885	4.093
TU.2795:intron:1	chromosome2	4144790	4144829	+	18.1	0.5008	4.531
TU.2795:intron:2	chromosome2	4144879	4144921	+	13.2	0.5179	10.021
TU.2795:intron:3	chromosome2	4145056	4145093	+	7.01	0.3211	9.204
TU.2799:intron:1	chromosome2	4151677	4151717	+	15	0.5246	2.617
TU.2799:intron:2	chromosome2	4151964	4152009	+	9.95	0.7873	5.599
TU.2802:intron:1	chromosome2	4164716	4165152	+	22.7	0.4468	1.666
TU.2803:intron:1	chromosome2	4167662	4167715	+	16.1	0.3846	3.267
TU.2803:intron:2	chromosome2	4167755	4167819	+	9.4	0.5352	11.413
TU.2803:intron:3	chromosome2	4167894	4167943	+	9.41	0.1264	2.995
TU.2804:intron:1	chromosome2	4172888	4172953	+	9.7	0.2408	2.183
TU.2807:intron:1	chromosome2	4189968	4190266	+	17.5	0.7997	12.191
TU.2810:intron:1	chromosome2	4208378	4208417	+	19	0.2672	2.229
TU.2810:intron:2	chromosome2	4208500	4208565	+	22	0.2508	1.881
TU.2812:intron:1	chromosome2	4215157	4215207	+	31.7	0.2708	2.352
TU.2815:intron:1	chromosome2	4219924	4219965	+	13.9	0.6793	8.215
TU.2818:intron:1	chromosome2	4229045	4229111	+	19.8	0.2696	4.11
TU.2818:intron:2	chromosome2	4229811	4229857	+	13.2	0.1274	3.89
TU.2819:intron:1	chromosome2	4232201	4232297	+	24.8	0.3496	8.738
TU.2823:intron:1	chromosome2	4244090	4244359	+	2.03	0.7747	6.182
TU.2823:intron:2	chromosome2	4244391	4244497	+	2.06	0.5131	10.065
TU.2830:intron:1	chromosome2	4269046	4269135	+	33.7	0.2111	2.552
TU.2832:intron:1	chromosome2	4275289	4275338	+	15	0.7699	7.444
TU.2832:intron:2	chromosome2	4275763	4275914	+	15.4	0.8718	5.054
TU.2832:intron:3	chromosome2	4276303	4276349	+	8.53	1.0927	28.641
TU.2832:intron:4	chromosome2	4276700	4276750	+	27	0.5075	15.301
TU.2833:intron:1	chromosome2	4282157	4282203	+	5.08	1.3796	9.581
TU.2833:intron:2	chromosome2	4282373	4282552	+	10.8	0.7526	3.027
TU.2833:intron:3	chromosome2	4282586	4282641	+	12.5	0.9406	3.573
TU.2833:intron:4	chromosome2	4282764	4282811	+	10.6	0.703	2.67
TU.2834:intron:1	chromosome2	4283956	4284223	+	42.9	1.5072	4.892
TU.2834:intron:2	chromosome2	4284598	4284659	+	83.4	0.4536	4.914
TU.2836:intron:1	chromosome2	4289017	4289066	+	22.4	0.5226	1.677
TU.2836:intron:2	chromosome2	4289144	4289562	+	19.1	0.8833	1.999
TU.2839:intron:1	chromosome2	4307093	4307157	+	1.84	0.0501	18.392
TU.2843:intron:1	chromosome2	4319034	4319081	+	12.4	0.7267	4.548
TU.2843:intron:2	chromosome2	4319449	4319541	+	13.5	0.325	0.985
TU.2845:intron:1	chromosome2	4335688	4335740	+	43.8	0.4974	2.34
TU.2846:intron:1	chromosome2	4337186	4337225	+	18.7	0.8483	27.254
TU.2848:intron:1	chromosome2	4344736	4344782	+	83.8	1.6025	105.707
TU.2848:intron:2	chromosome2	4344972	4345027	+	87.6	0.8965	63.643
TU.2850:intron:1	chromosome2	4350559	4350595	+	6.69	1.6904	6.004
TU.2853:intron:1	chromosome2	4360755	4360974	+	7.86	0.9506	6.912
TU.2854:intron:1	chromosome2	4368449	4368634	+	16.7	1.2588	26.489
TU.2855:intron:1	chromosome2	4370069	4370110	+	3.69	0.4592	2.945
TU.2855:intron:2	chromosome2	4370513	4370562	+	4.05	0.3651	2.98
TU.2855:intron:3	chromosome2	4370734	4370773	+	1.37	0.4401	12.014
TU.2855:intron:4	chromosome2	4370912	4370966	+	1.91	0.8353	9.195
TU.2855:intron:5	chromosome2	4371198	4371240	+	5.31	0.3037	4.228
TU.2855:intron:6	chromosome2	4371778	4371818	+	7.4	0.3172	5.842
TU.2856:intron:1	chromosome2	4372995	4373051	+	31.6	0.2409	0.59
TU.2857:intron:1	chromosome2	4375963	4376061	+	7.51	0.9639	2.049
TU.2857:intron:2	chromosome2	4376093	4376294	+	10.5	0.4153	2.888
TU.2857:intron:3	chromosome2	4376368	4376422	+	5.43	1.4541	5.784
TU.2857:intron:4	chromosome2	4376622	4376664	+	11.2	0.5083	6.465
TU.2858:intron:1	chromosome2	4380632	4380753	+	22.7	0.6196	3.718
TU.2866:intron:1	chromosome2	4404606	4404646	+	10.5	0.3535	3.517
TU.2866:intron:2	chromosome2	4404752	4404789	+	7.89	0.757	4.415
TU.2866:intron:3	chromosome2	4404863	4404911	+	7.18	0.581	3.958
TU.2866:intron:4	chromosome2	4405172	4405216	+	10.5	1.0814	3.467
TU.2866:intron:5	chromosome2	4405461	4405521	+	7.29	0.9043	8.219
TU.2867:intron:1	chromosome2	4405988	4406026	+	7.27	1.0109	27.824
TU.2886:intron:1	chromosome2	4502726	4502786	+	59.4	19.0919	95.438
TU.2886:intron:2	chromosome2	4502858	4503067	+	NA	NA	NA
TU.2906:intron:1	chromosome3	50553	50601	+	6.2	0.3846	3.891
TU.2906:intron:2	chromosome3	50627	50677	+	4.33	0.9824	7.194
[truncated: 2,959 more rows]
