# Supplementary material for: Determinants of RNA metabolism in the Schizosaccharomyces pombe genome
Source: Mol Syst Biol. 2016 Feb 16;12(2):857. doi: 10.15252/msb.20156526 (PMC4770384; doi:10.15252/msb.20156526)
Supplement: Supplementary file 5 — Dataset EV3 [file MSB-12-857-s005.xlsx]

## Sheet: Regulatory motifs
ID	chromosome	start	end	strand	region	motif	rate	pValue	sequence
TU.0017	chromosome1	51849	51860	+	Promoter	CAGTCACA	synthesis	0.00726	ATCAGTCTCAGT
TU.0019	chromosome1	56388	56399	+	Promoter	CAGTCACA	synthesis	2.21e-05	AGCAGTCACGAC
TU.0100	chromosome1	346791	346802	+	Promoter	CAGTCACA	synthesis	1.61e-06	TTCACTCACACT
TU.0142	chromosome1	492317	492328	+	Promoter	CAGTCACA	synthesis	0.00224	GCAAGTCACAGA
TU.0159	chromosome1	537819	537830	+	Promoter	CAGTCACA	synthesis	1.8e-05	TTCAGTTACAGT
TU.0174	chromosome1	598389	598400	+	Promoter	CAGTCACA	synthesis	1.58e-05	TACAGTAACACC
TU.0238	chromosome1	817845	817856	+	Promoter	CAGTCACA	synthesis	7.2e-06	TGCAGTCAAACT
TU.0245	chromosome1	849427	849438	+	Promoter	CAGTCACA	synthesis	8.14e-11	AACAGTCACAGC
TU.0297	chromosome1	1048880	1048891	+	Promoter	CAGTCACA	synthesis	6.96e-06	ATTAGTCACATT
TU.0367	chromosome1	1275283	1275294	+	Promoter	CAGTCACA	synthesis	8.56e-10	TACAGTAACAAT
TU.0371	chromosome1	1285568	1285579	+	Promoter	CAGTCACA	synthesis	4.77e-10	AACAGTCACACG
TU.0382	chromosome1	1335362	1335373	+	Promoter	CAGTCACA	synthesis	2.59e-07	TACAGTAACATC
TU.0407	chromosome1	1438300	1438311	+	Promoter	CAGTCACA	synthesis	5.66e-13	AGCAGTCACAAA
TU.0412	chromosome1	1454336	1454347	+	Promoter	CAGTCACA	synthesis	0.00211	GACCGTCACAAA
TU.0475	chromosome1	1696288	1696299	+	Promoter	CAGTCACA	synthesis	3.23e-06	TTCAGTAACAGT
TU.0476	chromosome1	1697765	1697776	+	Promoter	CAGTCACA	synthesis	0.000473	TACAGTCGCACT
TU.0481	chromosome1	1711129	1711140	+	Promoter	CAGTCACA	synthesis	3.03e-06	AGCAGTCACGTT
TU.0483	chromosome1	1719049	1719060	+	Promoter	CAGTCACA	synthesis	6.05e-06	CACAGTCAAAAC
TU.0489	chromosome1	1756034	1756045	+	Promoter	CAGTCACA	synthesis	1.33e-15	AACAGTCACAAT
TU.0492	chromosome1	1769961	1769972	+	Promoter	CAGTCACA	synthesis	0.00774	GTCAGTCTCAAG
TU.0492	chromosome1	1770117	1770128	+	Promoter	CAGTCACA	synthesis	2.17e-05	TACAATCACATC
TU.0521	chromosome1	1878043	1878054	+	Promoter	CAGTCACA	synthesis	0.033	TTCAGGCACATA
TU.0526	chromosome1	1897459	1897470	+	Promoter	CAGTCACA	synthesis	8.58e-05	AGCAGTCAAACT
TU.0539	chromosome1	1938932	1938943	+	Promoter	CAGTCACA	synthesis	0.171	TTCAGTCATACA
TU.0547	chromosome1	1964911	1964922	+	Promoter	CAGTCACA	synthesis	0.000108	ATCAGTAACATC
TU.0594	chromosome1	2135251	2135262	+	Promoter	CAGTCACA	synthesis	0.011	CCCTGTCACATG
TU.0654	chromosome1	2337979	2337990	+	Promoter	CAGTCACA	synthesis	8.56e-10	TACAGTAACAAT
TU.0683	chromosome1	2430609	2430620	+	Promoter	CAGTCACA	synthesis	0.00646	AACAGTCATATT
TU.0720	chromosome1	2563599	2563610	+	Promoter	CAGTCACA	synthesis	0.0473	TTCAGTCCCAAA
TU.0728	chromosome1	2587709	2587720	+	Promoter	CAGTCACA	synthesis	6.57e-06	GACATTCACAAA
TU.0792	chromosome1	2794854	2794865	+	Promoter	CAGTCACA	synthesis	2.38e-14	AGCAGTCACATT
TU.0798	chromosome1	2815736	2815747	+	Promoter	CAGTCACA	synthesis	6.21e-06	TGCAGTTACATG
TU.0804	chromosome1	2830313	2830324	+	Promoter	CAGTCACA	synthesis	0.00108	TCGAGTCACAGA
TU.0807	chromosome1	2851844	2851855	+	Promoter	CAGTCACA	synthesis	2.71e-05	AGCAGTCACGAA
TU.0810	chromosome1	2862397	2862408	+	Promoter	CAGTCACA	synthesis	6.32e-05	ACCATTCACAGT
TU.0850	chromosome1	2992590	2992601	+	Promoter	CAGTCACA	synthesis	1.9e-05	AACAGTCACGTC
TU.0863	chromosome1	3037566	3037577	+	Promoter	CAGTCACA	synthesis	8.38e-05	CTCAGTTACATA
TU.0891	chromosome1	3134849	3134860	+	Promoter	CAGTCACA	synthesis	0.000165	AACAATCACAAG
TU.0894	chromosome1	3141288	3141299	+	Promoter	CAGTCACA	synthesis	0.000754	ATCAGTTACACT
TU.0916	chromosome1	3207171	3207182	+	Promoter	CAGTCACA	synthesis	9.39e-05	GGAAGTCACAGT
TU.0938	chromosome1	3302603	3302614	+	Promoter	CAGTCACA	synthesis	0.000321	CTGAGTCACATG
TU.0947	chromosome1	3337683	3337694	+	Promoter	CAGTCACA	synthesis	2.1e-10	AGCAGTCACAGA
TU.0954	chromosome1	3369571	3369582	+	Promoter	CAGTCACA	synthesis	0.015	TTCGGTCACAAC
TU.0965	chromosome1	3399192	3399203	+	Promoter	CAGTCACA	synthesis	2.25e-13	GGCAGTCACAAT
TU.0966	chromosome1	3400471	3400482	+	Promoter	CAGTCACA	synthesis	9.61e-14	AACAGTCACAAA
TU.0970	chromosome1	3410888	3410899	+	Promoter	CAGTCACA	synthesis	1.75e-11	GACAGTCACAAG
TU.0990	chromosome1	3484601	3484612	+	Promoter	CAGTCACA	synthesis	1.06e-05	TGCAGTTACACT
TU.0998	chromosome1	3513936	3513947	+	Promoter	CAGTCACA	synthesis	1.24e-06	CCAAGTCACAAT
TU.1032	chromosome1	3646159	3646170	+	Promoter	CAGTCACA	synthesis	9.56e-07	TTCACTCACATA
TU.1038	chromosome1	3655078	3655089	+	Promoter	CAGTCACA	synthesis	7.97e-13	AACAGTCACAGT
TU.1057	chromosome1	3722410	3722421	+	Promoter	CAGTCACA	synthesis	3e-15	AACAGTCACATT
TU.1103	chromosome1	3869042	3869053	+	Promoter	CAGTCACA	synthesis	2e-05	AACAGTCACGTG
TU.1110	chromosome1	3884427	3884438	+	Promoter	CAGTCACA	synthesis	0.00538	GACTGTCACAAT
TU.1130	chromosome1	3939045	3939056	+	Promoter	CAGTCACA	synthesis	0.000258	GACAGCCACAAT
TU.1164	chromosome1	4059941	4059952	+	Promoter	CAGTCACA	synthesis	0.385	GTCAGTCAGATA
TU.1175	chromosome1	4097275	4097286	+	Promoter	CAGTCACA	synthesis	5.92e-12	AGCAGTCACATC
TU.1205	chromosome1	4205693	4205704	+	Promoter	CAGTCACA	synthesis	2.75e-06	ATCAGTAACATT
TU.1215	chromosome1	4243608	4243619	+	Promoter	CAGTCACA	synthesis	0.0021	ATCAGTAACACC
TU.1234	chromosome1	4305884	4305895	+	Promoter	CAGTCACA	synthesis	9.55e-15	AGCAGTCACAAT
TU.1235	chromosome1	4310527	4310538	+	Promoter	CAGTCACA	synthesis	0.000174	CCCAGTCACTGG
TU.1320	chromosome1	4611837	4611848	+	Promoter	CAGTCACA	synthesis	2.73e-05	ATCAGTTACAAT
TU.1335	chromosome1	4674529	4674540	+	Promoter	CAGTCACA	synthesis	9.55e-15	AGCAGTCACAAT
TU.1375	chromosome1	4807416	4807427	+	Promoter	CAGTCACA	synthesis	0.000335	GATAGTCACAGC
TU.1464	chromosome1	5080611	5080622	+	Promoter	CAGTCACA	synthesis	0.00163	AACAGCCACACT
TU.1486	chromosome1	5140137	5140148	+	Promoter	CAGTCACA	synthesis	3.29e-05	AACAGTTACATG
TU.1512	chromosome1	5223001	5223012	+	Promoter	CAGTCACA	synthesis	3.49e-06	ATCATTCACATT
TU.1537	chromosome1	5314786	5314797	+	Promoter	CAGTCACA	synthesis	5.1e-06	AGCATTCACAAA
TU.1567	chromosome1	5438820	5438831	+	Promoter	CAGTCACA	synthesis	6.73e-06	AACAATCACATT
TU.1568	chromosome1	5444641	5444652	+	Promoter	CAGTCACA	synthesis	0.000173	GCAAGTCACAAG
TU.1583	chromosome1	5484981	5484992	+	Promoter	CAGTCACA	synthesis	1.14e-05	ACCAGTCAAAAT
TU.1632	chromosome2	181527	181538	+	Promoter	CAGTCACA	synthesis	1.4e-05	TCAAGTCACAAA
TU.1676	chromosome2	358518	358529	+	Promoter	CAGTCACA	synthesis	6.66e-05	ATCAGTAACAAA
TU.1697	chromosome2	414736	414747	+	Promoter	CAGTCACA	synthesis	2.91e-05	AACAGTTACAAG
TU.1721	chromosome2	499093	499104	+	Promoter	CAGTCACA	synthesis	0.00248	GACAGTCTCAAC
TU.1726	chromosome2	516380	516391	+	Promoter	CAGTCACA	synthesis	2.21e-05	AGCAGTCACGAC
TU.1735	chromosome2	535296	535307	+	Promoter	CAGTCACA	synthesis	1.9e-06	AGCAGTCACTTT
TU.1736	chromosome2	536557	536568	+	Promoter	CAGTCACA	synthesis	6.02e-07	CGCACTCACAAA
TU.1755	chromosome2	601200	601211	+	Promoter	CAGTCACA	synthesis	5.5e-12	AGCAGTCACATG
TU.1769	chromosome2	641168	641179	+	Promoter	CAGTCACA	synthesis	3.74e-05	CCCACTCACAGC
TU.1798	chromosome2	754586	754597	+	Promoter	CAGTCACA	synthesis	1.77e-11	CACAGTCACAGA
TU.1877	chromosome2	1064046	1064057	+	Promoter	CAGTCACA	synthesis	2.19e-05	AACAGTCAAATA
TU.1885	chromosome2	1095167	1095178	+	Promoter	CAGTCACA	synthesis	3.43e-06	ATCAGTAACAAT
TU.1923	chromosome2	1206978	1206989	+	Promoter	CAGTCACA	synthesis	0.000688	TTCAGTCAAACA
TU.1947	chromosome2	1274183	1274194	+	Promoter	CAGTCACA	synthesis	5.96e-12	GGCAGTCACAAA
TU.1993	chromosome2	1447945	1447956	+	Promoter	CAGTCACA	synthesis	9.95e-06	AACAGTCACTGT
TU.2049	chromosome2	1648191	1648202	+	Promoter	CAGTCACA	synthesis	9.07e-06	GACATTCACATA
TU.2100	chromosome2	1792276	1792287	+	Promoter	CAGTCACA	synthesis	5.66e-13	AGCAGTCACAAA
TU.2139	chromosome2	1942461	1942472	+	Promoter	CAGTCACA	synthesis	4.53e-07	CACAGTCACGTT
TU.2160	chromosome2	2023657	2023668	+	Promoter	CAGTCACA	synthesis	2.07e-07	AAAAGTCACATT
TU.2167	chromosome2	2045430	2045441	+	Promoter	CAGTCACA	synthesis	1.91e-10	AACAGTCACACA
TU.2172	chromosome2	2059517	2059528	+	Promoter	CAGTCACA	synthesis	7.31e-07	CGCACTCACAAG
TU.2231	chromosome2	2262009	2262020	+	Promoter	CAGTCACA	synthesis	3.71e-09	CACACTCACAAT
TU.2236	chromosome2	2277134	2277145	+	Promoter	CAGTCACA	synthesis	8.71e-07	AACACTCACAAA
TU.2264	chromosome2	2349501	2349512	+	Promoter	CAGTCACA	synthesis	2.71e-05	AGCAGTCACGAA
TU.2312	chromosome2	2506804	2506815	+	Promoter	CAGTCACA	synthesis	0.000165	AACAATCACAAC
TU.2324	chromosome2	2566211	2566222	+	Promoter	CAGTCACA	synthesis	2.68e-05	TTCAGTTACATA
TU.2349	chromosome2	2641726	2641737	+	Promoter	CAGTCACA	synthesis	0.000302	GTCAATCACAAT
TU.2359	chromosome2	2690793	2690804	+	Promoter	CAGTCACA	synthesis	0.0398	TTCAGACACAGC
TU.2372	chromosome2	2739633	2739644	+	Promoter	CAGTCACA	synthesis	1.35e-06	CAAAGTCACAAA
TU.2383	chromosome2	2778847	2778858	+	Promoter	CAGTCACA	synthesis	2.48e-11	GGCAGTCACAGT
TU.2450	chromosome2	2986805	2986816	+	Promoter	CAGTCACA	synthesis	6.83e-08	TTCATTCACATT
TU.2476	chromosome2	3041312	3041323	+	Promoter	CAGTCACA	synthesis	0.00429	TACTGTCACAAA
TU.2486	chromosome2	3060490	3060501	+	Promoter	CAGTCACA	synthesis	9.61e-14	AACAGTCACAAA
TU.2487	chromosome2	3061907	3061918	+	Promoter	CAGTCACA	synthesis	0.000434	ATCAGTTACAAA
TU.2492	chromosome2	3083244	3083255	+	Promoter	CAGTCACA	synthesis	1.44e-08	TGCATTCACATT
TU.2511	chromosome2	3153439	3153450	+	Promoter	CAGTCACA	synthesis	0.000216	AACAGTCACGCC
TU.2528	chromosome2	3211234	3211245	+	Promoter	CAGTCACA	synthesis	9.84e-07	TATAGTCACAAC
TU.2528	chromosome2	3211306	3211317	+	Promoter	CAGTCACA	synthesis	1.17e-05	CTCAGTAACAAA
TU.2538	chromosome2	3245081	3245092	+	Promoter	CAGTCACA	synthesis	5.92e-12	AGCAGTCACATC
TU.2560	chromosome2	3326619	3326630	+	Promoter	CAGTCACA	synthesis	2.62e-10	TTCAGTCACAGA
TU.2572	chromosome2	3365692	3365703	+	Promoter	CAGTCACA	synthesis	2.1e-12	GACAGTCACAAA
TU.2594	chromosome2	3443196	3443207	+	Promoter	CAGTCACA	synthesis	1.44e-06	AACAGTCACGTT
TU.2595	chromosome2	3448757	3448768	+	Promoter	CAGTCACA	synthesis	9.85e-07	TCCAGTCACTAT
TU.2640	chromosome2	3607117	3607128	+	Promoter	CAGTCACA	synthesis	3.47e-05	GACAGTCAAAAA
TU.2649	chromosome2	3629714	3629725	+	Promoter	CAGTCACA	synthesis	4.61e-05	GACAGTTACAAA
TU.2699	chromosome2	3801894	3801905	+	Promoter	CAGTCACA	synthesis	3e-11	CCCAGTCACAAG
TU.2705	chromosome2	3818140	3818151	+	Promoter	CAGTCACA	synthesis	2.92e-07	AACAGTCACTTT
TU.2705	chromosome2	3818230	3818241	+	Promoter	CAGTCACA	synthesis	3e-15	AACAGTCACATT
TU.2743	chromosome2	3957155	3957166	+	Promoter	CAGTCACA	synthesis	2.03e-05	ATCAGTCACGAT
TU.2747	chromosome2	3976625	3976636	+	Promoter	CAGTCACA	synthesis	2.29e-05	TTCAGTTACAAA
TU.2774	chromosome2	4073625	4073636	+	Promoter	CAGTCACA	synthesis	0.0158	TGCAGTCATATC
TU.2802	chromosome2	4164505	4164516	+	Promoter	CAGTCACA	synthesis	0.00149	TACAGTCTCAGA
TU.2843	chromosome2	4318894	4318905	+	Promoter	CAGTCACA	synthesis	0.000694	AACAGTTACACG
TU.2851	chromosome2	4351827	4351838	+	Promoter	CAGTCACA	synthesis	2.18e-12	AGCAGTCACATA
TU.2876	chromosome2	4443858	4443869	+	Promoter	CAGTCACA	synthesis	0.000434	ATCAGTTACAAA
TU.2877	chromosome2	4446282	4446293	+	Promoter	CAGTCACA	synthesis	2.24e-06	AGCAGTCACGAT
TU.2910	chromosome3	72733	72744	+	Promoter	CAGTCACA	synthesis	0.00151	AACAGTCTCATC
TU.2910	chromosome3	72831	72842	+	Promoter	CAGTCACA	synthesis	0.0221	CGCAGTCATATA
TU.2915	chromosome3	89630	89641	+	Promoter	CAGTCACA	synthesis	1.4e-11	AGCAGTCACACT
TU.3017	chromosome3	451863	451874	+	Promoter	CAGTCACA	synthesis	0.0787	ATCAGTGACATA
TU.3028	chromosome3	486912	486923	+	Promoter	CAGTCACA	synthesis	0.0792	GGCAGTGACAGA
TU.3090	chromosome3	725906	725917	+	Promoter	CAGTCACA	synthesis	0.0406	ATCAGACACAAG
TU.3091	chromosome3	729072	729083	+	Promoter	CAGTCACA	synthesis	3.74e-05	GTCAGTCAAAAT
TU.3144	chromosome3	917805	917816	+	Promoter	CAGTCACA	synthesis	6.53e-10	AGCAGTCACACA
TU.3223	chromosome3	1311553	1311564	+	Promoter	CAGTCACA	synthesis	5.66e-13	AGCAGTCACAAA
TU.3225	chromosome3	1321302	1321313	+	Promoter	CAGTCACA	synthesis	0.000296	AACAGTCACGCA
TU.3261	chromosome3	1417240	1417251	+	Promoter	CAGTCACA	synthesis	0.00208	TCCAATCACACC
TU.3270	chromosome3	1438170	1438181	+	Promoter	CAGTCACA	synthesis	5.13e-06	TTCATTCACAAC
TU.3298	chromosome3	1555946	1555957	+	Promoter	CAGTCACA	synthesis	1.34e-05	AAAAGTCACAGT
TU.3323	chromosome3	1632586	1632597	+	Promoter	CAGTCACA	synthesis	0.0293	AGCAGTGACAAA
TU.3325	chromosome3	1640946	1640957	+	Promoter	CAGTCACA	synthesis	9.31e-12	GACAGTCACAGT
TU.3325	chromosome3	1640969	1640980	+	Promoter	CAGTCACA	synthesis	2.38e-14	AGCAGTCACATT
TU.3339	chromosome3	1685504	1685515	+	Promoter	CAGTCACA	synthesis	3e-15	AACAGTCACATT
TU.3373	chromosome3	1789488	1789499	+	Promoter	CAGTCACA	synthesis	0.000442	CTCAATCACAAC
TU.3381	chromosome3	1815903	1815914	+	Promoter	CAGTCACA	synthesis	0.0004	CTCCGTCACAAT
TU.3384	chromosome3	1823256	1823267	+	Promoter	CAGTCACA	synthesis	0.00686	TGCGGTCACAAC
TU.3390	chromosome3	1848427	1848438	+	Promoter	CAGTCACA	synthesis	0.0658	TGCAGTCAGAAG
TU.3390	chromosome3	1848476	1848487	+	Promoter	CAGTCACA	synthesis	0.0299	GGCTGTCACATC
TU.3402	chromosome3	1882465	1882476	+	Promoter	CAGTCACA	synthesis	0.00128	AACAGTCGCAAG
TU.3413	chromosome3	1939179	1939190	+	Promoter	CAGTCACA	synthesis	1.9e-06	AGCAGTCACTTT
TU.3433	chromosome3	2017393	2017404	+	Promoter	CAGTCACA	synthesis	4.92e-08	TACAGTAACAAA
TU.3433	chromosome3	2017460	2017471	+	Promoter	CAGTCACA	synthesis	0.0273	GGCAGTGACAAA
TU.3475	chromosome3	2148499	2148510	+	Promoter	CAGTCACA	synthesis	8.1e-06	GACAGTAACAAA
TU.3496	chromosome3	2212695	2212706	+	Promoter	CAGTCACA	synthesis	0.000415	TGCAGTCTCATA
TU.3589	chromosome1	170323	170334	-	Promoter	CAGTCACA	synthesis	0.254	ATCAGTGACACA
TU.3613	chromosome1	236307	236318	-	Promoter	CAGTCACA	synthesis	0.00588	TTCAGTCATATT
TU.3617	chromosome1	250934	250945	-	Promoter	CAGTCACA	synthesis	0.0436	TTCAGTCATAAA
TU.3651	chromosome1	359110	359121	-	Promoter	CAGTCACA	synthesis	0.0401	CCCAGTCATAAC
TU.3688	chromosome1	476162	476173	-	Promoter	CAGTCACA	synthesis	1.75e-11	GACAGTCACAAG
TU.3699	chromosome1	519057	519068	-	Promoter	CAGTCACA	synthesis	3e-15	AACAGTCACATT
TU.3701	chromosome1	530221	530232	-	Promoter	CAGTCACA	synthesis	5.42e-06	GGCAGTCACGTT
TU.3786	chromosome1	842671	842682	-	Promoter	CAGTCACA	synthesis	6.7e-08	TTCATTCACAAT
TU.3798	chromosome1	898997	899008	-	Promoter	CAGTCACA	synthesis	2.1e-12	GACAGTCACAAA
TU.3802	chromosome1	911727	911738	-	Promoter	CAGTCACA	synthesis	4.09e-11	GGCAGTCACATG
TU.3835	chromosome1	1019207	1019218	-	Promoter	CAGTCACA	synthesis	5.78e-08	TGTAGTCACAAT
TU.3860	chromosome1	1097317	1097328	-	Promoter	CAGTCACA	synthesis	2.24e-06	AGCAGTCACGAT
TU.3865	chromosome1	1111327	1111338	-	Promoter	CAGTCACA	synthesis	7.42e-05	TTCAGTAACAGA
TU.3978	chromosome1	1478300	1478311	-	Promoter	CAGTCACA	synthesis	1.05e-05	ACCAGTCACTTT
TU.3994	chromosome1	1538328	1538339	-	Promoter	CAGTCACA	synthesis	0.00233	ATCAATCACAGT
TU.4004	chromosome1	1571639	1571650	-	Promoter	CAGTCACA	synthesis	8.07e-06	ACAAGTCACAAT
TU.4025	chromosome1	1635579	1635590	-	Promoter	CAGTCACA	synthesis	0.054	AACAGTCACCTG
TU.4124	chromosome1	1949296	1949307	-	Promoter	CAGTCACA	synthesis	3.03e-06	CCCACTCACATA
TU.4137	chromosome1	1974122	1974133	-	Promoter	CAGTCACA	synthesis	2.38e-14	AGCAGTCACATT
TU.4149	chromosome1	2016400	2016411	-	Promoter	CAGTCACA	synthesis	1.45e-05	CTCATTCACAGT
TU.4204	chromosome1	2204433	2204444	-	Promoter	CAGTCACA	synthesis	9.55e-15	AGCAGTCACAAT
TU.4205	chromosome1	2208231	2208242	-	Promoter	CAGTCACA	synthesis	9.84e-07	TATAGTCACAAC
TU.4214	chromosome1	2242570	2242581	-	Promoter	CAGTCACA	synthesis	5.66e-13	AGCAGTCACAAA
TU.4215	chromosome1	2248601	2248612	-	Promoter	CAGTCACA	synthesis	2.53e-09	GACAGTCACACG
TU.4228	chromosome1	2284267	2284278	-	Promoter	CAGTCACA	synthesis	8.7e-12	TACAGTCACAGG
TU.4251	chromosome1	2349372	2349383	-	Promoter	CAGTCACA	synthesis	0.000343	TTCAGTTACAGA
TU.4272	chromosome1	2427992	2428003	-	Promoter	CAGTCACA	synthesis	7.44e-08	TGCAGTCAAAAT
TU.4283	chromosome1	2468439	2468450	-	Promoter	CAGTCACA	synthesis	0.000194	TTCAGTCAAAGG
TU.4293	chromosome1	2505887	2505898	-	Promoter	CAGTCACA	synthesis	1.08e-09	TACACTCACAAT
TU.4307	chromosome1	2556093	2556104	-	Promoter	CAGTCACA	synthesis	0.000387	ACCAGTCAAACT
TU.4358	chromosome1	2750985	2750996	-	Promoter	CAGTCACA	synthesis	0.0191	GTCCGTCACACG
TU.4383	chromosome1	2832736	2832747	-	Promoter	CAGTCACA	synthesis	0.00278	AACAATCACAGA
TU.4391	chromosome1	2853968	2853979	-	Promoter	CAGTCACA	synthesis	3e-15	AACAGTCACATT
TU.4464	chromosome1	3106939	3106950	-	Promoter	CAGTCACA	synthesis	0.001	TACAGTCTCAGG
TU.4465	chromosome1	3108930	3108941	-	Promoter	CAGTCACA	synthesis	1.97e-12	AGCAGTCACAAC
TU.4496	chromosome1	3238431	3238442	-	Promoter	CAGTCACA	synthesis	0.00128	ACCAGTCACGCA
TU.4506	chromosome1	3282865	3282876	-	Promoter	CAGTCACA	synthesis	0.000203	AAGAGTCACAAA
TU.4522	chromosome1	3346923	3346934	-	Promoter	CAGTCACA	synthesis	1e-12	AACAGTCACAAG
TU.4530	chromosome1	3378129	3378140	-	Promoter	CAGTCACA	synthesis	1.08e-09	TACACTCACAAT
TU.4542	chromosome1	3416097	3416108	-	Promoter	CAGTCACA	synthesis	3.03e-06	AGCAGTCACGTT
TU.4542	chromosome1	3416075	3416086	-	Promoter	CAGTCACA	synthesis	2.53e-07	CACACTCACAAC
TU.4543	chromosome1	3430812	3430823	-	Promoter	CAGTCACA	synthesis	1.75e-11	GACAGTCACAAG
TU.4550	chromosome1	3462246	3462257	-	Promoter	CAGTCACA	synthesis	9.68e-05	CTCAGTCAAAAC
TU.4558	chromosome1	3497444	3497455	-	Promoter	CAGTCACA	synthesis	0.0178	AACGGTCACAAA
TU.4618	chromosome1	3673358	3673369	-	Promoter	CAGTCACA	synthesis	0.00415	AACAATCACACA
TU.4643	chromosome1	3796133	3796144	-	Promoter	CAGTCACA	synthesis	0.000149	GGCAGTCAAACT
TU.4671	chromosome1	3869013	3869024	-	Promoter	CAGTCACA	synthesis	1.36e-11	GACAGTCACAAC
TU.4725	chromosome1	4037654	4037665	-	Promoter	CAGTCACA	synthesis	4.71e-05	AGCAGTCACTAA
TU.4742	chromosome1	4093834	4093845	-	Promoter	CAGTCACA	synthesis	1.91e-10	AACAGTCACACA
TU.4774	chromosome1	4198671	4198682	-	Promoter	CAGTCACA	synthesis	0.0034	AACAATCACACC
TU.4790	chromosome1	4243464	4243475	-	Promoter	CAGTCACA	synthesis	0.003	ATTAGTCACACC
TU.4793	chromosome1	4251486	4251497	-	Promoter	CAGTCACA	synthesis	3e-15	AACAGTCACATT
TU.4809	chromosome1	4287472	4287483	-	Promoter	CAGTCACA	synthesis	7.08e-14	GACAGTCACAAT
TU.4953	chromosome1	4799225	4799236	-	Promoter	CAGTCACA	synthesis	0.000438	GAGAGTCACATC
TU.4980	chromosome1	4869872	4869883	-	Promoter	CAGTCACA	synthesis	5.92e-12	AGCAGTCACATC
TU.4994	chromosome1	4919068	4919079	-	Promoter	CAGTCACA	synthesis	2.71e-05	AGCAGTCACGAA
TU.5025	chromosome1	4991015	4991026	-	Promoter	CAGTCACA	synthesis	0.0151	TACAGTCCCATA
TU.5130	chromosome1	5309120	5309131	-	Promoter	CAGTCACA	synthesis	1.43e-05	TCAAGTCACAGT
TU.5130	chromosome1	5309085	5309096	-	Promoter	CAGTCACA	synthesis	0.1	ACCGGTCACACC
TU.5137	chromosome1	5332883	5332894	-	Promoter	CAGTCACA	synthesis	3.77e-05	TTCAGTCAAAAC
TU.5157	chromosome1	5402284	5402295	-	Promoter	CAGTCACA	synthesis	9.55e-15	AGCAGTCACAAT
TU.5242	chromosome2	260027	260038	-	Promoter	CAGTCACA	synthesis	1.28e-10	AACAGTCACAGG
TU.5273	chromosome2	354315	354326	-	Promoter	CAGTCACA	synthesis	5.97e-07	TTCAGTCAAAAT
TU.5273	chromosome2	354289	354300	-	Promoter	CAGTCACA	synthesis	9.61e-14	AACAGTCACAAA
TU.5429	chromosome2	956874	956885	-	Promoter	CAGTCACA	synthesis	0.0323	CTCAGTCATATG
TU.5448	chromosome2	1010128	1010139	-	Promoter	CAGTCACA	synthesis	0.00521	ATGAGTCACAGG
TU.5459	chromosome2	1046587	1046598	-	Promoter	CAGTCACA	synthesis	1.98e-11	CCCAGTCACAAA
TU.5475	chromosome2	1094963	1094974	-	Promoter	CAGTCACA	synthesis	0.000344	AACAGTCAAAGA
TU.5544	chromosome2	1320821	1320832	-	Promoter	CAGTCACA	synthesis	2.42e-06	TTCAGTAACATA
TU.5553	chromosome2	1365069	1365080	-	Promoter	CAGTCACA	synthesis	0.00305	GTCAATCACAAC
TU.5578	chromosome2	1460124	1460135	-	Promoter	CAGTCACA	synthesis	0.00142	TTCAGTCTCATC
TU.5594	chromosome2	1513796	1513807	-	Promoter	CAGTCACA	synthesis	1.36e-05	AACAGTCACGGT
TU.5627	chromosome2	1651873	1651884	-	Promoter	CAGTCACA	synthesis	3.67e-05	AGCAGTCACTGT
TU.5654	chromosome2	1734056	1734067	-	Promoter	CAGTCACA	synthesis	1.13e-12	ACCAGTCACAAT
TU.5664	chromosome2	1777020	1777031	-	Promoter	CAGTCACA	synthesis	0.000162	AGCAGTCACGGC
TU.5694	chromosome2	1867638	1867649	-	Promoter	CAGTCACA	synthesis	2.32e-06	TAGAGTCACATT
TU.5753	chromosome2	2083800	2083811	-	Promoter	CAGTCACA	synthesis	1.36e-11	GACAGTCACAAC
TU.5783	chromosome2	2197719	2197730	-	Promoter	CAGTCACA	synthesis	0.00286	ACCAGTTACAGC
TU.5827	chromosome2	2363639	2363650	-	Promoter	CAGTCACA	synthesis	2.73e-05	ATCAGTTACAAT
TU.5839	chromosome2	2406016	2406027	-	Promoter	CAGTCACA	synthesis	1.12e-09	GGCAGTCACAGC
TU.5912	chromosome2	2670086	2670097	-	Promoter	CAGTCACA	synthesis	0.0706	GGCAGTCATAAC
TU.5919	chromosome2	2690754	2690765	-	Promoter	CAGTCACA	synthesis	9.63e-05	GGCAGTCACTAA
TU.5935	chromosome2	2748389	2748400	-	Promoter	CAGTCACA	synthesis	4.67e-06	AACATTCACAGT
TU.5940	chromosome2	2759288	2759299	-	Promoter	CAGTCACA	synthesis	9.61e-07	AGTAGTCACATT
TU.5946	chromosome2	2780705	2780716	-	Promoter	CAGTCACA	synthesis	5.66e-13	AGCAGTCACAAA
TU.5968	chromosome2	2871256	2871267	-	Promoter	CAGTCACA	synthesis	0.000834	TGCAGTGACAAT
TU.5986	chromosome2	2921115	2921126	-	Promoter	CAGTCACA	synthesis	6.92e-07	TACAGTCAAAAA
TU.6004	chromosome2	2983746	2983757	-	Promoter	CAGTCACA	synthesis	0.000184	CGTAGTCACACC
TU.6080	chromosome2	3275568	3275579	-	Promoter	CAGTCACA	synthesis	2.37e-05	GACAGTCACGGT
TU.6082	chromosome2	3282628	3282639	-	Promoter	CAGTCACA	synthesis	3.56e-05	CTAAGTCACAAG
TU.6177	chromosome2	3637813	3637824	-	Promoter	CAGTCACA	synthesis	7.72e-06	TGCACTCACAGA
TU.6177	chromosome2	3637714	3637725	-	Promoter	CAGTCACA	synthesis	3.16e-05	AGCAGTCACGTC
TU.6214	chromosome2	3770079	3770090	-	Promoter	CAGTCACA	synthesis	0.000164	GCCAGTAACAAC
TU.6313	chromosome2	4123903	4123914	-	Promoter	CAGTCACA	synthesis	0.00035	TTCAGTCAAAGC
TU.6321	chromosome2	4163901	4163912	-	Promoter	CAGTCACA	synthesis	1.97e-12	AGCAGTCACAAC
TU.6330	chromosome2	4214797	4214808	-	Promoter	CAGTCACA	synthesis	4.49e-08	TTCACTCACAAT
TU.6357	chromosome2	4305558	4305569	-	Promoter	CAGTCACA	synthesis	8.7e-12	TTCAGTCACATG
TU.6378	chromosome2	4385660	4385671	-	Promoter	CAGTCACA	synthesis	0.00495	AGCAGTGACATT
TU.6396	chromosome2	4480217	4480228	-	Promoter	CAGTCACA	synthesis	2.93e-06	GACAGTCACGAT
TU.6399	chromosome2	4487632	4487643	-	Promoter	CAGTCACA	synthesis	3.31e-05	GAAAGTCACAGT
TU.6399	chromosome2	4487527	4487538	-	Promoter	CAGTCACA	synthesis	0.000327	TCTAGTCACACA
TU.6425	chromosome3	89691	89702	-	Promoter	CAGTCACA	synthesis	1.48e-05	AACAGTCACGAA
TU.6431	chromosome3	107207	107218	-	Promoter	CAGTCACA	synthesis	4.16e-11	ATCAGTCACAAA
TU.6434	chromosome3	113553	113564	-	Promoter	CAGTCACA	synthesis	0.00185	GTGAGTCACATA
TU.6445	chromosome3	152963	152974	-	Promoter	CAGTCACA	synthesis	0.000419	GGCAGTCACGCC
TU.6463	chromosome3	222947	222958	-	Promoter	CAGTCACA	synthesis	0.0273	GGCAGTGACAAA
TU.6474	chromosome3	269576	269587	-	Promoter	CAGTCACA	synthesis	2.58e-05	AGTAGTCACATA
TU.6474	chromosome3	269551	269562	-	Promoter	CAGTCACA	synthesis	5.66e-13	AGCAGTCACAAA
TU.6522	chromosome3	434852	434863	-	Promoter	CAGTCACA	synthesis	6.3e-06	TTCATTCACATC
TU.6535	chromosome3	482868	482879	-	Promoter	CAGTCACA	synthesis	5.57e-11	AACAGTCACAGA
TU.6571	chromosome3	627879	627890	-	Promoter	CAGTCACA	synthesis	3.29e-12	AACAGTCACACT
TU.6571	chromosome3	627860	627871	-	Promoter	CAGTCACA	synthesis	4.41e-12	GACAGTCACATA
TU.6608	chromosome3	772280	772291	-	Promoter	CAGTCACA	synthesis	8.21e-05	CAAAGTCACACG
TU.6616	chromosome3	798185	798196	-	Promoter	CAGTCACA	synthesis	2.16e-05	AACAGTCACGTA
TU.6622	chromosome3	833441	833452	-	Promoter	CAGTCACA	synthesis	1.16e-05	AAAAGTCACATA
TU.6666	chromosome3	976749	976760	-	Promoter	CAGTCACA	synthesis	0.0536	GGCAGTCCCATC
TU.6674	chromosome3	1016401	1016412	-	Promoter	CAGTCACA	synthesis	0.00594	ATCAGTCTCATG
TU.6679	chromosome3	1033519	1033530	-	Promoter	CAGTCACA	synthesis	5.66e-13	AGCAGTCACAAA
TU.6686	chromosome3	1058375	1058386	-	Promoter	CAGTCACA	synthesis	0.00729	TTCAGTCTCAGA
TU.6691	chromosome3	1146047	1146058	-	Promoter	CAGTCACA	synthesis	0.0574	ACCTGTCACAAC
TU.6699	chromosome3	1164233	1164244	-	Promoter	CAGTCACA	synthesis	0.000329	CACAGCCACAAA
TU.6822	chromosome3	1629387	1629398	-	Promoter	CAGTCACA	synthesis	0.000118	ACCATTCACACT
TU.6872	chromosome3	1792122	1792133	-	Promoter	CAGTCACA	synthesis	6.23e-05	CCAAGTCACACT
TU.6878	chromosome3	1806305	1806316	-	Promoter	CAGTCACA	synthesis	0.0273	GGCAGTGACAAA
TU.6922	chromosome3	1981961	1981972	-	Promoter	CAGTCACA	synthesis	0.000106	AACAGTCACGGC
TU.6933	chromosome3	2034444	2034455	-	Promoter	CAGTCACA	synthesis	1.02e-05	TCAAGTCACATG
TU.6934	chromosome3	2040000	2040011	-	Promoter	CAGTCACA	synthesis	0.0151	TGCAGTCATATA
TU.6948	chromosome3	2096073	2096084	-	Promoter	CAGTCACA	synthesis	3.29e-12	AACAGTCACACT
TU.6954	chromosome3	2106443	2106454	-	Promoter	CAGTCACA	synthesis	8.9e-07	CGCACTCACAAC
TU.6959	chromosome3	2119699	2119710	-	Promoter	CAGTCACA	synthesis	0.000213	AACAATCACAGT
TU.6960	chromosome3	2124078	2124089	-	Promoter	CAGTCACA	synthesis	0.119	GTCAGTCATAGT
TU.6987	chromosome3	2220410	2220421	-	Promoter	CAGTCACA	synthesis	0.0792	GGCAGTGACAGA
TU.7033	chromosome3	2362557	2362568	-	Promoter	CAGTCACA	synthesis	0.0796	ACCGGTCACAGC
TU.7052	chromosome3	2408377	2408388	-	Promoter	CAGTCACA	synthesis	1.77e-11	CACAGTCACAGA
TU.0017	chromosome1	51849	51860	+	Promoter	CAGTCACA	half-life	0.0548	ATCAGTCTCAGT
TU.0019	chromosome1	56388	56399	+	Promoter	CAGTCACA	half-life	0.00352	AGCAGTCACGAC
TU.0100	chromosome1	346791	346802	+	Promoter	CAGTCACA	half-life	0.00953	TTCACTCACACT
TU.0142	chromosome1	492317	492328	+	Promoter	CAGTCACA	half-life	0.0166	GCAAGTCACAGA
TU.0159	chromosome1	537819	537830	+	Promoter	CAGTCACA	half-life	0.0509	TTCAGTTACAGT
TU.0174	chromosome1	598389	598400	+	Promoter	CAGTCACA	half-life	2.11e-05	TACAGTAACACC
TU.0238	chromosome1	817845	817856	+	Promoter	CAGTCACA	half-life	0.000332	TGCAGTCAAACT
TU.0245	chromosome1	849427	849438	+	Promoter	CAGTCACA	half-life	7.4e-08	AACAGTCACAGC
TU.0297	chromosome1	1048880	1048891	+	Promoter	CAGTCACA	half-life	1.57e-05	ATTAGTCACATT
TU.0367	chromosome1	1275283	1275294	+	Promoter	CAGTCACA	half-life	8.36e-07	TACAGTAACAAT
TU.0371	chromosome1	1285568	1285579	+	Promoter	CAGTCACA	half-life	7.31e-13	AACAGTCACACG
TU.0382	chromosome1	1335362	1335373	+	Promoter	CAGTCACA	half-life	1.58e-05	TACAGTAACATC
TU.0407	chromosome1	1438300	1438311	+	Promoter	CAGTCACA	half-life	7.46e-13	AGCAGTCACAAA
TU.0412	chromosome1	1454336	1454347	+	Promoter	CAGTCACA	half-life	0.0114	GACCGTCACAAA
TU.0475	chromosome1	1696288	1696299	+	Promoter	CAGTCACA	half-life	0.0134	TTCAGTAACAGT
TU.0476	chromosome1	1697765	1697776	+	Promoter	CAGTCACA	half-life	0.000869	TACAGTCGCACT
TU.0481	chromosome1	1711129	1711140	+	Promoter	CAGTCACA	half-life	0.00456	AGCAGTCACGTT
TU.0483	chromosome1	1719049	1719060	+	Promoter	CAGTCACA	half-life	0.000119	CACAGTCAAAAC
TU.0489	chromosome1	1756034	1756045	+	Promoter	CAGTCACA	half-life	1.49e-13	AACAGTCACAAT
TU.0492	chromosome1	1769961	1769972	+	Promoter	CAGTCACA	half-life	1.58e-05	GTCAGTCTCAAG
TU.0492	chromosome1	1770117	1770128	+	Promoter	CAGTCACA	half-life	4.18e-05	TACAATCACATC
TU.0521	chromosome1	1878043	1878054	+	Promoter	CAGTCACA	half-life	0.0545	TTCAGGCACATA
TU.0526	chromosome1	1897459	1897470	+	Promoter	CAGTCACA	half-life	7.47e-05	AGCAGTCAAACT
TU.0539	chromosome1	1938932	1938943	+	Promoter	CAGTCACA	half-life	9.13e-05	TTCAGTCATACA
TU.0547	chromosome1	1964911	1964922	+	Promoter	CAGTCACA	half-life	4.73e-05	ATCAGTAACATC
TU.0594	chromosome1	2135251	2135262	+	Promoter	CAGTCACA	half-life	0.0306	CCCTGTCACATG
TU.0654	chromosome1	2337979	2337990	+	Promoter	CAGTCACA	half-life	8.36e-07	TACAGTAACAAT
TU.0683	chromosome1	2430609	2430620	+	Promoter	CAGTCACA	half-life	2.88e-06	AACAGTCATATT
TU.0720	chromosome1	2563599	2563610	+	Promoter	CAGTCACA	half-life	7.44e-05	TTCAGTCCCAAA
TU.0728	chromosome1	2587709	2587720	+	Promoter	CAGTCACA	half-life	1.75e-07	GACATTCACAAA
TU.0792	chromosome1	2794854	2794865	+	Promoter	CAGTCACA	half-life	5.71e-11	AGCAGTCACATT
TU.0798	chromosome1	2815736	2815747	+	Promoter	CAGTCACA	half-life	6.23e-05	TGCAGTTACATG
TU.0804	chromosome1	2830313	2830324	+	Promoter	CAGTCACA	half-life	0.398	TCGAGTCACAGA
TU.0807	chromosome1	2851844	2851855	+	Promoter	CAGTCACA	half-life	0.00101	AGCAGTCACGAA
TU.0810	chromosome1	2862397	2862408	+	Promoter	CAGTCACA	half-life	0.139	ACCATTCACAGT
TU.0850	chromosome1	2992590	2992601	+	Promoter	CAGTCACA	half-life	0.00179	AACAGTCACGTC
TU.0863	chromosome1	3037566	3037577	+	Promoter	CAGTCACA	half-life	0.000561	CTCAGTTACATA
TU.0891	chromosome1	3134849	3134860	+	Promoter	CAGTCACA	half-life	3.28e-08	AACAATCACAAG
TU.0894	chromosome1	3141288	3141299	+	Promoter	CAGTCACA	half-life	0.000286	ATCAGTTACACT
TU.0916	chromosome1	3207171	3207182	+	Promoter	CAGTCACA	half-life	0.00711	GGAAGTCACAGT
TU.0938	chromosome1	3302603	3302614	+	Promoter	CAGTCACA	half-life	0.00654	CTGAGTCACATG
TU.0947	chromosome1	3337683	3337694	+	Promoter	CAGTCACA	half-life	8.4e-08	AGCAGTCACAGA
TU.0954	chromosome1	3369571	3369582	+	Promoter	CAGTCACA	half-life	0.0221	TTCGGTCACAAC
TU.0965	chromosome1	3399192	3399203	+	Promoter	CAGTCACA	half-life	5.82e-12	GGCAGTCACAAT
TU.0966	chromosome1	3400471	3400482	+	Promoter	CAGTCACA	half-life	9.33e-15	AACAGTCACAAA
TU.0970	chromosome1	3410888	3410899	+	Promoter	CAGTCACA	half-life	2.74e-14	GACAGTCACAAG
TU.0990	chromosome1	3484601	3484612	+	Promoter	CAGTCACA	half-life	0.000827	TGCAGTTACACT
TU.0998	chromosome1	3513936	3513947	+	Promoter	CAGTCACA	half-life	0.00465	CCAAGTCACAAT
TU.1032	chromosome1	3646159	3646170	+	Promoter	CAGTCACA	half-life	0.00431	TTCACTCACATA
TU.1038	chromosome1	3655078	3655089	+	Promoter	CAGTCACA	half-life	2.03e-08	AACAGTCACAGT
TU.1057	chromosome1	3722410	3722421	+	Promoter	CAGTCACA	half-life	1.05e-12	AACAGTCACATT
TU.1103	chromosome1	3869042	3869053	+	Promoter	CAGTCACA	half-life	0.000144	AACAGTCACGTG
TU.1110	chromosome1	3884427	3884438	+	Promoter	CAGTCACA	half-life	0.000777	GACTGTCACAAT
TU.1130	chromosome1	3939045	3939056	+	Promoter	CAGTCACA	half-life	0.00155	GACAGCCACAAT
TU.1164	chromosome1	4059941	4059952	+	Promoter	CAGTCACA	half-life	5.13e-06	GTCAGTCAGATA
TU.1175	chromosome1	4097275	4097286	+	Promoter	CAGTCACA	half-life	4.33e-10	AGCAGTCACATC
TU.1205	chromosome1	4205693	4205704	+	Promoter	CAGTCACA	half-life	1.12e-05	ATCAGTAACATT
TU.1215	chromosome1	4243608	4243619	+	Promoter	CAGTCACA	half-life	6.53e-05	ATCAGTAACACC
TU.1234	chromosome1	4305884	4305895	+	Promoter	CAGTCACA	half-life	9.27e-12	AGCAGTCACAAT
TU.1235	chromosome1	4310527	4310538	+	Promoter	CAGTCACA	half-life	0.0756	CCCAGTCACTGG
TU.1320	chromosome1	4611837	4611848	+	Promoter	CAGTCACA	half-life	9.89e-05	ATCAGTTACAAT
TU.1335	chromosome1	4674529	4674540	+	Promoter	CAGTCACA	half-life	9.27e-12	AGCAGTCACAAT
TU.1375	chromosome1	4807416	4807427	+	Promoter	CAGTCACA	half-life	0.00067	GATAGTCACAGC
TU.1464	chromosome1	5080611	5080622	+	Promoter	CAGTCACA	half-life	0.00691	AACAGCCACACT
TU.1486	chromosome1	5140137	5140148	+	Promoter	CAGTCACA	half-life	1.16e-06	AACAGTTACATG
TU.1512	chromosome1	5223001	5223012	+	Promoter	CAGTCACA	half-life	0.000223	ATCATTCACATT
TU.1537	chromosome1	5314786	5314797	+	Promoter	CAGTCACA	half-life	1.17e-05	AGCATTCACAAA
TU.1567	chromosome1	5438820	5438831	+	Promoter	CAGTCACA	half-life	1.25e-06	AACAATCACATT
TU.1568	chromosome1	5444641	5444652	+	Promoter	CAGTCACA	half-life	1.22e-05	GCAAGTCACAAG
TU.1583	chromosome1	5484981	5484992	+	Promoter	CAGTCACA	half-life	0.000581	ACCAGTCAAAAT
TU.1632	chromosome2	181527	181538	+	Promoter	CAGTCACA	half-life	0.000956	TCAAGTCACAAA
TU.1676	chromosome2	358518	358529	+	Promoter	CAGTCACA	half-life	6.44e-07	ATCAGTAACAAA
TU.1697	chromosome2	414736	414747	+	Promoter	CAGTCACA	half-life	3.56e-07	AACAGTTACAAG
TU.1721	chromosome2	499093	499104	+	Promoter	CAGTCACA	half-life	5.71e-05	GACAGTCTCAAC
TU.1726	chromosome2	516380	516391	+	Promoter	CAGTCACA	half-life	0.00352	AGCAGTCACGAC
TU.1735	chromosome2	535296	535307	+	Promoter	CAGTCACA	half-life	0.000731	AGCAGTCACTTT
TU.1736	chromosome2	536557	536568	+	Promoter	CAGTCACA	half-life	0.00563	CGCACTCACAAA
TU.1755	chromosome2	601200	601211	+	Promoter	CAGTCACA	half-life	3.61e-12	AGCAGTCACATG
TU.1769	chromosome2	641168	641179	+	Promoter	CAGTCACA	half-life	0.654	CCCACTCACAGC
TU.1798	chromosome2	754586	754597	+	Promoter	CAGTCACA	half-life	1.54e-07	CACAGTCACAGA
TU.1877	chromosome2	1064046	1064057	+	Promoter	CAGTCACA	half-life	8.1e-07	AACAGTCAAATA
TU.1885	chromosome2	1095167	1095178	+	Promoter	CAGTCACA	half-life	5.29e-06	ATCAGTAACAAT
TU.1923	chromosome2	1206978	1206989	+	Promoter	CAGTCACA	half-life	0.000101	TTCAGTCAAACA
TU.1947	chromosome2	1274183	1274194	+	Promoter	CAGTCACA	half-life	3.69e-13	GGCAGTCACAAA
TU.1993	chromosome2	1447945	1447956	+	Promoter	CAGTCACA	half-life	0.013	AACAGTCACTGT
TU.2049	chromosome2	1648191	1648202	+	Promoter	CAGTCACA	half-life	7.69e-07	GACATTCACATA
TU.2100	chromosome2	1792276	1792287	+	Promoter	CAGTCACA	half-life	7.46e-13	AGCAGTCACAAA
TU.2139	chromosome2	1942461	1942472	+	Promoter	CAGTCACA	half-life	0.00501	CACAGTCACGTT
TU.2160	chromosome2	2023657	2023668	+	Promoter	CAGTCACA	half-life	3.79e-06	AAAAGTCACATT
TU.2167	chromosome2	2045430	2045441	+	Promoter	CAGTCACA	half-life	1.03e-12	AACAGTCACACA
TU.2172	chromosome2	2059517	2059528	+	Promoter	CAGTCACA	half-life	0.00161	CGCACTCACAAG
TU.2231	chromosome2	2262009	2262020	+	Promoter	CAGTCACA	half-life	0.00256	CACACTCACAAT
TU.2236	chromosome2	2277134	2277145	+	Promoter	CAGTCACA	half-life	0.000122	AACACTCACAAA
TU.2264	chromosome2	2349501	2349512	+	Promoter	CAGTCACA	half-life	0.00101	AGCAGTCACGAA
TU.2312	chromosome2	2506804	2506815	+	Promoter	CAGTCACA	half-life	1.54e-06	AACAATCACAAC
TU.2324	chromosome2	2566211	2566222	+	Promoter	CAGTCACA	half-life	0.000178	TTCAGTTACATA
TU.2349	chromosome2	2641726	2641737	+	Promoter	CAGTCACA	half-life	3.45e-06	GTCAATCACAAT
TU.2359	chromosome2	2690793	2690804	+	Promoter	CAGTCACA	half-life	0.00741	TTCAGACACAGC
TU.2372	chromosome2	2739633	2739644	+	Promoter	CAGTCACA	half-life	7.73e-06	CAAAGTCACAAA
TU.2383	chromosome2	2778847	2778858	+	Promoter	CAGTCACA	half-life	9.42e-08	GGCAGTCACAGT
TU.2450	chromosome2	2986805	2986816	+	Promoter	CAGTCACA	half-life	0.000558	TTCATTCACATT
TU.2476	chromosome2	3041312	3041323	+	Promoter	CAGTCACA	half-life	0.00224	TACTGTCACAAA
TU.2486	chromosome2	3060490	3060501	+	Promoter	CAGTCACA	half-life	9.33e-15	AACAGTCACAAA
TU.2487	chromosome2	3061907	3061918	+	Promoter	CAGTCACA	half-life	2.19e-05	ATCAGTTACAAA
TU.2492	chromosome2	3083244	3083255	+	Promoter	CAGTCACA	half-life	0.000811	TGCATTCACATT
TU.2511	chromosome2	3153439	3153450	+	Promoter	CAGTCACA	half-life	0.00159	AACAGTCACGCC
TU.2528	chromosome2	3211234	3211245	+	Promoter	CAGTCACA	half-life	1.1e-05	TATAGTCACAAC
TU.2528	chromosome2	3211306	3211317	+	Promoter	CAGTCACA	half-life	1.9e-05	CTCAGTAACAAA
TU.2538	chromosome2	3245081	3245092	+	Promoter	CAGTCACA	half-life	4.33e-10	AGCAGTCACATC
TU.2560	chromosome2	3326619	3326630	+	Promoter	CAGTCACA	half-life	7.77e-07	TTCAGTCACAGA
TU.2572	chromosome2	3365692	3365703	+	Promoter	CAGTCACA	half-life	1.04e-14	GACAGTCACAAA
TU.2594	chromosome2	3443196	3443207	+	Promoter	CAGTCACA	half-life	0.00111	AACAGTCACGTT
TU.2595	chromosome2	3448757	3448768	+	Promoter	CAGTCACA	half-life	0.0105	TCCAGTCACTAT
TU.2640	chromosome2	3607117	3607128	+	Promoter	CAGTCACA	half-life	3.72e-08	GACAGTCAAAAA
TU.2649	chromosome2	3629714	3629725	+	Promoter	CAGTCACA	half-life	1.95e-07	GACAGTTACAAA
TU.2699	chromosome2	3801894	3801905	+	Promoter	CAGTCACA	half-life	7.25e-09	CCCAGTCACAAG
TU.2705	chromosome2	3818140	3818151	+	Promoter	CAGTCACA	half-life	5.46e-05	AACAGTCACTTT
TU.2705	chromosome2	3818230	3818241	+	Promoter	CAGTCACA	half-life	1.05e-12	AACAGTCACATT
TU.2743	chromosome2	3957155	3957166	+	Promoter	CAGTCACA	half-life	0.00336	ATCAGTCACGAT
TU.2747	chromosome2	3976625	3976636	+	Promoter	CAGTCACA	half-life	7.11e-05	TTCAGTTACAAA
TU.2774	chromosome2	4073625	4073636	+	Promoter	CAGTCACA	half-life	0.000777	TGCAGTCATATC
TU.2802	chromosome2	4164505	4164516	+	Promoter	CAGTCACA	half-life	0.0167	TACAGTCTCAGA
TU.2843	chromosome2	4318894	4318905	+	Promoter	CAGTCACA	half-life	2.02e-06	AACAGTTACACG
TU.2851	chromosome2	4351827	4351838	+	Promoter	CAGTCACA	half-life	9.38e-12	AGCAGTCACATA
TU.2876	chromosome2	4443858	4443869	+	Promoter	CAGTCACA	half-life	2.19e-05	ATCAGTTACAAA
TU.2877	chromosome2	4446282	4446293	+	Promoter	CAGTCACA	half-life	0.00259	AGCAGTCACGAT
TU.2910	chromosome3	72733	72744	+	Promoter	CAGTCACA	half-life	0.000299	AACAGTCTCATC
TU.2910	chromosome3	72831	72842	+	Promoter	CAGTCACA	half-life	0.000266	CGCAGTCATATA
TU.2915	chromosome3	89630	89641	+	Promoter	CAGTCACA	half-life	2.01e-10	AGCAGTCACACT
TU.3017	chromosome3	451863	451874	+	Promoter	CAGTCACA	half-life	0.0142	ATCAGTGACATA
TU.3028	chromosome3	486912	486923	+	Promoter	CAGTCACA	half-life	0.0949	GGCAGTGACAGA
TU.3090	chromosome3	725906	725917	+	Promoter	CAGTCACA	half-life	3.33e-07	ATCAGACACAAG
TU.3091	chromosome3	729072	729083	+	Promoter	CAGTCACA	half-life	6.25e-06	GTCAGTCAAAAT
TU.3144	chromosome3	917805	917816	+	Promoter	CAGTCACA	half-life	3.77e-11	AGCAGTCACACA
TU.3223	chromosome3	1311553	1311564	+	Promoter	CAGTCACA	half-life	7.46e-13	AGCAGTCACAAA
TU.3225	chromosome3	1321302	1321313	+	Promoter	CAGTCACA	half-life	0.00049	AACAGTCACGCA
TU.3261	chromosome3	1417240	1417251	+	Promoter	CAGTCACA	half-life	0.00342	TCCAATCACACC
TU.3270	chromosome3	1438170	1438181	+	Promoter	CAGTCACA	half-life	0.000797	TTCATTCACAAC
TU.3298	chromosome3	1555946	1555957	+	Promoter	CAGTCACA	half-life	0.00432	AAAAGTCACAGT
TU.3323	chromosome3	1632586	1632597	+	Promoter	CAGTCACA	half-life	0.00732	AGCAGTGACAAA
TU.3325	chromosome3	1640946	1640957	+	Promoter	CAGTCACA	half-life	8.17e-09	GACAGTCACAGT
TU.3325	chromosome3	1640969	1640980	+	Promoter	CAGTCACA	half-life	5.71e-11	AGCAGTCACATT
TU.3339	chromosome3	1685504	1685515	+	Promoter	CAGTCACA	half-life	1.05e-12	AACAGTCACATT
TU.3373	chromosome3	1789488	1789499	+	Promoter	CAGTCACA	half-life	0.00038	CTCAATCACAAC
TU.3381	chromosome3	1815903	1815914	+	Promoter	CAGTCACA	half-life	0.21	CTCCGTCACAAT
TU.3384	chromosome3	1823256	1823267	+	Promoter	CAGTCACA	half-life	0.0238	TGCGGTCACAAC
TU.3390	chromosome3	1848427	1848438	+	Promoter	CAGTCACA	half-life	9.43e-06	TGCAGTCAGAAG
TU.3390	chromosome3	1848476	1848487	+	Promoter	CAGTCACA	half-life	0.00798	GGCTGTCACATC
TU.3402	chromosome3	1882465	1882476	+	Promoter	CAGTCACA	half-life	1.73e-05	AACAGTCGCAAG
TU.3413	chromosome3	1939179	1939190	+	Promoter	CAGTCACA	half-life	0.000731	AGCAGTCACTTT
TU.3433	chromosome3	2017393	2017404	+	Promoter	CAGTCACA	half-life	9.63e-08	TACAGTAACAAA
TU.3433	chromosome3	2017460	2017471	+	Promoter	CAGTCACA	half-life	0.00179	GGCAGTGACAAA
TU.3475	chromosome3	2148499	2148510	+	Promoter	CAGTCACA	half-life	5.3e-09	GACAGTAACAAA
TU.3496	chromosome3	2212695	2212706	+	Promoter	CAGTCACA	half-life	0.00116	TGCAGTCTCATA
TU.3589	chromosome1	170323	170334	-	Promoter	CAGTCACA	half-life	0.0139	ATCAGTGACACA
TU.3613	chromosome1	236307	236318	-	Promoter	CAGTCACA	half-life	0.000184	TTCAGTCATATT
TU.3617	chromosome1	250934	250945	-	Promoter	CAGTCACA	half-life	3.18e-05	TTCAGTCATAAA
TU.3651	chromosome1	359110	359121	-	Promoter	CAGTCACA	half-life	0.00661	CCCAGTCATAAC
TU.3688	chromosome1	476162	476173	-	Promoter	CAGTCACA	half-life	2.74e-14	GACAGTCACAAG
TU.3699	chromosome1	519057	519068	-	Promoter	CAGTCACA	half-life	1.05e-12	AACAGTCACATT
TU.3701	chromosome1	530221	530232	-	Promoter	CAGTCACA	half-life	0.00144	GGCAGTCACGTT
TU.3786	chromosome1	842671	842682	-	Promoter	CAGTCACA	half-life	0.000279	TTCATTCACAAT
TU.3798	chromosome1	898997	899008	-	Promoter	CAGTCACA	half-life	1.04e-14	GACAGTCACAAA
TU.3802	chromosome1	911727	911738	-	Promoter	CAGTCACA	half-life	1.94e-12	GGCAGTCACATG
TU.3835	chromosome1	1019207	1019218	-	Promoter	CAGTCACA	half-life	3.88e-05	TGTAGTCACAAT
TU.3860	chromosome1	1097317	1097328	-	Promoter	CAGTCACA	half-life	0.00259	AGCAGTCACGAT
TU.3865	chromosome1	1111327	1111338	-	Promoter	CAGTCACA	half-life	0.00548	TTCAGTAACAGA
TU.3978	chromosome1	1478300	1478311	-	Promoter	CAGTCACA	half-life	0.00664	ACCAGTCACTTT
TU.3994	chromosome1	1538328	1538339	-	Promoter	CAGTCACA	half-life	0.0117	ATCAATCACAGT
TU.4004	chromosome1	1571639	1571650	-	Promoter	CAGTCACA	half-life	0.000812	ACAAGTCACAAT
TU.4025	chromosome1	1635579	1635590	-	Promoter	CAGTCACA	half-life	2.44e-05	AACAGTCACCTG
TU.4124	chromosome1	1949296	1949307	-	Promoter	CAGTCACA	half-life	0.0414	CCCACTCACATA
TU.4137	chromosome1	1974122	1974133	-	Promoter	CAGTCACA	half-life	5.71e-11	AGCAGTCACATT
TU.4149	chromosome1	2016400	2016411	-	Promoter	CAGTCACA	half-life	0.0936	CTCATTCACAGT
TU.4204	chromosome1	2204433	2204444	-	Promoter	CAGTCACA	half-life	9.27e-12	AGCAGTCACAAT
TU.4205	chromosome1	2208231	2208242	-	Promoter	CAGTCACA	half-life	1.1e-05	TATAGTCACAAC
TU.4214	chromosome1	2242570	2242581	-	Promoter	CAGTCACA	half-life	7.46e-13	AGCAGTCACAAA
TU.4215	chromosome1	2248601	2248612	-	Promoter	CAGTCACA	half-life	5.32e-13	GACAGTCACACG
TU.4228	chromosome1	2284267	2284278	-	Promoter	CAGTCACA	half-life	1.26e-08	TACAGTCACAGG
TU.4251	chromosome1	2349372	2349383	-	Promoter	CAGTCACA	half-life	0.0257	TTCAGTTACAGA
TU.4272	chromosome1	2427992	2428003	-	Promoter	CAGTCACA	half-life	0.000122	TGCAGTCAAAAT
TU.4283	chromosome1	2468439	2468450	-	Promoter	CAGTCACA	half-life	0.00359	TTCAGTCAAAGG
TU.4293	chromosome1	2505887	2505898	-	Promoter	CAGTCACA	half-life	0.00142	TACACTCACAAT
TU.4307	chromosome1	2556093	2556104	-	Promoter	CAGTCACA	half-life	0.00139	ACCAGTCAAACT
TU.4358	chromosome1	2750985	2750996	-	Promoter	CAGTCACA	half-life	0.0139	GTCCGTCACACG
TU.4383	chromosome1	2832736	2832747	-	Promoter	CAGTCACA	half-life	0.000799	AACAATCACAGA
TU.4391	chromosome1	2853968	2853979	-	Promoter	CAGTCACA	half-life	1.05e-12	AACAGTCACATT
TU.4464	chromosome1	3106939	3106950	-	Promoter	CAGTCACA	half-life	0.00491	TACAGTCTCAGG
TU.4465	chromosome1	3108930	3108941	-	Promoter	CAGTCACA	half-life	5.89e-11	AGCAGTCACAAC
TU.4496	chromosome1	3238431	3238442	-	Promoter	CAGTCACA	half-life	0.0117	ACCAGTCACGCA
TU.4506	chromosome1	3282865	3282876	-	Promoter	CAGTCACA	half-life	0.000677	AAGAGTCACAAA
TU.4522	chromosome1	3346923	3346934	-	Promoter	CAGTCACA	half-life	1.77e-14	AACAGTCACAAG
TU.4530	chromosome1	3378129	3378140	-	Promoter	CAGTCACA	half-life	0.00142	TACACTCACAAT
TU.4542	chromosome1	3416097	3416108	-	Promoter	CAGTCACA	half-life	0.00456	AGCAGTCACGTT
TU.4542	chromosome1	3416075	3416086	-	Promoter	CAGTCACA	half-life	0.00497	CACACTCACAAC
TU.4543	chromosome1	3430812	3430823	-	Promoter	CAGTCACA	half-life	2.74e-14	GACAGTCACAAG
TU.4550	chromosome1	3462246	3462257	-	Promoter	CAGTCACA	half-life	0.000973	CTCAGTCAAAAC
TU.4558	chromosome1	3497444	3497455	-	Promoter	CAGTCACA	half-life	0.00104	AACGGTCACAAA
TU.4618	chromosome1	3673358	3673369	-	Promoter	CAGTCACA	half-life	9.24e-07	AACAATCACACA
TU.4643	chromosome1	3796133	3796144	-	Promoter	CAGTCACA	half-life	1.79e-05	GGCAGTCAAACT
TU.4671	chromosome1	3869013	3869024	-	Promoter	CAGTCACA	half-life	2.39e-12	GACAGTCACAAC
TU.4725	chromosome1	4037654	4037665	-	Promoter	CAGTCACA	half-life	0.00014	AGCAGTCACTAA
TU.4742	chromosome1	4093834	4093845	-	Promoter	CAGTCACA	half-life	1.03e-12	AACAGTCACACA
TU.4774	chromosome1	4198671	4198682	-	Promoter	CAGTCACA	half-life	9.12e-06	AACAATCACACC
TU.4790	chromosome1	4243464	4243475	-	Promoter	CAGTCACA	half-life	0.000101	ATTAGTCACACC
TU.4793	chromosome1	4251486	4251497	-	Promoter	CAGTCACA	half-life	1.05e-12	AACAGTCACATT
TU.4809	chromosome1	4287472	4287483	-	Promoter	CAGTCACA	half-life	2.07e-13	GACAGTCACAAT
TU.4953	chromosome1	4799225	4799236	-	Promoter	CAGTCACA	half-life	0.00212	GAGAGTCACATC
TU.4980	chromosome1	4869872	4869883	-	Promoter	CAGTCACA	half-life	4.33e-10	AGCAGTCACATC
TU.4994	chromosome1	4919068	4919079	-	Promoter	CAGTCACA	half-life	0.00101	AGCAGTCACGAA
TU.5025	chromosome1	4991015	4991026	-	Promoter	CAGTCACA	half-life	2.43e-05	TACAGTCCCATA
TU.5130	chromosome1	5309120	5309131	-	Promoter	CAGTCACA	half-life	0.165	TCAAGTCACAGT
TU.5130	chromosome1	5309085	5309096	-	Promoter	CAGTCACA	half-life	0.0486	ACCGGTCACACC
TU.5137	chromosome1	5332883	5332894	-	Promoter	CAGTCACA	half-life	0.000384	TTCAGTCAAAAC
TU.5157	chromosome1	5402284	5402295	-	Promoter	CAGTCACA	half-life	9.27e-12	AGCAGTCACAAT
TU.5242	chromosome2	260027	260038	-	Promoter	CAGTCACA	half-life	1.66e-09	AACAGTCACAGG
TU.5273	chromosome2	354315	354326	-	Promoter	CAGTCACA	half-life	0.000101	TTCAGTCAAAAT
TU.5273	chromosome2	354289	354300	-	Promoter	CAGTCACA	half-life	9.33e-15	AACAGTCACAAA
TU.5429	chromosome2	956874	956885	-	Promoter	CAGTCACA	half-life	4.9e-05	CTCAGTCATATG
TU.5448	chromosome2	1010128	1010139	-	Promoter	CAGTCACA	half-life	0.0505	ATGAGTCACAGG
TU.5459	chromosome2	1046587	1046598	-	Promoter	CAGTCACA	half-life	2.84e-08	CCCAGTCACAAA
TU.5475	chromosome2	1094963	1094974	-	Promoter	CAGTCACA	half-life	0.00109	AACAGTCAAAGA
TU.5544	chromosome2	1320821	1320832	-	Promoter	CAGTCACA	half-life	8.21e-06	TTCAGTAACATA
TU.5553	chromosome2	1365069	1365080	-	Promoter	CAGTCACA	half-life	1.12e-05	GTCAATCACAAC
TU.5578	chromosome2	1460124	1460135	-	Promoter	CAGTCACA	half-life	0.00455	TTCAGTCTCATC
TU.5594	chromosome2	1513796	1513807	-	Promoter	CAGTCACA	half-life	0.0387	AACAGTCACGGT
TU.5627	chromosome2	1651873	1651884	-	Promoter	CAGTCACA	half-life	0.0518	AGCAGTCACTGT
TU.5654	chromosome2	1734056	1734067	-	Promoter	CAGTCACA	half-life	3.51e-09	ACCAGTCACAAT
TU.5664	chromosome2	1777020	1777031	-	Promoter	CAGTCACA	half-life	0.111	AGCAGTCACGGC
TU.5694	chromosome2	1867638	1867649	-	Promoter	CAGTCACA	half-life	0.00751	TAGAGTCACATT
TU.5753	chromosome2	2083800	2083811	-	Promoter	CAGTCACA	half-life	2.39e-12	GACAGTCACAAC
TU.5783	chromosome2	2197719	2197730	-	Promoter	CAGTCACA	half-life	0.164	ACCAGTTACAGC
TU.5827	chromosome2	2363639	2363650	-	Promoter	CAGTCACA	half-life	9.89e-05	ATCAGTTACAAT
TU.5839	chromosome2	2406016	2406027	-	Promoter	CAGTCACA	half-life	2.61e-07	GGCAGTCACAGC
TU.5912	chromosome2	2670086	2670097	-	Promoter	CAGTCACA	half-life	2.95e-05	GGCAGTCATAAC
TU.5919	chromosome2	2690754	2690765	-	Promoter	CAGTCACA	half-life	4.23e-05	GGCAGTCACTAA
TU.5935	chromosome2	2748389	2748400	-	Promoter	CAGTCACA	half-life	0.00826	AACATTCACAGT
TU.5940	chromosome2	2759288	2759299	-	Promoter	CAGTCACA	half-life	1.68e-05	AGTAGTCACATT
TU.5946	chromosome2	2780705	2780716	-	Promoter	CAGTCACA	half-life	7.46e-13	AGCAGTCACAAA
TU.5968	chromosome2	2871256	2871267	-	Promoter	CAGTCACA	half-life	0.037	TGCAGTGACAAT
TU.5986	chromosome2	2921115	2921126	-	Promoter	CAGTCACA	half-life	1.34e-06	TACAGTCAAAAA
TU.6004	chromosome2	2983746	2983757	-	Promoter	CAGTCACA	half-life	0.000655	CGTAGTCACACC
TU.6080	chromosome2	3275568	3275579	-	Promoter	CAGTCACA	half-life	0.0146	GACAGTCACGGT
TU.6082	chromosome2	3282628	3282639	-	Promoter	CAGTCACA	half-life	3.22e-05	CTAAGTCACAAG
TU.6177	chromosome2	3637813	3637824	-	Promoter	CAGTCACA	half-life	0.161	TGCACTCACAGA
TU.6177	chromosome2	3637714	3637725	-	Promoter	CAGTCACA	half-life	0.00645	AGCAGTCACGTC
TU.6214	chromosome2	3770079	3770090	-	Promoter	CAGTCACA	half-life	0.000136	GCCAGTAACAAC
TU.6313	chromosome2	4123903	4123914	-	Promoter	CAGTCACA	half-life	0.0521	TTCAGTCAAAGC
TU.6321	chromosome2	4163901	4163912	-	Promoter	CAGTCACA	half-life	5.89e-11	AGCAGTCACAAC
TU.6330	chromosome2	4214797	4214808	-	Promoter	CAGTCACA	half-life	0.00735	TTCACTCACAAT
TU.6357	chromosome2	4305558	4305569	-	Promoter	CAGTCACA	half-life	9.52e-11	TTCAGTCACATG
TU.6378	chromosome2	4385660	4385671	-	Promoter	CAGTCACA	half-life	0.0262	AGCAGTGACATT
TU.6396	chromosome2	4480217	4480228	-	Promoter	CAGTCACA	half-life	0.000197	GACAGTCACGAT
TU.6399	chromosome2	4487632	4487643	-	Promoter	CAGTCACA	half-life	0.0012	GAAAGTCACAGT
TU.6399	chromosome2	4487527	4487538	-	Promoter	CAGTCACA	half-life	0.000658	TCTAGTCACACA
TU.6425	chromosome3	89691	89702	-	Promoter	CAGTCACA	half-life	0.000198	AACAGTCACGAA
TU.6431	chromosome3	107207	107218	-	Promoter	CAGTCACA	half-life	3.87e-12	ATCAGTCACAAA
TU.6434	chromosome3	113553	113564	-	Promoter	CAGTCACA	half-life	0.00187	GTGAGTCACATA
TU.6445	chromosome3	152963	152974	-	Promoter	CAGTCACA	half-life	0.00186	GGCAGTCACGCC
TU.6463	chromosome3	222947	222958	-	Promoter	CAGTCACA	half-life	0.00179	GGCAGTGACAAA
TU.6474	chromosome3	269576	269587	-	Promoter	CAGTCACA	half-life	4.78e-06	AGTAGTCACATA
TU.6474	chromosome3	269551	269562	-	Promoter	CAGTCACA	half-life	7.46e-13	AGCAGTCACAAA
TU.6522	chromosome3	434852	434863	-	Promoter	CAGTCACA	half-life	0.00164	TTCATTCACATC
TU.6535	chromosome3	482868	482879	-	Promoter	CAGTCACA	half-life	4.67e-09	AACAGTCACAGA
TU.6571	chromosome3	627879	627890	-	Promoter	CAGTCACA	half-life	6.16e-12	AACAGTCACACT
TU.6571	chromosome3	627860	627871	-	Promoter	CAGTCACA	half-life	9.28e-14	GACAGTCACATA
TU.6608	chromosome3	772280	772291	-	Promoter	CAGTCACA	half-life	1.09e-05	CAAAGTCACACG
TU.6616	chromosome3	798185	798196	-	Promoter	CAGTCACA	half-life	0.000466	AACAGTCACGTA
TU.6622	chromosome3	833441	833452	-	Promoter	CAGTCACA	half-life	9.59e-07	AAAAGTCACATA
TU.6666	chromosome3	976749	976760	-	Promoter	CAGTCACA	half-life	5.49e-05	GGCAGTCCCATC
TU.6674	chromosome3	1016401	1016412	-	Promoter	CAGTCACA	half-life	8.81e-05	ATCAGTCTCATG
TU.6679	chromosome3	1033519	1033530	-	Promoter	CAGTCACA	half-life	7.46e-13	AGCAGTCACAAA
TU.6686	chromosome3	1058375	1058386	-	Promoter	CAGTCACA	half-life	0.05	TTCAGTCTCAGA
TU.6691	chromosome3	1146047	1146058	-	Promoter	CAGTCACA	half-life	0.0713	ACCTGTCACAAC
TU.6699	chromosome3	1164233	1164244	-	Promoter	CAGTCACA	half-life	0.00759	CACAGCCACAAA
TU.6822	chromosome3	1629387	1629398	-	Promoter	CAGTCACA	half-life	0.00354	ACCATTCACACT
TU.6872	chromosome3	1792122	1792133	-	Promoter	CAGTCACA	half-life	0.00876	CCAAGTCACACT
TU.6878	chromosome3	1806305	1806316	-	Promoter	CAGTCACA	half-life	0.00179	GGCAGTGACAAA
TU.6922	chromosome3	1981961	1981972	-	Promoter	CAGTCACA	half-life	0.048	AACAGTCACGGC
TU.6933	chromosome3	2034444	2034455	-	Promoter	CAGTCACA	half-life	0.000368	TCAAGTCACATG
TU.6934	chromosome3	2040000	2040011	-	Promoter	CAGTCACA	half-life	9.07e-05	TGCAGTCATATA
TU.6948	chromosome3	2096073	2096084	-	Promoter	CAGTCACA	half-life	6.16e-12	AACAGTCACACT
TU.6954	chromosome3	2106443	2106454	-	Promoter	CAGTCACA	half-life	0.0205	CGCACTCACAAC
TU.6959	chromosome3	2119699	2119710	-	Promoter	CAGTCACA	half-life	0.00196	AACAATCACAGT
TU.6960	chromosome3	2124078	2124089	-	Promoter	CAGTCACA	half-life	0.00397	GTCAGTCATAGT
TU.6987	chromosome3	2220410	2220421	-	Promoter	CAGTCACA	half-life	0.0949	GGCAGTGACAGA
TU.7033	chromosome3	2362557	2362568	-	Promoter	CAGTCACA	half-life	0.355	ACCGGTCACAGC
TU.7052	chromosome3	2408377	2408388	-	Promoter	CAGTCACA	half-life	1.54e-07	CACAGTCACAGA
TU.0201	chromosome1	686488	686501	+	Promoter	ACCCTACCCT	synthesis	0.681	CCACCCTTCCCTAT
TU.0371	chromosome1	1285543	1285556	+	Promoter	ACCCTACCCT	synthesis	0.000344	TAACCCTACCCTAA
TU.0377	chromosome1	1309541	1309554	+	Promoter	ACCCTACCCT	synthesis	0.0611	TGACCCTACCCCCA
TU.0489	chromosome1	1756016	1756029	+	Promoter	ACCCTACCCT	synthesis	0.0122	GAACCCTACCCTAA
TU.0574	chromosome1	2057468	2057481	+	Promoter	ACCCTACCCT	synthesis	0.0824	TTACCGTACCCTAT
TU.0653	chromosome1	2327747	2327760	+	Promoter	ACCCTACCCT	synthesis	0.225	GCACCCTCCCCTCC
TU.0850	chromosome1	2992571	2992584	+	Promoter	ACCCTACCCT	synthesis	0.0142	AAACCCTACCCTAC
TU.0975	chromosome1	3430828	3430841	+	Promoter	ACCCTACCCT	synthesis	0.00575	CAACCCTAACCTAT
TU.0976	chromosome1	3436174	3436187	+	Promoter	ACCCTACCCT	synthesis	0.00503	AAACCCTACCCTAA
TU.1680	chromosome2	371958	371971	+	Promoter	ACCCTACCCT	synthesis	0.00429	ACACCCTAACCTAC
TU.1721	chromosome2	499101	499114	+	Promoter	ACCCTACCCT	synthesis	0.00993	CAACCCTACCCTTT
TU.1726	chromosome2	516357	516370	+	Promoter	ACCCTACCCT	synthesis	7.65e-05	TAGCCCTACCCTAT
TU.1755	chromosome2	601179	601192	+	Promoter	ACCCTACCCT	synthesis	0.0579	TAACCCTACCCTGG
TU.1993	chromosome2	1447912	1447925	+	Promoter	ACCCTACCCT	synthesis	0.592	AGACCATACCCTAC
TU.1993	chromosome2	1447917	1447930	+	Promoter	ACCCTACCCT	synthesis	0.0104	ATACCCTACCCTAA
TU.2050	chromosome2	1651913	1651926	+	Promoter	ACCCTACCCT	synthesis	0.00503	CAACCCTACCCTAC
TU.2050	chromosome2	1651918	1651931	+	Promoter	ACCCTACCCT	synthesis	0.462	CTACCCTACCCATT
TU.2194	chromosome2	2143051	2143064	+	Promoter	ACCCTACCCT	synthesis	0.00326	TGGCCCTACCCTAG
TU.2378	chromosome2	2759320	2759333	+	Promoter	ACCCTACCCT	synthesis	0.000344	TAACCCTACCCTAA
TU.2572	chromosome2	3365710	3365723	+	Promoter	ACCCTACCCT	synthesis	0.00108	TAACCCTACCCTAT
TU.2726	chromosome2	3904589	3904602	+	Promoter	ACCCTACCCT	synthesis	0.876	CAACCCTACGCTTA
TU.2834	chromosome2	4283852	4283865	+	Promoter	ACCCTACCCT	synthesis	0.000555	TCAACCTACCCTAA
TU.3176	chromosome3	1047601	1047614	+	Promoter	ACCCTACCCT	synthesis	0.0122	GAACCCTACCCTAA
TU.3234	chromosome3	1357724	1357737	+	Promoter	ACCCTACCCT	synthesis	0.00503	AAACCCTACCCTAA
TU.3688	chromosome1	476181	476194	-	Promoter	ACCCTACCCT	synthesis	0.0125	AAACCCTACCCTAT
TU.3798	chromosome1	899015	899028	-	Promoter	ACCCTACCCT	synthesis	0.0264	TTACCCTACCCTCA
TU.4134	chromosome1	1965290	1965303	-	Promoter	ACCCTACCCT	synthesis	0.00286	CCACTCTACCCTTC
TU.4228	chromosome1	2284287	2284300	-	Promoter	ACCCTACCCT	synthesis	0.0204	CAACCCTACCCTAG
TU.4339	chromosome1	2682453	2682466	-	Promoter	ACCCTACCCT	synthesis	0.59	CCACCCTTCCCTAC
TU.4345	chromosome1	2700355	2700368	-	Promoter	ACCCTACCCT	synthesis	0.000142	CAGCCCTACCCTAA
TU.4442	chromosome1	3020390	3020403	-	Promoter	ACCCTACCCT	synthesis	0.0341	GAACCCTAACCTAG
TU.4496	chromosome1	3238453	3238466	-	Promoter	ACCCTACCCT	synthesis	0.00429	ACACCCTAACCTAC
TU.4522	chromosome1	3346941	3346954	-	Promoter	ACCCTACCCT	synthesis	0.00108	TAACCCTACCCTAT
TU.4558	chromosome1	3497466	3497479	-	Promoter	ACCCTACCCT	synthesis	0.00503	AAACCCTACCCTAA
TU.4750	chromosome1	4113709	4113722	-	Promoter	ACCCTACCCT	synthesis	0.00503	AAACCCTACCCTAA
TU.4795	chromosome1	4257639	4257652	-	Promoter	ACCCTACCCT	synthesis	0.233	TGACCTTACCCTTA
TU.5048	chromosome1	5052426	5052439	-	Promoter	ACCCTACCCT	synthesis	0.204	CTACCCTCCCCTTT
TU.5496	chromosome2	1167474	1167487	-	Promoter	ACCCTACCCT	synthesis	0.0264	TCACCCTACCATAA
TU.5594	chromosome2	1513815	1513828	-	Promoter	ACCCTACCCT	synthesis	0.00621	CAACCCTACCCTAT
TU.5643	chromosome2	1699326	1699339	-	Promoter	ACCCTACCCT	synthesis	0.609	CGACCCTATCCTTA
TU.5654	chromosome2	1734076	1734089	-	Promoter	ACCCTACCCT	synthesis	0.000344	TAACCCTACCCTAA
TU.5736	chromosome2	2021617	2021630	-	Promoter	ACCCTACCCT	synthesis	0.131	AAACCCTAACCTCG
TU.5753	chromosome2	2083790	2083803	-	Promoter	ACCCTACCCT	synthesis	0.127	CAACCCTACCCTGG
TU.5919	chromosome2	2690743	2690756	-	Promoter	ACCCTACCCT	synthesis	0.00206	TAAACCTACCCTAA
TU.6093	chromosome2	3322956	3322969	-	Promoter	ACCCTACCCT	synthesis	0.000221	GTGCCCTACCCTTA
TU.6292	chromosome2	4047326	4047339	-	Promoter	ACCCTACCCT	synthesis	0.261	TCACCTTACCCTGG
TU.6313	chromosome2	4123805	4123818	-	Promoter	ACCCTACCCT	synthesis	0.00395	TCACCCAACCCTAC
TU.6313	chromosome2	4123800	4123813	-	Promoter	ACCCTACCCT	synthesis	0.00488	CAACCCTACCCTAA
TU.6567	chromosome3	612654	612667	-	Promoter	ACCCTACCCT	synthesis	0.0895	AGACCCTACCCTAA
TU.6616	chromosome3	798172	798185	-	Promoter	ACCCTACCCT	synthesis	0.0125	AAACCCTACCCTAT
TU.6888	chromosome3	1847930	1847943	-	Promoter	ACCCTACCCT	synthesis	0.000833	TTGCCCTACCCTGA
TU.6948	chromosome3	2096093	2096106	-	Promoter	ACCCTACCCT	synthesis	0.0122	GAACCCTACCCTAA
TU.0201	chromosome1	686488	686501	+	Promoter	ACCCTACCCT	half-life	0.358	CCACCCTTCCCTAT
TU.0371	chromosome1	1285543	1285556	+	Promoter	ACCCTACCCT	half-life	0.0423	TAACCCTACCCTAA
TU.0377	chromosome1	1309541	1309554	+	Promoter	ACCCTACCCT	half-life	0.253	TGACCCTACCCCCA
TU.0489	chromosome1	1756016	1756029	+	Promoter	ACCCTACCCT	half-life	0.11	GAACCCTACCCTAA
TU.0574	chromosome1	2057468	2057481	+	Promoter	ACCCTACCCT	half-life	0.0172	TTACCGTACCCTAT
TU.0653	chromosome1	2327747	2327760	+	Promoter	ACCCTACCCT	half-life	0.744	GCACCCTCCCCTCC
TU.0850	chromosome1	2992571	2992584	+	Promoter	ACCCTACCCT	half-life	0.268	AAACCCTACCCTAC
TU.0975	chromosome1	3430828	3430841	+	Promoter	ACCCTACCCT	half-life	0.918	CAACCCTAACCTAT
TU.0976	chromosome1	3436174	3436187	+	Promoter	ACCCTACCCT	half-life	0.229	AAACCCTACCCTAA
TU.1680	chromosome2	371958	371971	+	Promoter	ACCCTACCCT	half-life	0.213	ACACCCTAACCTAC
TU.1721	chromosome2	499101	499114	+	Promoter	ACCCTACCCT	half-life	0.269	CAACCCTACCCTTT
TU.1726	chromosome2	516357	516370	+	Promoter	ACCCTACCCT	half-life	0.411	TAGCCCTACCCTAT
TU.1755	chromosome2	601179	601192	+	Promoter	ACCCTACCCT	half-life	0.00934	TAACCCTACCCTGG
TU.1993	chromosome2	1447912	1447925	+	Promoter	ACCCTACCCT	half-life	0.321	AGACCATACCCTAC
TU.1993	chromosome2	1447917	1447930	+	Promoter	ACCCTACCCT	half-life	0.00661	ATACCCTACCCTAA
TU.2050	chromosome2	1651913	1651926	+	Promoter	ACCCTACCCT	half-life	0.925	CAACCCTACCCTAC
TU.2050	chromosome2	1651918	1651931	+	Promoter	ACCCTACCCT	half-life	0.64	CTACCCTACCCATT
TU.2194	chromosome2	2143051	2143064	+	Promoter	ACCCTACCCT	half-life	0.118	TGGCCCTACCCTAG
TU.2378	chromosome2	2759320	2759333	+	Promoter	ACCCTACCCT	half-life	0.0423	TAACCCTACCCTAA
TU.2572	chromosome2	3365710	3365723	+	Promoter	ACCCTACCCT	half-life	0.00976	TAACCCTACCCTAT
TU.2726	chromosome2	3904589	3904602	+	Promoter	ACCCTACCCT	half-life	0.184	CAACCCTACGCTTA
TU.2834	chromosome2	4283852	4283865	+	Promoter	ACCCTACCCT	half-life	0.00646	TCAACCTACCCTAA
TU.3176	chromosome3	1047601	1047614	+	Promoter	ACCCTACCCT	half-life	0.11	GAACCCTACCCTAA
TU.3234	chromosome3	1357724	1357737	+	Promoter	ACCCTACCCT	half-life	0.229	AAACCCTACCCTAA
TU.3688	chromosome1	476181	476194	-	Promoter	ACCCTACCCT	half-life	0.0737	AAACCCTACCCTAT
TU.3798	chromosome1	899015	899028	-	Promoter	ACCCTACCCT	half-life	0.0195	TTACCCTACCCTCA
TU.4134	chromosome1	1965290	1965303	-	Promoter	ACCCTACCCT	half-life	0.97	CCACTCTACCCTTC
TU.4228	chromosome1	2284287	2284300	-	Promoter	ACCCTACCCT	half-life	0.228	CAACCCTACCCTAG
TU.4339	chromosome1	2682453	2682466	-	Promoter	ACCCTACCCT	half-life	0.182	CCACCCTTCCCTAC
TU.4345	chromosome1	2700355	2700368	-	Promoter	ACCCTACCCT	half-life	0.227	CAGCCCTACCCTAA
TU.4442	chromosome1	3020390	3020403	-	Promoter	ACCCTACCCT	half-life	0.0354	GAACCCTAACCTAG
TU.4496	chromosome1	3238453	3238466	-	Promoter	ACCCTACCCT	half-life	0.213	ACACCCTAACCTAC
TU.4522	chromosome1	3346941	3346954	-	Promoter	ACCCTACCCT	half-life	0.00976	TAACCCTACCCTAT
TU.4558	chromosome1	3497466	3497479	-	Promoter	ACCCTACCCT	half-life	0.229	AAACCCTACCCTAA
TU.4750	chromosome1	4113709	4113722	-	Promoter	ACCCTACCCT	half-life	0.229	AAACCCTACCCTAA
TU.4795	chromosome1	4257639	4257652	-	Promoter	ACCCTACCCT	half-life	0.45	TGACCTTACCCTTA
TU.5048	chromosome1	5052426	5052439	-	Promoter	ACCCTACCCT	half-life	0.571	CTACCCTCCCCTTT
TU.5496	chromosome2	1167474	1167487	-	Promoter	ACCCTACCCT	half-life	0.34	TCACCCTACCATAA
TU.5594	chromosome2	1513815	1513828	-	Promoter	ACCCTACCCT	half-life	0.631	CAACCCTACCCTAT
TU.5643	chromosome2	1699326	1699339	-	Promoter	ACCCTACCCT	half-life	0.014	CGACCCTATCCTTA
TU.5654	chromosome2	1734076	1734089	-	Promoter	ACCCTACCCT	half-life	0.0423	TAACCCTACCCTAA
TU.5736	chromosome2	2021617	2021630	-	Promoter	ACCCTACCCT	half-life	0.26	AAACCCTAACCTCG
TU.5753	chromosome2	2083790	2083803	-	Promoter	ACCCTACCCT	half-life	0.242	CAACCCTACCCTGG
TU.5919	chromosome2	2690743	2690756	-	Promoter	ACCCTACCCT	half-life	0.0335	TAAACCTACCCTAA
TU.6093	chromosome2	3322956	3322969	-	Promoter	ACCCTACCCT	half-life	0.826	GTGCCCTACCCTTA
TU.6292	chromosome2	4047326	4047339	-	Promoter	ACCCTACCCT	half-life	0.00233	TCACCTTACCCTGG
TU.6313	chromosome2	4123805	4123818	-	Promoter	ACCCTACCCT	half-life	0.0219	TCACCCAACCCTAC
TU.6313	chromosome2	4123800	4123813	-	Promoter	ACCCTACCCT	half-life	0.858	CAACCCTACCCTAA
TU.6567	chromosome3	612654	612667	-	Promoter	ACCCTACCCT	half-life	0.181	AGACCCTACCCTAA
TU.6616	chromosome3	798172	798185	-	Promoter	ACCCTACCCT	half-life	0.0737	AAACCCTACCCTAT
TU.6888	chromosome3	1847930	1847943	-	Promoter	ACCCTACCCT	half-life	0.105	TTGCCCTACCCTGA
TU.6948	chromosome3	2096093	2096106	-	Promoter	ACCCTACCCT	half-life	0.11	GAACCCTACCCTAA
TU.0074	chromosome1	247889	247898	+	Promoter	CAACCA	half-life	0.000247	CTCAACCACC
TU.0090	chromosome1	315605	315614	+	Promoter	CAACCA	half-life	0.000327	TTCAACCATG
TU.0096	chromosome1	334602	334611	+	Promoter	CAACCA	half-life	0.0033	GTCAACCAAA
TU.0120	chromosome1	402803	402812	+	Promoter	CAACCA	half-life	0.0195	TACAACCAGA
TU.0159	chromosome1	537910	537919	+	Promoter	CAACCA	half-life	0.000388	ACCAACCACT
TU.0184	chromosome1	639389	639398	+	Promoter	CAACCA	half-life	0.00044	ACCAACCACA
TU.0241	chromosome1	836256	836265	+	Promoter	CAACCA	half-life	0.00044	ACCAACCACA
TU.0297	chromosome1	1048995	1049004	+	Promoter	CAACCA	half-life	0.0115	AACAACCACA
TU.0319	chromosome1	1140590	1140599	+	Promoter	CAACCA	half-life	0.00979	TACAACCAAA
TU.0326	chromosome1	1163037	1163046	+	Promoter	CAACCA	half-life	0.0142	AACAACCAAT
TU.0471	chromosome1	1684592	1684601	+	Promoter	CAACCA	half-life	0.000369	ACCAACCATA
TU.0488	chromosome1	1749896	1749905	+	Promoter	CAACCA	half-life	9.72e-05	TGCAACCAAC
TU.0518	chromosome1	1866673	1866682	+	Promoter	CAACCA	half-life	0.00176	ACCAACCAGA
TU.0524	chromosome1	1892486	1892495	+	Promoter	CAACCA	half-life	0.0018	GTCAACCAAG
TU.0525	chromosome1	1895397	1895406	+	Promoter	CAACCA	half-life	0.000996	GCCAACCACA
TU.0579	chromosome1	2083430	2083439	+	Promoter	CAACCA	half-life	0.0142	AACAACCAAT
TU.0602	chromosome1	2164179	2164188	+	Promoter	CAACCA	half-life	0.00441	AGCAACCACT
TU.0639	chromosome1	2291489	2291498	+	Promoter	CAACCA	half-life	0.000209	TCCAACCATA
TU.0683	chromosome1	2430661	2430670	+	Promoter	CAACCA	half-life	0.00596	CTCAACCATA
TU.0703	chromosome1	2502805	2502814	+	Promoter	CAACCA	half-life	0.000894	ATCAACCAAG
TU.0784	chromosome1	2766068	2766077	+	Promoter	CAACCA	half-life	0.0103	TACAACCAAT
TU.0797	chromosome1	2814149	2814158	+	Promoter	CAACCA	half-life	0.0354	CACAACCAAG
TU.0849	chromosome1	2990886	2990895	+	Promoter	CAACCA	half-life	0.0105	AACAACCATA
TU.0885	chromosome1	3106345	3106354	+	Promoter	CAACCA	half-life	0.00219	TTCAACCAGT
TU.0928	chromosome1	3259530	3259539	+	Promoter	CAACCA	half-life	0.028	CACAACCACG
TU.0931	chromosome1	3270199	3270208	+	Promoter	CAACCA	half-life	0.0557	CACAACCAAA
TU.0958	chromosome1	3378063	3378072	+	Promoter	CAACCA	half-life	0.0135	AACAACCAAA
TU.0981	chromosome1	3452465	3452474	+	Promoter	CAACCA	half-life	0.003	TGCAACCACT
TU.1012	chromosome1	3580845	3580854	+	Promoter	CAACCA	half-life	0.00822	TGCAACCAGA
TU.1032	chromosome1	3646217	3646226	+	Promoter	CAACCA	half-life	2.3e-06	ACCAACCACC
TU.1181	chromosome1	4125083	4125092	+	Promoter	CAACCA	half-life	0.000325	AACAACCAAC
TU.1221	chromosome1	4260003	4260012	+	Promoter	CAACCA	half-life	0.00768	CTCAACCACT
TU.1222	chromosome1	4261506	4261515	+	Promoter	CAACCA	half-life	0.0242	CGCAACCAAA
TU.1319	chromosome1	4606308	4606317	+	Promoter	CAACCA	half-life	3.16e-06	ACCAACCAAC
TU.1370	chromosome1	4788992	4789001	+	Promoter	CAACCA	half-life	0.0135	AACAACCAAA
TU.1422	chromosome1	4948413	4948422	+	Promoter	CAACCA	half-life	0.00756	GGCAACCATA
TU.1425	chromosome1	4951346	4951355	+	Promoter	CAACCA	half-life	0.00605	TACAACCAAG
TU.1477	chromosome1	5119523	5119532	+	Promoter	CAACCA	half-life	3.48e-06	TCCAACCAAC
TU.1517	chromosome1	5243475	5243484	+	Promoter	CAACCA	half-life	0.00133	ATCAACCACT
TU.1536	chromosome1	5311202	5311211	+	Promoter	CAACCA	half-life	0.000209	TCCAACCATA
TU.1561	chromosome1	5412440	5412449	+	Promoter	CAACCA	half-life	0.0557	CACAACCAAA
TU.1565	chromosome1	5428124	5428133	+	Promoter	CAACCA	half-life	0.000239	GGCAACCATC
TU.1580	chromosome1	5476670	5476679	+	Promoter	CAACCA	half-life	0.000974	ATCAACCATT
TU.1606	chromosome2	81661	81670	+	Promoter	CAACCA	half-life	0.00546	AGCAACCAAT
TU.1650	chromosome2	248857	248866	+	Promoter	CAACCA	half-life	0.000443	TTCAACCATT
TU.1673	chromosome2	347555	347564	+	Promoter	CAACCA	half-life	0.00292	CCCAACCACA
TU.1677	chromosome2	362858	362867	+	Promoter	CAACCA	half-life	1.12e-05	GCCAACCACC
TU.1683	chromosome2	378374	378383	+	Promoter	CAACCA	half-life	0.000247	CTCAACCACC
TU.1697	chromosome2	414763	414772	+	Promoter	CAACCA	half-life	0.000443	TTCAACCATT
TU.1717	chromosome2	489835	489844	+	Promoter	CAACCA	half-life	0.00369	CTCAACCATG
TU.1724	chromosome2	504344	504353	+	Promoter	CAACCA	half-life	7.02e-06	TTCAACCATC
TU.1784	chromosome2	700193	700202	+	Promoter	CAACCA	half-life	8.3e-05	CCCAACCAAC
TU.1806	chromosome2	775584	775593	+	Promoter	CAACCA	half-life	0.000893	TTCAACCAAT
TU.1826	chromosome2	860866	860875	+	Promoter	CAACCA	half-life	0.003	GCCAACCAGA
TU.1853	chromosome2	976985	976994	+	Promoter	CAACCA	half-life	0.0142	AACAACCAAT
TU.1866	chromosome2	1019548	1019557	+	Promoter	CAACCA	half-life	0.0135	AACAACCAAA
TU.1878	chromosome2	1067002	1067011	+	Promoter	CAACCA	half-life	0.000388	ACCAACCACT
TU.1880	chromosome2	1074231	1074240	+	Promoter	CAACCA	half-life	0.000388	ACCAACCACT
TU.1964	chromosome2	1328713	1328722	+	Promoter	CAACCA	half-life	0.046	CACAACCACA
TU.1968	chromosome2	1348206	1348215	+	Promoter	CAACCA	half-life	9.79e-06	GCCAACCATC
TU.1988	chromosome2	1428674	1428683	+	Promoter	CAACCA	half-life	0.0399	CACAACCATT
TU.1989	chromosome2	1436238	1436247	+	Promoter	CAACCA	half-life	0.0135	AACAACCAAA
TU.2017	chromosome2	1520791	1520800	+	Promoter	CAACCA	half-life	0.00107	GACAACCAAC
TU.2113	chromosome2	1839226	1839235	+	Promoter	CAACCA	half-life	7.15e-05	AGCAACCATC
TU.2150	chromosome2	1984452	1984461	+	Promoter	CAACCA	half-life	0.0106	AACAACCACT
TU.2175	chromosome2	2073233	2073242	+	Promoter	CAACCA	half-life	0.000285	TCCAACCACA
TU.2178	chromosome2	2082595	2082604	+	Promoter	CAACCA	half-life	0.000688	GCCAACCATT
TU.2285	chromosome2	2422623	2422632	+	Promoter	CAACCA	half-life	0.00112	GCCAACCAAA
TU.2295	chromosome2	2451998	2452007	+	Promoter	CAACCA	half-life	0.00115	GTCAACCATG
TU.2331	chromosome2	2576563	2576572	+	Promoter	CAACCA	half-life	0.0173	TACAACCAGT
TU.2372	chromosome2	2739671	2739680	+	Promoter	CAACCA	half-life	0.045	CACAACCACT
TU.2378	chromosome2	2759334	2759343	+	Promoter	CAACCA	half-life	0.00512	AGCAACCAAA
TU.2385	chromosome2	2786860	2786869	+	Promoter	CAACCA	half-life	0.0211	CGCAACCACA
TU.2398	chromosome2	2813065	2813074	+	Promoter	CAACCA	half-life	0.00156	ATCAACCAAT
TU.2510	chromosome2	3150498	3150507	+	Promoter	CAACCA	half-life	0.000124	TCCAACCATG
TU.2539	chromosome2	3246374	3246383	+	Promoter	CAACCA	half-life	0.0135	AACAACCAAA
TU.2551	chromosome2	3294203	3294212	+	Promoter	CAACCA	half-life	7.15e-05	AGCAACCATC
TU.2665	chromosome2	3685804	3685813	+	Promoter	CAACCA	half-life	0.00512	AGCAACCAAA
TU.2674	chromosome2	3709104	3709113	+	Promoter	CAACCA	half-life	0.00293	AGCAACCAAG
TU.2687	chromosome2	3750106	3750115	+	Promoter	CAACCA	half-life	0.000877	TTCAACCAAA
TU.2719	chromosome2	3870180	3870189	+	Promoter	CAACCA	half-life	0.00032	TCCAACCAAA
TU.2742	chromosome2	3945700	3945709	+	Promoter	CAACCA	half-life	0.00596	CTCAACCATA
TU.2756	chromosome2	4008058	4008067	+	Promoter	CAACCA	half-life	1.39e-05	TTCAACCAAC
TU.2761	chromosome2	4027296	4027305	+	Promoter	CAACCA	half-life	1.39e-05	TTCAACCAAC
TU.2808	chromosome2	4196036	4196045	+	Promoter	CAACCA	half-life	0.000222	AACAACCACC
TU.2864	chromosome2	4399183	4399192	+	Promoter	CAACCA	half-life	0.0105	AACAACCATA
TU.2921	chromosome3	105631	105640	+	Promoter	CAACCA	half-life	0.0081	CTCAACCACA
TU.2945	chromosome3	188983	188992	+	Promoter	CAACCA	half-life	0.000893	TTCAACCAAT
TU.2971	chromosome3	281722	281731	+	Promoter	CAACCA	half-life	0.00396	AGCAACCATA
TU.2981	chromosome3	310316	310325	+	Promoter	CAACCA	half-life	0.000323	ACCAACCATT
TU.2985	chromosome3	322881	322890	+	Promoter	CAACCA	half-life	0.0795	CACAACCAGT
TU.3005	chromosome3	401869	401878	+	Promoter	CAACCA	half-life	0.000291	GGCAACCACC
TU.3077	chromosome3	672806	672815	+	Promoter	CAACCA	half-life	0.00222	TGCAACCATT
TU.3123	chromosome3	856961	856970	+	Promoter	CAACCA	half-life	0.00483	GGCAACCACG
TU.3173	chromosome3	1041334	1041343	+	Promoter	CAACCA	half-life	0.000443	TTCAACCATT
TU.3176	chromosome3	1047662	1047671	+	Promoter	CAACCA	half-life	0.0023	CCCAACCATA
TU.3205	chromosome3	1227052	1227061	+	Promoter	CAACCA	half-life	0.00608	TACAACCATT
TU.3254	chromosome3	1406534	1406543	+	Promoter	CAACCA	half-life	0.000893	TTCAACCAAT
TU.3288	chromosome3	1518661	1518670	+	Promoter	CAACCA	half-life	0.000209	TCCAACCATA
TU.3290	chromosome3	1535247	1535256	+	Promoter	CAACCA	half-life	0.00979	TACAACCAAA
TU.3314	chromosome3	1609289	1609298	+	Promoter	CAACCA	half-life	0.000369	ACCAACCATA
TU.3318	chromosome3	1619359	1619368	+	Promoter	CAACCA	half-life	0.0165	CTCAACCAGT
TU.3339	chromosome3	1685621	1685630	+	Promoter	CAACCA	half-life	0.012	TACAACCAGG
TU.3341	chromosome3	1694159	1694168	+	Promoter	CAACCA	half-life	0.0271	AACAACCAGA
TU.3373	chromosome3	1789494	1789503	+	Promoter	CAACCA	half-life	0.0407	CACAACCATA
TU.3381	chromosome3	1815938	1815947	+	Promoter	CAACCA	half-life	0.00667	TACAACCATA
TU.3390	chromosome3	1848462	1848471	+	Promoter	CAACCA	half-life	0.046	CACAACCACA
TU.3401	chromosome3	1878299	1878308	+	Promoter	CAACCA	half-life	7.15e-05	AGCAACCATC
TU.3420	chromosome3	1974519	1974528	+	Promoter	CAACCA	half-life	0.000209	TCCAACCATA
TU.3442	chromosome3	2047570	2047579	+	Promoter	CAACCA	half-life	0.0081	CTCAACCACA
TU.3442	chromosome3	2047576	2047585	+	Promoter	CAACCA	half-life	0.00347	CACAACCAAC
TU.3456	chromosome3	2093678	2093687	+	Promoter	CAACCA	half-life	0.00027	TGCAACCAGC
TU.3469	chromosome3	2131725	2131734	+	Promoter	CAACCA	half-life	0.000209	TCCAACCATA
TU.3517	chromosome3	2302458	2302467	+	Promoter	CAACCA	half-life	0.0105	AACAACCATA
TU.3535	chromosome3	2369945	2369954	+	Promoter	CAACCA	half-life	0.000325	AACAACCAAC
TU.3568	chromosome1	104072	104081	-	Promoter	CAACCA	half-life	0.0585	CACAACCAAT
TU.3595	chromosome1	186287	186296	-	Promoter	CAACCA	half-life	0.00798	TACAACCACA
TU.3610	chromosome1	229340	229349	-	Promoter	CAACCA	half-life	0.00141	TGCAACCATG
TU.3613	chromosome1	236179	236188	-	Promoter	CAACCA	half-life	0.000369	ACCAACCATA
TU.3618	chromosome1	254701	254710	-	Promoter	CAACCA	half-life	0.000553	TTCAACCATA
TU.3633	chromosome1	301899	301908	-	Promoter	CAACCA	half-life	0.00876	CTCAACCAAA
TU.3640	chromosome1	319070	319079	-	Promoter	CAACCA	half-life	0.0399	CACAACCATT
TU.3682	chromosome1	460308	460317	-	Promoter	CAACCA	half-life	0.00093	AACAACCAGC
TU.3686	chromosome1	473174	473183	-	Promoter	CAACCA	half-life	0.00362	AGCAACCATT
TU.3713	chromosome1	574417	574426	-	Promoter	CAACCA	half-life	6.05e-05	GTCAACCACC
TU.3727	chromosome1	631412	631421	-	Promoter	CAACCA	half-life	1.09e-05	TTCAACCACC
TU.3762	chromosome1	756120	756129	-	Promoter	CAACCA	half-life	0.003	TGCAACCACT
TU.3774	chromosome1	798790	798799	-	Promoter	CAACCA	half-life	0.00044	ACCAACCACA
TU.3815	chromosome1	953055	953064	-	Promoter	CAACCA	half-life	0.00118	ATCAACCATA
TU.3817	chromosome1	956622	956631	-	Promoter	CAACCA	half-life	0.00313	GTCAACCACA
TU.3823	chromosome1	973557	973566	-	Promoter	CAACCA	half-life	0.000553	TTCAACCATA
TU.3823	chromosome1	973545	973554	-	Promoter	CAACCA	half-life	0.0021	AGCAACCATG
TU.3834	chromosome1	1015350	1015359	-	Promoter	CAACCA	half-life	0.000325	AACAACCAAC
TU.3841	chromosome1	1039796	1039805	-	Promoter	CAACCA	half-life	1.39e-05	TTCAACCAAC
TU.3918	chromosome1	1282719	1282728	-	Promoter	CAACCA	half-life	0.0173	CGCAACCATA
TU.3919	chromosome1	1285646	1285655	-	Promoter	CAACCA	half-life	0.0242	AACAACCAGT
TU.4004	chromosome1	1571725	1571734	-	Promoter	CAACCA	half-life	0.000328	AGCAACCAGC
TU.4121	chromosome1	1938136	1938145	-	Promoter	CAACCA	half-life	0.0182	GACAACCATA
TU.4166	chromosome1	2076967	2076976	-	Promoter	CAACCA	half-life	0.00367	TGCAACCAAA
TU.4171	chromosome1	2093787	2093796	-	Promoter	CAACCA	half-life	0.0173	CGCAACCATA
TU.4207	chromosome1	2214515	2214524	-	Promoter	CAACCA	half-life	0.00242	CACAACCACC
TU.4255	chromosome1	2362239	2362248	-	Promoter	CAACCA	half-life	0.0154	CGCAACCAAG
TU.4278	chromosome1	2456504	2456513	-	Promoter	CAACCA	half-life	0.00118	ATCAACCATA
TU.4349	chromosome1	2707298	2707307	-	Promoter	CAACCA	half-life	0.00756	GGCAACCATA
TU.4433	chromosome1	3001525	3001534	-	Promoter	CAACCA	half-life	0.000285	TCCAACCACA
TU.4508	chromosome1	3292832	3292841	-	Promoter	CAACCA	half-life	0.000492	GCCAACCACG
TU.4537	chromosome1	3404163	3404172	-	Promoter	CAACCA	half-life	0.000177	CTCAACCATC
TU.4548	chromosome1	3453393	3453402	-	Promoter	CAACCA	half-life	0.000179	TCCAACCATT
TU.4576	chromosome1	3547386	3547395	-	Promoter	CAACCA	half-life	0.00367	TGCAACCAAA
TU.4877	chromosome1	4534371	4534380	-	Promoter	CAACCA	half-life	0.000388	ACCAACCACT
TU.4892	chromosome1	4577096	4577105	-	Promoter	CAACCA	half-life	0.00784	AACAACCAAG
TU.4924	chromosome1	4689197	4689206	-	Promoter	CAACCA	half-life	0.00329	TGCAACCACA
TU.4931	chromosome1	4729329	4729338	-	Promoter	CAACCA	half-life	0.00608	TACAACCATT
TU.4978	chromosome1	4862234	4862243	-	Promoter	CAACCA	half-life	0.000727	GACAACCACC
TU.5052	chromosome1	5074029	5074038	-	Promoter	CAACCA	half-life	7.02e-06	TTCAACCATC
TU.5087	chromosome1	5167041	5167050	-	Promoter	CAACCA	half-life	0.0173	TACAACCAGT
TU.5116	chromosome1	5265233	5265242	-	Promoter	CAACCA	half-life	0.000624	ATCAACCATG
TU.5140	chromosome1	5343416	5343425	-	Promoter	CAACCA	half-life	0.00876	CTCAACCAAA
TU.5235	chromosome2	221427	221436	-	Promoter	CAACCA	half-life	0.00962	AACAACCATT
TU.5270	chromosome2	341792	341801	-	Promoter	CAACCA	half-life	0.000553	TTCAACCATA
TU.5289	chromosome2	406803	406812	-	Promoter	CAACCA	half-life	0.00044	ACCAACCACA
TU.5314	chromosome2	512847	512856	-	Promoter	CAACCA	half-life	0.00784	AACAACCAAG
TU.5410	chromosome2	889155	889164	-	Promoter	CAACCA	half-life	0.00608	TACAACCATT
TU.5452	chromosome2	1019239	1019248	-	Promoter	CAACCA	half-life	0.000553	TTCAACCATA
TU.5484	chromosome2	1132389	1132398	-	Promoter	CAACCA	half-life	7.02e-06	TTCAACCATC
TU.5538	chromosome2	1301400	1301409	-	Promoter	CAACCA	half-life	0.000569	TTCAACCAAG
TU.5566	chromosome2	1412944	1412953	-	Promoter	CAACCA	half-life	0.0135	AACAACCAAA
TU.5630	chromosome2	1666255	1666264	-	Promoter	CAACCA	half-life	0.0141	GACAACCAAG
TU.5648	chromosome2	1712156	1712165	-	Promoter	CAACCA	half-life	0.00962	AACAACCATT
TU.5688	chromosome2	1854518	1854527	-	Promoter	CAACCA	half-life	0.000877	GCCAACCACT
TU.5711	chromosome2	1938929	1938938	-	Promoter	CAACCA	half-life	1.65e-05	GCCAACCAAC
TU.5811	chromosome2	2306371	2306380	-	Promoter	CAACCA	half-life	0.00367	TGCAACCAAA
TU.5824	chromosome2	2349548	2349557	-	Promoter	CAACCA	half-life	0.00512	AGCAACCAAA
TU.5989	chromosome2	2941311	2941320	-	Promoter	CAACCA	half-life	0.00185	TGCAACCACG
TU.6032	chromosome2	3089085	3089094	-	Promoter	CAACCA	half-life	0.000877	TTCAACCAAA
TU.6108	chromosome2	3396514	3396523	-	Promoter	CAACCA	half-life	9.79e-06	GCCAACCATC
TU.6165	chromosome2	3596947	3596956	-	Promoter	CAACCA	half-life	0.0182	GACAACCATA
TU.6168	chromosome2	3615263	3615272	-	Promoter	CAACCA	half-life	0.000177	CTCAACCATC
TU.6185	chromosome2	3662444	3662453	-	Promoter	CAACCA	half-life	2.34e-06	ACCAACCATC
TU.6212	chromosome2	3761879	3761888	-	Promoter	CAACCA	half-life	1.12e-05	GCCAACCACC
TU.6214	chromosome2	3770094	3770103	-	Promoter	CAACCA	half-life	0.0023	CCCAACCATT
TU.6219	chromosome2	3788873	3788882	-	Promoter	CAACCA	half-life	0.00756	GGCAACCATA
TU.6252	chromosome2	3919586	3919595	-	Promoter	CAACCA	half-life	0.000978	TCCAACCAGT
TU.6268	chromosome2	3968187	3968196	-	Promoter	CAACCA	half-life	0.00107	GACAACCAAC
TU.6285	chromosome2	4018844	4018853	-	Promoter	CAACCA	half-life	0.0182	CTCAACCAGA
TU.6293	chromosome2	4051646	4051655	-	Promoter	CAACCA	half-life	1.81e-05	TCCAACCAGC
TU.6319	chromosome2	4157160	4157169	-	Promoter	CAACCA	half-life	0.00362	AGCAACCATT
TU.6373	chromosome2	4367068	4367077	-	Promoter	CAACCA	half-life	0.00032	TCCAACCAAA
TU.6416	chromosome3	54303	54312	-	Promoter	CAACCA	half-life	0.00667	TACAACCATA
TU.6457	chromosome3	199392	199401	-	Promoter	CAACCA	half-life	0.0173	TACAACCAGT
TU.6582	chromosome3	664466	664475	-	Promoter	CAACCA	half-life	6.05e-05	GTCAACCACC
TU.6591	chromosome3	707412	707421	-	Promoter	CAACCA	half-life	0.0407	CACAACCATA
TU.6667	chromosome3	980924	980933	-	Promoter	CAACCA	half-life	1.64e-05	ATCAACCACC
TU.6671	chromosome3	1000333	1000342	-	Promoter	CAACCA	half-life	0.0021	GACAACCAGC
TU.6705	chromosome3	1178903	1178912	-	Promoter	CAACCA	half-life	9.72e-05	TGCAACCAAC
TU.6720	chromosome3	1244098	1244107	-	Promoter	CAACCA	half-life	0.000762	TACAACCAGC
TU.6872	chromosome3	1792129	1792138	-	Promoter	CAACCA	half-life	0.000894	ATCAACCAAG
TU.6904	chromosome3	1897540	1897549	-	Promoter	CAACCA	half-life	1.29e-05	ATCAACCATC
TU.6933	chromosome3	2034396	2034405	-	Promoter	CAACCA	half-life	0.000443	TTCAACCATT
TU.6946	chromosome3	2093782	2093791	-	Promoter	CAACCA	half-life	0.00971	GACAACCATG
TU.7041	chromosome3	2380688	2380697	-	Promoter	CAACCA	half-life	7.06e-05	TGCAACCACC
TU.0064	chromosome1	204954	204963	+	UTR5	AACCAC	half-life	0.0142	TTAACCACAA
TU.0118	chromosome1	389431	389440	+	UTR5	AACCAC	half-life	0.219	AGAACCACAT
TU.0124	chromosome1	419959	419968	+	UTR5	AACCAC	half-life	0.0111	ACAACCACAT
TU.0129	chromosome1	441801	441810	+	UTR5	AACCAC	half-life	0.117	GAAACCACTT
TU.0129	chromosome1	442156	442165	+	UTR5	AACCAC	half-life	0.00993	TGAACCACCA
TU.0129	chromosome1	442740	442749	+	UTR5	AACCAC	half-life	0.0157	TTAACCACCA
TU.0185	chromosome1	644670	644679	+	UTR5	AACCAC	half-life	0.00692	TCAACCACCG
TU.0218	chromosome1	749215	749224	+	UTR5	AACCAC	half-life	0.343	ATAACCACAC
TU.0245	chromosome1	849483	849492	+	UTR5	AACCAC	half-life	0.0511	GTAACCACAG
TU.0263	chromosome1	904202	904211	+	UTR5	AACCAC	half-life	0.449	ATAACCACGT
TU.0269	chromosome1	922306	922315	+	UTR5	AACCAC	half-life	0.326	AAAACCACAT
TU.0326	chromosome1	1163075	1163084	+	UTR5	AACCAC	half-life	0.0569	TAAACCACTA
TU.0411	chromosome1	1446522	1446531	+	UTR5	AACCAC	half-life	0.00839	TCAACCACCC
TU.0432	chromosome1	1542786	1542795	+	UTR5	AACCAC	half-life	1.32e-07	CAAACCACAA
TU.0481	chromosome1	1711205	1711214	+	UTR5	AACCAC	half-life	0.00993	TGAACCACCA
TU.0485	chromosome1	1725698	1725707	+	UTR5	AACCAC	half-life	0.0523	AGAACCACTA
TU.0520	chromosome1	1875787	1875796	+	UTR5	AACCAC	half-life	0.00234	GCAACCACTT
TU.0521	chromosome1	1878198	1878207	+	UTR5	AACCAC	half-life	4.15e-13	CCAACCACCA
TU.0538	chromosome1	1935274	1935283	+	UTR5	AACCAC	half-life	2.33e-05	GCAACCACTA
TU.0551	chromosome1	1976859	1976868	+	UTR5	AACCAC	half-life	0.219	AGAACCACAT
TU.0587	chromosome1	2107014	2107023	+	UTR5	AACCAC	half-life	9.14e-05	CAAACCACAT
TU.0609	chromosome1	2187293	2187302	+	UTR5	AACCAC	half-life	0.00692	TCAACCACCG
TU.0656	chromosome1	2344647	2344656	+	UTR5	AACCAC	half-life	0.0138	TAAACCACAA
TU.0678	chromosome1	2406651	2406660	+	UTR5	AACCAC	half-life	1.84e-12	CCAACCACAA
TU.0717	chromosome1	2545294	2545303	+	UTR5	AACCAC	half-life	1.84e-12	CCAACCACAA
TU.0749	chromosome1	2661708	2661717	+	UTR5	AACCAC	half-life	0.000106	CTAACCACCT
TU.0776	chromosome1	2740467	2740476	+	UTR5	AACCAC	half-life	0.253	TTAACCACAC
TU.0793	chromosome1	2795964	2795973	+	UTR5	AACCAC	half-life	0.0234	TCAACCACTT
TU.0809	chromosome1	2859418	2859427	+	UTR5	AACCAC	half-life	1.59e-07	CAAACCACCA
TU.0813	chromosome1	2877445	2877454	+	UTR5	AACCAC	half-life	8.29e-07	CCAACCACTC
TU.0823	chromosome1	2914373	2914382	+	UTR5	AACCAC	half-life	0.326	AAAACCACAT
TU.0960	chromosome1	3384225	3384234	+	UTR5	AACCAC	half-life	4.15e-13	CCAACCACCA
TU.1009	chromosome1	3560550	3560559	+	UTR5	AACCAC	half-life	4.2e-06	CTAACCACGA
TU.1038	chromosome1	3655128	3655137	+	UTR5	AACCAC	half-life	0.0194	AAAACCACAA
TU.1060	chromosome1	3729751	3729760	+	UTR5	AACCAC	half-life	1.17e-10	CCAACCACTA
TU.1069	chromosome1	3744146	3744155	+	UTR5	AACCAC	half-life	0.219	AGAACCACAT
TU.1137	chromosome1	3966767	3966776	+	UTR5	AACCAC	half-life	1.84e-12	CCAACCACAA
TU.1209	chromosome1	4224069	4224078	+	UTR5	AACCAC	half-life	0.00121	CTAACCACTG
TU.1267	chromosome1	4422708	4422717	+	UTR5	AACCAC	half-life	0.326	AAAACCACAT
TU.1328	chromosome1	4645468	4645477	+	UTR5	AACCAC	half-life	4.28e-08	CCAACCACCC
TU.1336	chromosome1	4675842	4675851	+	UTR5	AACCAC	half-life	0.477	TTAACCACTG
TU.1390	chromosome1	4853049	4853058	+	UTR5	AACCAC	half-life	0.0249	ATAACCACCA
TU.1403	chromosome1	4883022	4883031	+	UTR5	AACCAC	half-life	0.000731	CTAACCACTT
TU.1425	chromosome1	4951369	4951378	+	UTR5	AACCAC	half-life	4.15e-13	CCAACCACCA
TU.1467	chromosome1	5090268	5090277	+	UTR5	AACCAC	half-life	0.516	TAAACCACTT
TU.1472	chromosome1	5106696	5106705	+	UTR5	AACCAC	half-life	0.000532	CGAACCACGC
TU.1495	chromosome1	5161503	5161512	+	UTR5	AACCAC	half-life	0.0438	AAAACCACGA
TU.1508	chromosome1	5202364	5202373	+	UTR5	AACCAC	half-life	0.0157	TTAACCACCA
TU.1530	chromosome1	5294964	5294973	+	UTR5	AACCAC	half-life	0.336	TAAACCACGT
TU.1614	chromosome2	133449	133458	+	UTR5	AACCAC	half-life	0.163	TGAACCACCT
TU.1646	chromosome2	230342	230351	+	UTR5	AACCAC	half-life	0.253	TTAACCACAC
TU.1680	chromosome2	371990	371999	+	UTR5	AACCAC	half-life	0.516	TAAACCACTT
TU.1746	chromosome2	570942	570951	+	UTR5	AACCAC	half-life	0.0523	AGAACCACTA
TU.1750	chromosome2	586486	586495	+	UTR5	AACCAC	half-life	0.254	TAAACCACCT
TU.1767	chromosome2	637570	637579	+	UTR5	AACCAC	half-life	0.669	ATAACCACTT
TU.1775	chromosome2	658721	658730	+	UTR5	AACCAC	half-life	0.524	TTAACCACTT
TU.1795	chromosome2	743887	743896	+	UTR5	AACCAC	half-life	0.0253	ACAACCACGT
TU.1848	chromosome2	950782	950791	+	UTR5	AACCAC	half-life	0.216	AGAACCACAC
TU.1873	chromosome2	1051896	1051905	+	UTR5	AACCAC	half-life	0.631	AAAACCACTC
TU.1920	chromosome2	1195994	1196003	+	UTR5	AACCAC	half-life	0.0234	TCAACCACTT
TU.2005	chromosome2	1486132	1486141	+	UTR5	AACCAC	half-life	0.00129	GAAACCACCA
TU.2010	chromosome2	1498529	1498538	+	UTR5	AACCAC	half-life	0.0565	TTAACCACTA
TU.2021	chromosome2	1529068	1529077	+	UTR5	AACCAC	half-life	2.96e-07	CCAACCACTT
TU.2025	chromosome2	1542565	1542574	+	UTR5	AACCAC	half-life	8.08e-05	CAAACCACCT
TU.2039	chromosome2	1576310	1576319	+	UTR5	AACCAC	half-life	2.96e-07	CCAACCACTT
TU.2054	chromosome2	1664499	1664508	+	UTR5	AACCAC	half-life	0.0142	TTAACCACAA
TU.2100	chromosome2	1792371	1792380	+	UTR5	AACCAC	half-life	4.2e-06	CTAACCACGA
TU.2110	chromosome2	1827154	1827163	+	UTR5	AACCAC	half-life	4.15e-13	CCAACCACCA
TU.2111	chromosome2	1831090	1831099	+	UTR5	AACCAC	half-life	0.0403	ACAACCACTT
TU.2139	chromosome2	1942799	1942808	+	UTR5	AACCAC	half-life	0.115	GAAACCACTG
TU.2160	chromosome2	2023850	2023859	+	UTR5	AACCAC	half-life	0.42	AAAACCACGC
TU.2167	chromosome2	2045482	2045491	+	UTR5	AACCAC	half-life	4.26e-05	ACAACCACCA
TU.2177	chromosome2	2081485	2081494	+	UTR5	AACCAC	half-life	2.96e-07	CCAACCACTT
TU.2185	chromosome2	2105551	2105560	+	UTR5	AACCAC	half-life	0.0133	AGAACCACCA
TU.2214	chromosome2	2210127	2210136	+	UTR5	AACCAC	half-life	0.0157	TTAACCACCA
TU.2228	chromosome2	2246638	2246647	+	UTR5	AACCAC	half-life	0.0334	TTAACCACGA
TU.2229	chromosome2	2255131	2255140	+	UTR5	AACCAC	half-life	0.051	GGAACCACGG
TU.2387	chromosome2	2791378	2791387	+	UTR5	AACCAC	half-life	0.326	AAAACCACCT
TU.2402	chromosome2	2829902	2829911	+	UTR5	AACCAC	half-life	0.456	AGAACCACTT
TU.2426	chromosome2	2923918	2923927	+	UTR5	AACCAC	half-life	0.013	AGAACCACAA
TU.2452	chromosome2	2996346	2996355	+	UTR5	AACCAC	half-life	0.0428	GAAACCACCT
TU.2490	chromosome2	3072348	3072357	+	UTR5	AACCAC	half-life	0.000522	GCAACCACAT
TU.2512	chromosome2	3157102	3157111	+	UTR5	AACCAC	half-life	0.254	TAAACCACCT
TU.2521	chromosome2	3186369	3186378	+	UTR5	AACCAC	half-life	0.158	TGAACCACAT
TU.2640	chromosome2	3607477	3607486	+	UTR5	AACCAC	half-life	0.516	TAAACCACTT
TU.2677	chromosome2	3721627	3721636	+	UTR5	AACCAC	half-life	0.0142	TTAACCACAA
TU.2705	chromosome2	3818282	3818291	+	UTR5	AACCAC	half-life	0.0115	ACAACCACAC
TU.2731	chromosome2	3916553	3916562	+	UTR5	AACCAC	half-life	1.91e-06	GCAACCACAA
TU.2815	chromosome2	4219822	4219831	+	UTR5	AACCAC	half-life	0.115	GAAACCACTG
TU.2817	chromosome2	4226908	4226917	+	UTR5	AACCAC	half-life	0.0565	TTAACCACTA
TU.2876	chromosome2	4444109	4444118	+	UTR5	AACCAC	half-life	0.239	TAAACCACCG
TU.2939	chromosome3	173269	173278	+	UTR5	AACCAC	half-life	0.0569	TAAACCACTA
TU.2948	chromosome3	200100	200109	+	UTR5	AACCAC	half-life	1.6e-07	CCAACCACAG
TU.2952	chromosome3	215353	215362	+	UTR5	AACCAC	half-life	1.84e-12	CCAACCACAA
TU.2971	chromosome3	281862	281871	+	UTR5	AACCAC	half-life	2.96e-07	CCAACCACTT
TU.3042	chromosome3	532441	532450	+	UTR5	AACCAC	half-life	0.214	TGAACCACGG
TU.3043	chromosome3	537294	537303	+	UTR5	AACCAC	half-life	1.14e-06	CCAACCACGC
TU.3064	chromosome3	618880	618889	+	UTR5	AACCAC	half-life	3.42e-05	TCAACCACCA
TU.3064	chromosome3	619642	619651	+	UTR5	AACCAC	half-life	0.00609	TCAACCACAT
TU.3077	chromosome3	673415	673424	+	UTR5	AACCAC	half-life	0.0234	TCAACCACTT
TU.3078	chromosome3	680026	680035	+	UTR5	AACCAC	half-life	3.01e-07	CGAACCACAA
TU.3091	chromosome3	729118	729127	+	UTR5	AACCAC	half-life	0.00609	TCAACCACAT
TU.3095	chromosome3	748734	748743	+	UTR5	AACCAC	half-life	0.0565	TTAACCACTA
TU.3273	chromosome3	1452104	1452113	+	UTR5	AACCAC	half-life	0.336	TAAACCACGT
TU.3306	chromosome3	1591348	1591357	+	UTR5	AACCAC	half-life	0.000146	CTAACCACAT
TU.3459	chromosome3	2099850	2099859	+	UTR5	AACCAC	half-life	0.0133	AGAACCACCA
TU.3511	chromosome3	2285037	2285046	+	UTR5	AACCAC	half-life	0.0916	ATAACCACTA
TU.3568	chromosome1	103927	103936	-	UTR5	AACCAC	half-life	0.246	TAAACCACAT
TU.3598	chromosome1	194033	194042	-	UTR5	AACCAC	half-life	4.15e-13	CCAACCACCA
TU.3604	chromosome1	211256	211265	-	UTR5	AACCAC	half-life	1.32e-07	CAAACCACAA
TU.3605	chromosome1	213342	213351	-	UTR5	AACCAC	half-life	0.0808	GGAACCACTG
TU.3651	chromosome1	359005	359014	-	UTR5	AACCAC	half-life	0.255	TTAACCACCT
TU.3664	chromosome1	391183	391192	-	UTR5	AACCAC	half-life	1.59e-07	CAAACCACCA
TU.3691	chromosome1	485177	485186	-	UTR5	AACCAC	half-life	0.0157	TTAACCACCA
TU.3699	chromosome1	518807	518816	-	UTR5	AACCAC	half-life	0.0159	TCAACCACGT
TU.3759	chromosome1	746101	746110	-	UTR5	AACCAC	half-life	8.29e-07	CCAACCACTC
TU.3850	chromosome1	1069056	1069065	-	UTR5	AACCAC	half-life	0.162	TGAACCACAC
TU.3895	chromosome1	1206018	1206027	-	UTR5	AACCAC	half-life	0.0205	AAAACCACCA
TU.3903	chromosome1	1232017	1232026	-	UTR5	AACCAC	half-life	0.0142	TTAACCACAA
TU.3907	chromosome1	1241757	1241766	-	UTR5	AACCAC	half-life	0.326	AAAACCACAT
TU.3969	chromosome1	1443170	1443179	-	UTR5	AACCAC	half-life	0.158	TGAACCACAT
TU.4013	chromosome1	1607142	1607151	-	UTR5	AACCAC	half-life	0.000106	CTAACCACCT
TU.4048	chromosome1	1711429	1711438	-	UTR5	AACCAC	half-life	0.0438	AAAACCACGA
TU.4058	chromosome1	1739309	1739318	-	UTR5	AACCAC	half-life	0.155	TGAACCACCG
TU.4081	chromosome1	1811295	1811304	-	UTR5	AACCAC	half-life	0.253	TTAACCACAT
TU.4090	chromosome1	1845184	1845193	-	UTR5	AACCAC	half-life	0.0438	AAAACCACGA
TU.4119	chromosome1	1931291	1931300	-	UTR5	AACCAC	half-life	0.0403	ACAACCACTT
TU.4158	chromosome1	2041507	2041516	-	UTR5	AACCAC	half-life	1.32e-06	GCAACCACCA
TU.4162	chromosome1	2060523	2060532	-	UTR5	AACCAC	half-life	0.343	ATAACCACAC
TU.4233	chromosome1	2295268	2295277	-	UTR5	AACCAC	half-life	3.75e-10	CCAACCACGA
TU.4270	chromosome1	2423329	2423338	-	UTR5	AACCAC	half-life	0.0194	AAAACCACAA
TU.4316	chromosome1	2589914	2589923	-	UTR5	AACCAC	half-life	0.0523	AGAACCACTA
TU.4337	chromosome1	2675981	2675990	-	UTR5	AACCAC	half-life	0.013	ACAACCACAG
TU.4411	chromosome1	2919633	2919642	-	UTR5	AACCAC	half-life	0.669	ATAACCACTT
TU.4416	chromosome1	2936647	2936656	-	UTR5	AACCAC	half-life	8.16e-09	CCAACCACCT
TU.4525	chromosome1	3367118	3367127	-	UTR5	AACCAC	half-life	0.00709	TCAACCACAC
TU.4548	chromosome1	3453078	3453087	-	UTR5	AACCAC	half-life	0.0334	TTAACCACGA
TU.4558	chromosome1	3497392	3497401	-	UTR5	AACCAC	half-life	0.00993	TGAACCACCA
TU.4592	chromosome1	3584802	3584811	-	UTR5	AACCAC	half-life	0.000203	CTAACCACCG
TU.4619	chromosome1	3674905	3674914	-	UTR5	AACCAC	half-life	0.254	TAAACCACCT
TU.4650	chromosome1	3808692	3808701	-	UTR5	AACCAC	half-life	4.16e-08	CCAACCACAC
TU.4664	chromosome1	3846659	3846668	-	UTR5	AACCAC	half-life	1.17e-10	CCAACCACTA
TU.4665	chromosome1	3850787	3850796	-	UTR5	AACCAC	half-life	2.96e-07	CCAACCACTT
TU.4673	chromosome1	3875421	3875430	-	UTR5	AACCAC	half-life	3.75e-10	CCAACCACGA
TU.4709	chromosome1	3971060	3971069	-	UTR5	AACCAC	half-life	0.000538	CAAACCACTT
TU.4786	chromosome1	4235331	4235340	-	UTR5	AACCAC	half-life	0.0249	ATAACCACCA
TU.4786	chromosome1	4235246	4235255	-	UTR5	AACCAC	half-life	0.00234	GCAACCACTT
TU.4858	chromosome1	4469077	4469086	-	UTR5	AACCAC	half-life	0.000538	CAAACCACTT
TU.4867	chromosome1	4496553	4496562	-	UTR5	AACCAC	half-life	2.96e-07	CCAACCACTT
TU.4931	chromosome1	4729084	4729093	-	UTR5	AACCAC	half-life	0.00766	TCAACCACAG
TU.4939	chromosome1	4760940	4760949	-	UTR5	AACCAC	half-life	0.317	TAAACCACGG
TU.4966	chromosome1	4826108	4826117	-	UTR5	AACCAC	half-life	4.16e-08	CCAACCACAC
TU.4973	chromosome1	4843449	4843458	-	UTR5	AACCAC	half-life	0.0423	GAAACCACAT
TU.4994	chromosome1	4918991	4919000	-	UTR5	AACCAC	half-life	0.0205	AAAACCACCA
TU.5022	chromosome1	4983142	4983151	-	UTR5	AACCAC	half-life	0.0403	ACAACCACTT
TU.5041	chromosome1	5027437	5027446	-	UTR5	AACCAC	half-life	4.15e-13	CCAACCACCA
TU.5065	chromosome1	5122004	5122013	-	UTR5	AACCAC	half-life	0.255	TTAACCACCT
TU.5157	chromosome1	5402233	5402242	-	UTR5	AACCAC	half-life	0.0256	ATAACCACAA
TU.5182	chromosome1	5541247	5541256	-	UTR5	AACCAC	half-life	0.000106	CTAACCACCT
TU.5248	chromosome2	274359	274368	-	UTR5	AACCAC	half-life	0.00844	TGAACCACAA
TU.5260	chromosome2	306572	306581	-	UTR5	AACCAC	half-life	0.00129	GAAACCACCA
TU.5268	chromosome2	338272	338281	-	UTR5	AACCAC	half-life	0.0569	TAAACCACTA
TU.5306	chromosome2	480950	480959	-	UTR5	AACCAC	half-life	4.15e-13	CCAACCACCA
TU.5306	chromosome2	480908	480917	-	UTR5	AACCAC	half-life	0.000522	GCAACCACAT
TU.5348	chromosome2	632666	632675	-	UTR5	AACCAC	half-life	2.96e-07	CCAACCACTT
TU.5384	chromosome2	792076	792085	-	UTR5	AACCAC	half-life	0.00175	GTAACCACCA
TU.5389	chromosome2	812834	812843	-	UTR5	AACCAC	half-life	3.75e-10	CCAACCACGA
TU.5389	chromosome2	812673	812682	-	UTR5	AACCAC	half-life	0.0458	GAAACCACAC
TU.5418	chromosome2	922335	922344	-	UTR5	AACCAC	half-life	3.21e-08	CCAACCACAT
TU.5436	chromosome2	972705	972714	-	UTR5	AACCAC	half-life	9.14e-05	CAAACCACAT
TU.5443	chromosome2	991446	991455	-	UTR5	AACCAC	half-life	0.000291	TCAACCACGA
TU.5451	chromosome2	1015834	1015843	-	UTR5	AACCAC	half-life	2.32e-07	CTAACCACCA
TU.5459	chromosome2	1046362	1046371	-	UTR5	AACCAC	half-life	3.7e-05	TCAACCACAA
TU.5524	chromosome2	1264112	1264121	-	UTR5	AACCAC	half-life	2.32e-07	CTAACCACCA
TU.5524	chromosome2	1264105	1264114	-	UTR5	AACCAC	half-life	6.09e-08	CCAACCACCG
TU.5562	chromosome2	1399620	1399629	-	UTR5	AACCAC	half-life	2.96e-07	CCAACCACTT
TU.5605	chromosome2	1541423	1541432	-	UTR5	AACCAC	half-life	0.000106	CTAACCACCT
TU.5656	chromosome2	1742307	1742316	-	UTR5	AACCAC	half-life	0.0403	ACAACCACTT
TU.5658	chromosome2	1747799	1747808	-	UTR5	AACCAC	half-life	6.09e-08	CCAACCACCG
TU.5689	chromosome2	1856884	1856893	-	UTR5	AACCAC	half-life	0.00609	TCAACCACAT
TU.5698	chromosome2	1887668	1887677	-	UTR5	AACCAC	half-life	8.29e-07	CCAACCACTC
TU.5712	chromosome2	1940781	1940790	-	UTR5	AACCAC	half-life	4.16e-08	CCAACCACAC
TU.5736	chromosome2	2021143	2021152	-	UTR5	AACCAC	half-life	0.472	TAAACCACTG
TU.5752	chromosome2	2080600	2080609	-	UTR5	AACCAC	half-life	0.162	TGAACCACAC
TU.5808	chromosome2	2291312	2291321	-	UTR5	AACCAC	half-life	0.395	AAAACCACGG
TU.5810	chromosome2	2300367	2300376	-	UTR5	AACCAC	half-life	0.0115	ACAACCACAC
TU.5885	chromosome2	2579869	2579878	-	UTR5	AACCAC	half-life	0.646	AAAACCACTT
TU.5904	chromosome2	2646650	2646659	-	UTR5	AACCAC	half-life	1.17e-10	CCAACCACTA
TU.5931	chromosome2	2727955	2727964	-	UTR5	AACCAC	half-life	0.079	AAAACCACTA
TU.6109	chromosome2	3400084	3400093	-	UTR5	AACCAC	half-life	0.0442	ACAACCACTG
TU.6115	chromosome2	3433257	3433266	-	UTR5	AACCAC	half-life	4.28e-08	CCAACCACCC
TU.6133	chromosome2	3486804	3486813	-	UTR5	AACCAC	half-life	0.0823	GGAACCACTT
TU.6177	chromosome2	3637666	3637675	-	UTR5	AACCAC	half-life	1.84e-12	CCAACCACAA
TU.6186	chromosome2	3665336	3665345	-	UTR5	AACCAC	half-life	0.0168	TAAACCACCA
TU.6217	chromosome2	3783317	3783326	-	UTR5	AACCAC	half-life	0.0438	AAAACCACGA
TU.6217	chromosome2	3782798	3782807	-	UTR5	AACCAC	half-life	0.302	AAAACCACAG
TU.6223	chromosome2	3808826	3808835	-	UTR5	AACCAC	half-life	0.115	GAAACCACTG
TU.6267	chromosome2	3965938	3965947	-	UTR5	AACCAC	half-life	1.59e-07	CAAACCACCA
TU.6286	chromosome2	4021737	4021746	-	UTR5	AACCAC	half-life	0.0275	TCAACCACTG
TU.6292	chromosome2	4047274	4047283	-	UTR5	AACCAC	half-life	0.0205	AAAACCACCA
TU.6307	chromosome2	4086441	4086450	-	UTR5	AACCAC	half-life	0.00485	GTAACCACGA
TU.6326	chromosome2	4189585	4189594	-	UTR5	AACCAC	half-life	3.14e-07	CGAACCACCA
TU.6380	chromosome2	4391184	4391193	-	UTR5	AACCAC	half-life	0.354	ATAACCACAT
TU.6415	chromosome3	48693	48702	-	UTR5	AACCAC	half-life	0.117	GAAACCACTT
TU.6431	chromosome3	107026	107035	-	UTR5	AACCAC	half-life	0.000538	CAAACCACTT
TU.6431	chromosome3	105579	105588	-	UTR5	AACCAC	half-life	1.17e-10	CCAACCACTA
TU.6442	chromosome3	143957	143966	-	UTR5	AACCAC	half-life	0.00523	TCAACCACCT
TU.6443	chromosome3	148133	148142	-	UTR5	AACCAC	half-life	1.32e-07	CAAACCACAA
TU.6488	chromosome3	327175	327184	-	UTR5	AACCAC	half-life	0.0524	ATAACCACGA
TU.6607	chromosome3	770096	770105	-	UTR5	AACCAC	half-life	4.15e-13	CCAACCACCA
TU.6633	chromosome3	886767	886776	-	UTR5	AACCAC	half-life	4.26e-05	ACAACCACCA
TU.6710	chromosome3	1195782	1195791	-	UTR5	AACCAC	half-life	0.235	TTAACCACAG
TU.6762	chromosome3	1404857	1404866	-	UTR5	AACCAC	half-life	0.326	AAAACCACAT
TU.6763	chromosome3	1409300	1409309	-	UTR5	AACCAC	half-life	0.0142	TTAACCACAA
TU.6784	chromosome3	1485183	1485192	-	UTR5	AACCAC	half-life	3.21e-08	CCAACCACAT
TU.6796	chromosome3	1545560	1545569	-	UTR5	AACCAC	half-life	0.000817	CAAACCACGG
TU.6837	chromosome3	1694581	1694590	-	UTR5	AACCAC	half-life	0.000996	CAAACCACTG
TU.6867	chromosome3	1780598	1780607	-	UTR5	AACCAC	half-life	0.0565	TTAACCACTA
TU.6873	chromosome3	1793241	1793250	-	UTR5	AACCAC	half-life	2.32e-07	CTAACCACCA
TU.6914	chromosome3	1952312	1952321	-	UTR5	AACCAC	half-life	8.16e-09	CCAACCACCT
TU.6922	chromosome3	1981905	1981914	-	UTR5	AACCAC	half-life	1.59e-07	CAAACCACCA
TU.6925	chromosome3	1990960	1990969	-	UTR5	AACCAC	half-life	0.319	ATAACCACCG
TU.7031	chromosome3	2355824	2355833	-	UTR5	AACCAC	half-life	0.000532	CGAACCACGC
TU.7036	chromosome3	2369845	2369854	-	UTR5	AACCAC	half-life	0.00709	TCAACCACAC
TU.7053	chromosome3	2417105	2417114	-	UTR5	AACCAC	half-life	0.0138	TAAACCACAA
TU.0022	chromosome1	66468	66477	+	UTR5	ACCAAC	half-life	2.34e-08	TCACCAACAA
TU.0064	chromosome1	204537	204546	+	UTR5	ACCAAC	half-life	0.166	TCACCAACGT
TU.0067	chromosome1	216006	216015	+	UTR5	ACCAAC	half-life	0.0141	ACACCAACTT
TU.0073	chromosome1	244640	244649	+	UTR5	ACCAAC	half-life	0.0576	TTACCAACTT
TU.0080	chromosome1	276879	276888	+	UTR5	ACCAAC	half-life	2.31e-07	GAACCAACAA
TU.0083	chromosome1	289828	289837	+	UTR5	ACCAAC	half-life	0.487	ACACCAACGT
TU.0096	chromosome1	334620	334629	+	UTR5	ACCAAC	half-life	9.73e-05	GAACCAACCT
TU.0101	chromosome1	350434	350443	+	UTR5	ACCAAC	half-life	0.00158	GAACCAACTT
TU.0135	chromosome1	464961	464970	+	UTR5	ACCAAC	half-life	0.967	TTACCAACGT
TU.0142	chromosome1	492394	492403	+	UTR5	ACCAAC	half-life	9.32e-06	TAACCAACAA
TU.0162	chromosome1	550981	550990	+	UTR5	ACCAAC	half-life	0.00218	TGACCAACAA
TU.0171	chromosome1	588554	588563	+	UTR5	ACCAAC	half-life	0.0657	ATACCAACTC
TU.0186	chromosome1	650786	650795	+	UTR5	ACCAAC	half-life	0.00261	GCACCAACTG
TU.0205	chromosome1	693743	693752	+	UTR5	ACCAAC	half-life	0.00078	TTACCAACTA
TU.0208	chromosome1	711224	711233	+	UTR5	ACCAAC	half-life	0.645	GGACCAACGT
TU.0214	chromosome1	732823	732832	+	UTR5	ACCAAC	half-life	0.0152	TGACCAACAC
TU.0218	chromosome1	749499	749508	+	UTR5	ACCAAC	half-life	0.000294	GAACCAACTC
TU.0252	chromosome1	870793	870802	+	UTR5	ACCAAC	half-life	0.000589	CGACCAACAA
TU.0255	chromosome1	884391	884400	+	UTR5	ACCAAC	half-life	0.00329	CTACCAACAT
TU.0260	chromosome1	894188	894197	+	UTR5	ACCAAC	half-life	0.000589	CGACCAACAA
TU.0282	chromosome1	988368	988377	+	UTR5	ACCAAC	half-life	3.41e-05	CAACCAACTA
TU.0283	chromosome1	990210	990219	+	UTR5	ACCAAC	half-life	0.000225	AAACCAACAA
TU.0305	chromosome1	1084098	1084107	+	UTR5	ACCAAC	half-life	2.92e-06	TCACCAACAC
TU.0354	chromosome1	1243947	1243956	+	UTR5	ACCAAC	half-life	0.000819	GTACCAACAT
TU.0354	chromosome1	1243978	1243987	+	UTR5	ACCAAC	half-life	0.000707	ATACCAACCA
TU.0446	chromosome1	1595179	1595188	+	UTR5	ACCAAC	half-life	2.94e-06	GTACCAACAA
TU.0463	chromosome1	1654072	1654081	+	UTR5	ACCAAC	half-life	0.00078	TTACCAACTA
TU.0463	chromosome1	1654089	1654098	+	UTR5	ACCAAC	half-life	3.69e-05	TTACCAACAA
TU.0481	chromosome1	1711175	1711184	+	UTR5	ACCAAC	half-life	6.29e-05	GCACCAACTT
TU.0481	chromosome1	1711192	1711201	+	UTR5	ACCAAC	half-life	0.00183	ACACCAACTC
TU.0489	chromosome1	1756086	1756095	+	UTR5	ACCAAC	half-life	0.000283	TAACCAACTA
TU.0518	chromosome1	1866845	1866854	+	UTR5	ACCAAC	half-life	5.08e-05	TCACCAACAT
TU.0525	chromosome1	1895426	1895435	+	UTR5	ACCAAC	half-life	0.353	TTACCAACTG
TU.0533	chromosome1	1916010	1916019	+	UTR5	ACCAAC	half-life	6.07e-05	CAACCAACAC
TU.0547	chromosome1	1965096	1965105	+	UTR5	ACCAAC	half-life	5.08e-05	TCACCAACAT
TU.0556	chromosome1	1993791	1993800	+	UTR5	ACCAAC	half-life	0.915	AGACCAACGA
TU.0587	chromosome1	2105520	2105529	+	UTR5	ACCAAC	half-life	0.0157	AAACCAACCT
TU.0587	chromosome1	2106986	2106995	+	UTR5	ACCAAC	half-life	0.0712	ATACCAACAT
TU.0597	chromosome1	2145323	2145332	+	UTR5	ACCAAC	half-life	0.000283	TAACCAACTA
TU.0608	chromosome1	2179907	2179916	+	UTR5	ACCAAC	half-life	3.43e-06	TCACCAACTA
TU.0633	chromosome1	2277135	2277144	+	UTR5	ACCAAC	half-life	0.0827	CCACCAACGT
TU.0671	chromosome1	2381381	2381390	+	UTR5	ACCAAC	half-life	0.353	TTACCAACTG
TU.0672	chromosome1	2382649	2382658	+	UTR5	ACCAAC	half-life	0.0143	GGACCAACTC
TU.0677	chromosome1	2399413	2399422	+	UTR5	ACCAAC	half-life	0.00329	CTACCAACAT
TU.0678	chromosome1	2406648	2406657	+	UTR5	ACCAAC	half-life	1.91e-06	CTACCAACCA
TU.0694	chromosome1	2465108	2465117	+	UTR5	ACCAAC	half-life	0.000616	GTACCAACCT
TU.0813	chromosome1	2877442	2877451	+	UTR5	ACCAAC	half-life	2.54e-05	TTACCAACCA
TU.0823	chromosome1	2914618	2914627	+	UTR5	ACCAAC	half-life	0.00305	TAACCAACAT
TU.0851	chromosome1	2993443	2993452	+	UTR5	ACCAAC	half-life	2.54e-05	TTACCAACCA
TU.0851	chromosome1	2993447	2993456	+	UTR5	ACCAAC	half-life	6.42e-07	CAACCAACAA
TU.0860	chromosome1	3023803	3023812	+	UTR5	ACCAAC	half-life	0.138	AAACCAACCG
TU.0888	chromosome1	3122960	3122969	+	UTR5	ACCAAC	half-life	0.15	AAACCAACTT
TU.0894	chromosome1	3141441	3141450	+	UTR5	ACCAAC	half-life	0.0741	TGACCAACAT
TU.0914	chromosome1	3202740	3202749	+	UTR5	ACCAAC	half-life	0.0471	ATACCAACCT
TU.0916	chromosome1	3207380	3207389	+	UTR5	ACCAAC	half-life	0.329	AAACCAACGA
TU.0916	chromosome1	3207444	3207453	+	UTR5	ACCAAC	half-life	0.0273	TAACCAACTT
TU.0930	chromosome1	3268289	3268298	+	UTR5	ACCAAC	half-life	2.19e-07	CCACCAACTA
TU.0938	chromosome1	3302693	3302702	+	UTR5	ACCAAC	half-life	0.000149	GAACCAACAT
TU.0938	chromosome1	3303580	3303589	+	UTR5	ACCAAC	half-life	0.000114	ACACCAACTA
TU.1007	chromosome1	3549211	3549220	+	UTR5	ACCAAC	half-life	0.0712	ATACCAACAT
TU.1030	chromosome1	3639810	3639819	+	UTR5	ACCAAC	half-life	2.19e-07	CCACCAACTA
TU.1042	chromosome1	3665826	3665835	+	UTR5	ACCAAC	half-life	0.739	TAACCAACGT
TU.1042	chromosome1	3665934	3665943	+	UTR5	ACCAAC	half-life	6.42e-07	CAACCAACAA
TU.1058	chromosome1	3723787	3723796	+	UTR5	ACCAAC	half-life	5.08e-05	TCACCAACAT
TU.1086	chromosome1	3817327	3817336	+	UTR5	ACCAAC	half-life	9.32e-06	TAACCAACAA
TU.1088	chromosome1	3822231	3822240	+	UTR5	ACCAAC	half-life	2.43e-06	ACACCAACAA
TU.1133	chromosome1	3953801	3953810	+	UTR5	ACCAAC	half-life	2.43e-06	ACACCAACAA
TU.1137	chromosome1	3966764	3966773	+	UTR5	ACCAAC	half-life	2.54e-05	TTACCAACCA
TU.1150	chromosome1	4004460	4004469	+	UTR5	ACCAAC	half-life	0.000114	ACACCAACTA
TU.1233	chromosome1	4299820	4299829	+	UTR5	ACCAAC	half-life	0.967	TTACCAACGT
TU.1265	chromosome1	4415148	4415157	+	UTR5	ACCAAC	half-life	3.41e-05	CAACCAACTA
TU.1290	chromosome1	4500541	4500550	+	UTR5	ACCAAC	half-life	0.166	TCACCAACGT
TU.1290	chromosome1	4500561	4500570	+	UTR5	ACCAAC	half-life	2.24e-09	GCACCAACCA
TU.1300	chromosome1	4542279	4542288	+	UTR5	ACCAAC	half-life	0.172	TTACCAACGA
TU.1328	chromosome1	4645476	4645485	+	UTR5	ACCAAC	half-life	5.96e-10	CCACCAACAA
TU.1335	chromosome1	4674585	4674594	+	UTR5	ACCAAC	half-life	2.92e-06	TCACCAACAC
TU.1349	chromosome1	4729709	4729718	+	UTR5	ACCAAC	half-life	0.00109	GTACCAACTC
TU.1367	chromosome1	4783028	4783037	+	UTR5	ACCAAC	half-life	3.43e-06	TCACCAACTA
TU.1371	chromosome1	4791862	4791871	+	UTR5	ACCAAC	half-life	0.000149	CTACCAACTA
TU.1390	chromosome1	4853053	4853062	+	UTR5	ACCAAC	half-life	3.84e-07	CCACCAACAC
TU.1403	chromosome1	4882962	4882971	+	UTR5	ACCAAC	half-life	0.0461	CTACCAACAG
TU.1413	chromosome1	4924246	4924255	+	UTR5	ACCAAC	half-life	3.41e-05	CAACCAACTA
TU.1418	chromosome1	4934575	4934584	+	UTR5	ACCAAC	half-life	0.00984	TTACCAACTC
TU.1425	chromosome1	4951366	4951375	+	UTR5	ACCAAC	half-life	4.81e-06	TAACCAACCA
TU.1441	chromosome1	4996524	4996533	+	UTR5	ACCAAC	half-life	0.302	AAACCAACGG
TU.1441	chromosome1	4997296	4997305	+	UTR5	ACCAAC	half-life	0.0712	ATACCAACAT
TU.1445	chromosome1	5009341	5009350	+	UTR5	ACCAAC	half-life	0.353	TTACCAACTG
TU.1451	chromosome1	5031773	5031782	+	UTR5	ACCAAC	half-life	0.00137	CAACCAACTC
TU.1461	chromosome1	5069592	5069601	+	UTR5	ACCAAC	half-life	5.96e-10	CCACCAACAA
TU.1477	chromosome1	5119558	5119567	+	UTR5	ACCAAC	half-life	0.487	ACACCAACGT
TU.1482	chromosome1	5133225	5133234	+	UTR5	ACCAAC	half-life	0.714	AAACCAACGT
TU.1496	chromosome1	5167144	5167153	+	UTR5	ACCAAC	half-life	0.0284	AAACCAACTC
TU.1516	chromosome1	5240558	5240567	+	UTR5	ACCAAC	half-life	1.13e-07	GCACCAACTA
TU.1556	chromosome1	5388409	5388418	+	UTR5	ACCAAC	half-life	0.000234	CTACCAACAC
TU.1565	chromosome1	5428341	5428350	+	UTR5	ACCAAC	half-life	3.32e-05	CCACCAACTC
TU.1610	chromosome2	107686	107695	+	UTR5	ACCAAC	half-life	0.00165	CCACCAACGA
TU.1617	chromosome2	142354	142363	+	UTR5	ACCAAC	half-life	0.816	ATACCAACTG
TU.1618	chromosome2	148329	148338	+	UTR5	ACCAAC	half-life	0.0273	TAACCAACTT
TU.1646	chromosome2	230313	230322	+	UTR5	ACCAAC	half-life	2.12e-06	ACACCAACCA
TU.1646	chromosome2	230317	230326	+	UTR5	ACCAAC	half-life	6.07e-05	CAACCAACAC
TU.1696	chromosome2	413529	413538	+	UTR5	ACCAAC	half-life	0.00137	CAACCAACTC
TU.1762	chromosome2	622032	622041	+	UTR5	ACCAAC	half-life	0.0273	TAACCAACTT
TU.1789	chromosome2	717940	717949	+	UTR5	ACCAAC	half-life	0.00179	TAACCAACCT
TU.1811	chromosome2	806534	806543	+	UTR5	ACCAAC	half-life	0.000384	CAACCAACCT
TU.1846	chromosome2	942902	942911	+	UTR5	ACCAAC	half-life	0.000283	TAACCAACTA
TU.1849	chromosome2	957646	957655	+	UTR5	ACCAAC	half-life	0.000149	CTACCAACTA
TU.1878	chromosome2	1067019	1067028	+	UTR5	ACCAAC	half-life	0.00191	AAACCAACCC
TU.1952	chromosome2	1290523	1290532	+	UTR5	ACCAAC	half-life	0.145	CAACCAACGC
TU.1979	chromosome2	1390120	1390129	+	UTR5	ACCAAC	half-life	0.00468	TAACCAACTC
TU.1991	chromosome2	1444018	1444027	+	UTR5	ACCAAC	half-life	0.00362	CTACCAACTC
TU.2071	chromosome2	1702118	1702127	+	UTR5	ACCAAC	half-life	0.00359	AAACCAACTA
TU.2091	chromosome2	1769992	1770001	+	UTR5	ACCAAC	half-life	0.000149	CTACCAACTA
TU.2109	chromosome2	1824553	1824562	+	UTR5	ACCAAC	half-life	0.000225	AAACCAACAA
TU.2110	chromosome2	1827151	1827160	+	UTR5	ACCAAC	half-life	2.54e-05	TTACCAACCA
TU.2115	chromosome2	1845134	1845143	+	UTR5	ACCAAC	half-life	0.000225	AAACCAACAA
TU.2139	chromosome2	1942657	1942666	+	UTR5	ACCAAC	half-life	4.91e-06	CTACCAACAA
TU.2139	chromosome2	1942667	1942676	+	UTR5	ACCAAC	half-life	1.48e-07	CAACCAACCA
TU.2140	chromosome2	1946895	1946904	+	UTR5	ACCAAC	half-life	0.0124	ATACCAACTA
TU.2149	chromosome2	1982573	1982582	+	UTR5	ACCAAC	half-life	0.0827	CCACCAACGT
TU.2173	chromosome2	2068288	2068297	+	UTR5	ACCAAC	half-life	0.00158	GAACCAACTT
TU.2222	chromosome2	2225129	2225138	+	UTR5	ACCAAC	half-life	0.00359	AAACCAACTA
TU.2276	chromosome2	2389581	2389590	+	UTR5	ACCAAC	half-life	0.343	CCACCAACGG
TU.2278	chromosome2	2396589	2396598	+	UTR5	ACCAAC	half-life	0.0207	CAACCAACAG
TU.2283	chromosome2	2412622	2412631	+	UTR5	ACCAAC	half-life	5.08e-05	TCACCAACAT
TU.2283	chromosome2	2412973	2412982	+	UTR5	ACCAAC	half-life	5.28e-05	TCACCAACCT
TU.2283	chromosome2	2412990	2412999	+	UTR5	ACCAAC	half-life	0.000114	ACACCAACTA
TU.2291	chromosome2	2439094	2439103	+	UTR5	ACCAAC	half-life	0.564	AGACCAACCG
TU.2310	chromosome2	2499787	2499796	+	UTR5	ACCAAC	half-life	0.286	ATACCAACTT
TU.2321	chromosome2	2545491	2545500	+	UTR5	ACCAAC	half-life	0.000149	GAACCAACAT
TU.2339	chromosome2	2601948	2601957	+	UTR5	ACCAAC	half-life	2.94e-06	GTACCAACAA
TU.2361	chromosome2	2704953	2704962	+	UTR5	ACCAAC	half-life	3.69e-05	TTACCAACAA
TU.2370	chromosome2	2733219	2733228	+	UTR5	ACCAAC	half-life	6.42e-07	CAACCAACAA
TU.2426	chromosome2	2923900	2923909	+	UTR5	ACCAAC	half-life	2.12e-06	ACACCAACCA
TU.2474	chromosome2	3036113	3036122	+	UTR5	ACCAAC	half-life	0.0273	TAACCAACTT
TU.2487	chromosome2	3062068	3062077	+	UTR5	ACCAAC	half-life	6.42e-07	CAACCAACAA
TU.2512	chromosome2	3155567	3155576	+	UTR5	ACCAAC	half-life	2.12e-06	ACACCAACCA
TU.2512	chromosome2	3155571	3155580	+	UTR5	ACCAAC	half-life	1.48e-07	CAACCAACCA
TU.2523	chromosome2	3191322	3191331	+	UTR5	ACCAAC	half-life	2.43e-06	ACACCAACAA
TU.2634	chromosome2	3580321	3580330	+	UTR5	ACCAAC	half-life	5.18e-05	GTACCAACTA
TU.2645	chromosome2	3617971	3617980	+	UTR5	ACCAAC	half-life	0.241	CTACCAACGC
TU.2673	chromosome2	3706669	3706678	+	UTR5	ACCAAC	half-life	1.91e-06	CTACCAACCA
TU.2684	chromosome2	3734513	3734522	+	UTR5	ACCAAC	half-life	0.00305	TAACCAACAT
TU.2736	chromosome2	3928338	3928347	+	UTR5	ACCAAC	half-life	1.91e-06	CTACCAACCA
TU.2743	chromosome2	3957389	3957398	+	UTR5	ACCAAC	half-life	3.41e-05	CAACCAACTA
TU.2765	chromosome2	4035561	4035570	+	UTR5	ACCAAC	half-life	0.000785	TTACCAACAC
TU.2783	chromosome2	4094326	4094335	+	UTR5	ACCAAC	half-life	0.00078	TTACCAACTA
TU.2808	chromosome2	4196041	4196050	+	UTR5	ACCAAC	half-life	1.1e-05	CCACCAACAT
TU.2826	chromosome2	4252740	4252749	+	UTR5	ACCAAC	half-life	9.59e-05	AAACCAACCA
TU.2852	chromosome2	4357885	4357894	+	UTR5	ACCAAC	half-life	0.0105	CCACCAACTG
TU.2908	chromosome3	68387	68396	+	UTR5	ACCAAC	half-life	0.000384	CAACCAACCT
TU.2924	chromosome3	114913	114922	+	UTR5	ACCAAC	half-life	0.0275	AAACCAACAT
TU.2963	chromosome3	265397	265406	+	UTR5	ACCAAC	half-life	0.000283	TAACCAACTA
TU.3043	chromosome3	537291	537300	+	UTR5	ACCAAC	half-life	1.5e-07	GAACCAACCA
TU.3064	chromosome3	618853	618862	+	UTR5	ACCAAC	half-life	0.739	TAACCAACGT
TU.3069	chromosome3	643469	643478	+	UTR5	ACCAAC	half-life	0.199	AAACCAACAG
TU.3077	chromosome3	673257	673266	+	UTR5	ACCAAC	half-life	0.00697	CGACCAACTA
TU.3078	chromosome3	679736	679745	+	UTR5	ACCAAC	half-life	0.00078	TTACCAACTA
TU.3108	chromosome3	798249	798258	+	UTR5	ACCAAC	half-life	3.43e-06	TCACCAACTA
TU.3112	chromosome3	811692	811701	+	UTR5	ACCAAC	half-life	6.42e-07	CAACCAACAA
TU.3125	chromosome3	867434	867443	+	UTR5	ACCAAC	half-life	0.199	AAACCAACAG
TU.3133	chromosome3	888608	888617	+	UTR5	ACCAAC	half-life	0.00468	TAACCAACTC
TU.3162	chromosome3	990697	990706	+	UTR5	ACCAAC	half-life	1.1e-05	CCACCAACAT
TU.3170	chromosome3	1025525	1025534	+	UTR5	ACCAAC	half-life	6.07e-05	CAACCAACAC
TU.3183	chromosome3	1144441	1144450	+	UTR5	ACCAAC	half-life	0.00826	TTACCAACAT
TU.3216	chromosome3	1288020	1288029	+	UTR5	ACCAAC	half-life	0.000711	TTACCAACCC
TU.3220	chromosome3	1301962	1301971	+	UTR5	ACCAAC	half-life	2.43e-06	ACACCAACAA
TU.3237	chromosome3	1365098	1365107	+	UTR5	ACCAAC	half-life	5.3e-06	TCACCAACCC
TU.3259	chromosome3	1412364	1412373	+	UTR5	ACCAAC	half-life	0.00125	ATACCAACAA
TU.3279	chromosome3	1468082	1468091	+	UTR5	ACCAAC	half-life	0.000294	GAACCAACTC
TU.3339	chromosome3	1685643	1685652	+	UTR5	ACCAAC	half-life	4.91e-06	CTACCAACAA
TU.3341	chromosome3	1695430	1695439	+	UTR5	ACCAAC	half-life	0.0173	ACACCAACCG
TU.3352	chromosome3	1732756	1732765	+	UTR5	ACCAAC	half-life	3.41e-05	CAACCAACTA
TU.3381	chromosome3	1816084	1816093	+	UTR5	ACCAAC	half-life	9.32e-06	TAACCAACAA
TU.3386	chromosome3	1831943	1831952	+	UTR5	ACCAAC	half-life	0.0152	TGACCAACAC
TU.3458	chromosome3	2096210	2096219	+	UTR5	ACCAAC	half-life	0.0531	GGACCAACTT
TU.3578	chromosome1	141418	141427	-	UTR5	ACCAAC	half-life	0.185	GAACCAACGT
TU.3578	chromosome1	141220	141229	-	UTR5	ACCAAC	half-life	0.00158	GAACCAACTT
TU.3598	chromosome1	194036	194045	-	UTR5	ACCAAC	half-life	3.84e-08	TCACCAACCA
TU.3604	chromosome1	211101	211110	-	UTR5	ACCAAC	half-life	0.329	AAACCAACGA
TU.3631	chromosome1	293791	293800	-	UTR5	ACCAAC	half-life	3.41e-05	CAACCAACTA
TU.3634	chromosome1	308010	308019	-	UTR5	ACCAAC	half-life	0.000114	ACACCAACTA
TU.3636	chromosome1	311466	311475	-	UTR5	ACCAAC	half-life	0.00359	AAACCAACTA
TU.3640	chromosome1	318958	318967	-	UTR5	ACCAAC	half-life	0.656	AAACCAACGC
TU.3686	chromosome1	472976	472985	-	UTR5	ACCAAC	half-life	3.69e-05	TTACCAACAA
TU.3696	chromosome1	509723	509732	-	UTR5	ACCAAC	half-life	0.755	GTACCAACGG
TU.3699	chromosome1	518930	518939	-	UTR5	ACCAAC	half-life	5.08e-05	TCACCAACAT
TU.3727	chromosome1	631307	631316	-	UTR5	ACCAAC	half-life	0.172	TTACCAACGA
TU.3731	chromosome1	641651	641660	-	UTR5	ACCAAC	half-life	4.96e-07	CCACCAACCC
TU.3755	chromosome1	728242	728251	-	UTR5	ACCAAC	half-life	0.000149	CTACCAACTA
TU.3759	chromosome1	746104	746113	-	UTR5	ACCAAC	half-life	0.0131	AGACCAACCA
TU.3772	chromosome1	792235	792244	-	UTR5	ACCAAC	half-life	2.73e-06	GCACCAACAT
TU.3822	chromosome1	970369	970378	-	UTR5	ACCAAC	half-life	0.253	ATACCAACCG
TU.3827	chromosome1	986977	986986	-	UTR5	ACCAAC	half-life	0.0576	TTACCAACTT
TU.3850	chromosome1	1068613	1068622	-	UTR5	ACCAAC	half-life	0.0259	CTACCAACTT
TU.3890	chromosome1	1185471	1185480	-	UTR5	ACCAAC	half-life	0.00359	AAACCAACTA
TU.3895	chromosome1	1206011	1206020	-	UTR5	ACCAAC	half-life	7.68e-06	CCACCAACCT
TU.3897	chromosome1	1213496	1213505	-	UTR5	ACCAAC	half-life	0.000339	CCACCAACTT
TU.3940	chromosome1	1348476	1348485	-	UTR5	ACCAAC	half-life	0.00183	ACACCAACTC
TU.3972	chromosome1	1453237	1453246	-	UTR5	ACCAAC	half-life	0.000216	GCACCAACAG
TU.3981	chromosome1	1488186	1488195	-	UTR5	ACCAAC	half-life	0.000114	ACACCAACTA
TU.4034	chromosome1	1663268	1663277	-	UTR5	ACCAAC	half-life	0.409	TTACCAACGC
TU.4046	chromosome1	1704072	1704081	-	UTR5	ACCAAC	half-life	0.737	AGACCAACGC
TU.4073	chromosome1	1785130	1785139	-	UTR5	ACCAAC	half-life	0.0141	ACACCAACTT
TU.4085	chromosome1	1823416	1823425	-	UTR5	ACCAAC	half-life	3.69e-05	TTACCAACAA
TU.4148	chromosome1	2011740	2011749	-	UTR5	ACCAAC	half-life	0.982	ACACCAACGG
TU.4150	chromosome1	2020591	2020600	-	UTR5	ACCAAC	half-life	0.0131	AGACCAACCA
TU.4177	chromosome1	2116415	2116424	-	UTR5	ACCAAC	half-life	0.0515	TAACCAACAG
TU.4209	chromosome1	2227361	2227370	-	UTR5	ACCAAC	half-life	0.00305	TAACCAACAT
TU.4217	chromosome1	2253302	2253311	-	UTR5	ACCAAC	half-life	0.000283	TAACCAACTA
TU.4219	chromosome1	2262422	2262431	-	UTR5	ACCAAC	half-life	5.08e-05	TCACCAACAT
TU.4223	chromosome1	2272729	2272738	-	UTR5	ACCAAC	half-life	9.59e-05	AAACCAACCA
TU.4223	chromosome1	2272710	2272719	-	UTR5	ACCAAC	half-life	0.000149	CTACCAACTA
TU.4224	chromosome1	2276433	2276442	-	UTR5	ACCAAC	half-life	0.281	GGACCAACGC
TU.4228	chromosome1	2284218	2284227	-	UTR5	ACCAAC	half-life	3.84e-07	CCACCAACAC
TU.4233	chromosome1	2295271	2295280	-	UTR5	ACCAAC	half-life	1.5e-07	GAACCAACCA
TU.4270	chromosome1	2423812	2423821	-	UTR5	ACCAAC	half-life	2.31e-07	GAACCAACAA
TU.4295	chromosome1	2509513	2509522	-	UTR5	ACCAAC	half-life	2.29e-07	GCACCAACAC
TU.4295	chromosome1	2509507	2509516	-	UTR5	ACCAAC	half-life	2.43e-06	ACACCAACAA
TU.4312	chromosome1	2572608	2572617	-	UTR5	ACCAAC	half-life	2.31e-07	GAACCAACAA
TU.4341	chromosome1	2693599	2693608	-	UTR5	ACCAAC	half-life	0.000225	AAACCAACAA
TU.4447	chromosome1	3043322	3043331	-	UTR5	ACCAAC	half-life	0.00984	TTACCAACTC
TU.4479	chromosome1	3173355	3173364	-	UTR5	ACCAAC	half-life	2.43e-06	ACACCAACAA
TU.4481	chromosome1	3177157	3177166	-	UTR5	ACCAAC	half-life	0.967	TTACCAACGT
TU.4502	chromosome1	3268026	3268035	-	UTR5	ACCAAC	half-life	7.1e-06	GAACCAACTA
TU.4534	chromosome1	3392363	3392372	-	UTR5	ACCAAC	half-life	0.487	ACACCAACGT
TU.4579	chromosome1	3554264	3554273	-	UTR5	ACCAAC	half-life	0.0108	GGACCAACAT
TU.4579	chromosome1	3554089	3554098	-	UTR5	ACCAAC	half-life	0.00826	TTACCAACAT
TU.4592	chromosome1	3584851	3584860	-	UTR5	ACCAAC	half-life	0.00166	TGACCAACCA
TU.4592	chromosome1	3584847	3584856	-	UTR5	ACCAAC	half-life	0.000384	CAACCAACCT
TU.4592	chromosome1	3584815	3584824	-	UTR5	ACCAAC	half-life	0.00175	CTACCAACCT
TU.4635	chromosome1	3743439	3743448	-	UTR5	ACCAAC	half-life	3.69e-05	TTACCAACAA
TU.4664	chromosome1	3846662	3846671	-	UTR5	ACCAAC	half-life	1.91e-06	CTACCAACCA
TU.4691	chromosome1	3924087	3924096	-	UTR5	ACCAAC	half-life	0.593	AAACCAACTG
TU.4694	chromosome1	3934094	3934103	-	UTR5	ACCAAC	half-life	4.91e-06	CTACCAACAA
TU.4698	chromosome1	3942872	3942881	-	UTR5	ACCAAC	half-life	0.0284	AAACCAACTC
TU.4728	chromosome1	4047953	4047962	-	UTR5	ACCAAC	half-life	0.000114	ACACCAACTA
TU.4728	chromosome1	4047859	4047868	-	UTR5	ACCAAC	half-life	0.199	AAACCAACAG
TU.4735	chromosome1	4070820	4070829	-	UTR5	ACCAAC	half-life	0.687	AGACCAACTT
TU.4735	chromosome1	4070801	4070810	-	UTR5	ACCAAC	half-life	0.0576	TTACCAACTT
TU.4756	chromosome1	4139078	4139087	-	UTR5	ACCAAC	half-life	7.1e-06	GAACCAACTA
TU.4771	chromosome1	4187270	4187279	-	UTR5	ACCAAC	half-life	0.00165	CCACCAACGA
TU.4773	chromosome1	4195066	4195075	-	UTR5	ACCAAC	half-life	0.00218	TGACCAACAA
TU.4786	chromosome1	4235215	4235224	-	UTR5	ACCAAC	half-life	0.0273	TAACCAACTT
TU.4786	chromosome1	4235048	4235057	-	UTR5	ACCAAC	half-life	0.00058	CCACCAACCG
TU.4809	chromosome1	4287414	4287423	-	UTR5	ACCAAC	half-life	5.08e-05	TCACCAACAT
TU.4847	chromosome1	4426978	4426987	-	UTR5	ACCAAC	half-life	7.1e-06	GAACCAACTA
TU.4855	chromosome1	4457152	4457161	-	UTR5	ACCAAC	half-life	0.687	AGACCAACTT
TU.4855	chromosome1	4456793	4456802	-	UTR5	ACCAAC	half-life	0.0348	TAACCAACCG
TU.4855	chromosome1	4456308	4456317	-	UTR5	ACCAAC	half-life	0.000225	AAACCAACAA
TU.4867	chromosome1	4496857	4496866	-	UTR5	ACCAAC	half-life	9.59e-05	AAACCAACCA
TU.4890	chromosome1	4565392	4565401	-	UTR5	ACCAAC	half-life	2.31e-07	GAACCAACAA
TU.4916	chromosome1	4658342	4658351	-	UTR5	ACCAAC	half-life	9.32e-06	TAACCAACAA
TU.4932	chromosome1	4733833	4733842	-	UTR5	ACCAAC	half-life	5.96e-10	CCACCAACAA
TU.4953	chromosome1	4799143	4799152	-	UTR5	ACCAAC	half-life	0.145	ACACCAACGC
TU.4967	chromosome1	4828107	4828116	-	UTR5	ACCAAC	half-life	0.286	ATACCAACTT
TU.4978	chromosome1	4861646	4861655	-	UTR5	ACCAAC	half-life	0.185	GAACCAACGT
TU.4980	chromosome1	4868518	4868527	-	UTR5	ACCAAC	half-life	0.409	TTACCAACGC
TU.4986	chromosome1	4893615	4893624	-	UTR5	ACCAAC	half-life	0.564	AGACCAACCG
TU.4987	chromosome1	4895167	4895176	-	UTR5	ACCAAC	half-life	0.000225	AAACCAACAA
TU.5008	chromosome1	4958305	4958314	-	UTR5	ACCAAC	half-life	0.0515	TAACCAACAG
TU.5034	chromosome1	5008862	5008871	-	UTR5	ACCAAC	half-life	5.96e-10	CCACCAACAA
TU.5041	chromosome1	5027440	5027449	-	UTR5	ACCAAC	half-life	1.91e-06	CTACCAACCA
TU.5064	chromosome1	5119046	5119055	-	UTR5	ACCAAC	half-life	0.000785	TTACCAACAC
TU.5108	chromosome1	5229923	5229932	-	UTR5	ACCAAC	half-life	0.226	TAACCAACTG
TU.5112	chromosome1	5239819	5239828	-	UTR5	ACCAAC	half-life	0.000225	AAACCAACAA
TU.5135	chromosome1	5328210	5328219	-	UTR5	ACCAAC	half-life	9.73e-05	GAACCAACCT
TU.5182	chromosome1	5541266	5541275	-	UTR5	ACCAAC	half-life	0.0576	TTACCAACTT
TU.5200	chromosome2	93321	93330	-	UTR5	ACCAAC	half-life	0.000616	GTACCAACCT
TU.5242	chromosome2	259983	259992	-	UTR5	ACCAAC	half-life	0.0357	TCACCAACGC
TU.5252	chromosome2	284633	284642	-	UTR5	ACCAAC	half-life	0.487	ACACCAACGT
TU.5254	chromosome2	292471	292480	-	UTR5	ACCAAC	half-life	7.57e-05	ACACCAACAC
TU.5306	chromosome2	480946	480955	-	UTR5	ACCAAC	half-life	3.84e-07	CCACCAACAC
TU.5316	chromosome2	525266	525275	-	UTR5	ACCAAC	half-life	0.199	AAACCAACAG
TU.5348	chromosome2	632669	632678	-	UTR5	ACCAAC	half-life	4.81e-06	TAACCAACCA
TU.5389	chromosome2	812837	812846	-	UTR5	ACCAAC	half-life	2.54e-05	TTACCAACCA
TU.5399	chromosome2	845687	845696	-	UTR5	ACCAAC	half-life	6.42e-07	CAACCAACAA
TU.5410	chromosome2	888885	888894	-	UTR5	ACCAAC	half-life	2.94e-06	GTACCAACAA
TU.5418	chromosome2	922338	922347	-	UTR5	ACCAAC	half-life	4.98e-10	CCACCAACCA
TU.5421	chromosome2	934095	934104	-	UTR5	ACCAAC	half-life	0.0273	TAACCAACTT
TU.5423	chromosome2	938159	938168	-	UTR5	ACCAAC	half-life	1.1e-05	CCACCAACAT
TU.5512	chromosome2	1227009	1227018	-	UTR5	ACCAAC	half-life	0.0117	CAACCAACCG
TU.5512	chromosome2	1227001	1227010	-	UTR5	ACCAAC	half-life	0.29	CGACCAACGA
TU.5522	chromosome2	1260662	1260671	-	UTR5	ACCAAC	half-life	0.0117	CAACCAACCG
TU.5524	chromosome2	1264108	1264117	-	UTR5	ACCAAC	half-life	4.98e-10	CCACCAACCA
TU.5538	chromosome2	1300940	1300949	-	UTR5	ACCAAC	half-life	0.0279	TCACCAACTG
TU.5549	chromosome2	1344257	1344266	-	UTR5	ACCAAC	half-life	2.31e-07	GAACCAACAA
TU.5551	chromosome2	1353741	1353750	-	UTR5	ACCAAC	half-life	0.000929	CAACCAACAT
TU.5582	chromosome2	1477319	1477328	-	UTR5	ACCAAC	half-life	0.00078	TTACCAACTA
TU.5586	chromosome2	1492915	1492924	-	UTR5	ACCAAC	half-life	0.0102	GAACCAACGA
TU.5592	chromosome2	1509423	1509432	-	UTR5	ACCAAC	half-life	0.0259	CTACCAACTT
TU.5638	chromosome2	1687984	1687993	-	UTR5	ACCAAC	half-life	0.967	TTACCAACGT
TU.5638	chromosome2	1687771	1687780	-	UTR5	ACCAAC	half-life	0.0101	CAACCAACTT
TU.5658	chromosome2	1747802	1747811	-	UTR5	ACCAAC	half-life	1.48e-07	CAACCAACCA
TU.5705	chromosome2	1916875	1916884	-	UTR5	ACCAAC	half-life	0.00165	CCACCAACGA
TU.5743	chromosome2	2050791	2050800	-	UTR5	ACCAAC	half-life	0.000384	CAACCAACCT
TU.5751	chromosome2	2078963	2078972	-	UTR5	ACCAAC	half-life	0.00078	TTACCAACTA
TU.5824	chromosome2	2349437	2349446	-	UTR5	ACCAAC	half-life	4.91e-06	CTACCAACAA
TU.5829	chromosome2	2371606	2371615	-	UTR5	ACCAAC	half-life	0.000339	CCACCAACTT
TU.5869	chromosome2	2511910	2511919	-	UTR5	ACCAAC	half-life	0.00362	CTACCAACTC
TU.5961	chromosome2	2840252	2840261	-	UTR5	ACCAAC	half-life	0.00137	CAACCAACTC
TU.5962	chromosome2	2847470	2847479	-	UTR5	ACCAAC	half-life	0.00305	TAACCAACAT
TU.6048	chromosome2	3140146	3140155	-	UTR5	ACCAAC	half-life	0.00826	TTACCAACAT
TU.6098	chromosome2	3346852	3346861	-	UTR5	ACCAAC	half-life	0.0254	CGACCAACCT
TU.6116	chromosome2	3434575	3434584	-	UTR5	ACCAAC	half-life	0.0124	ATACCAACTA
TU.6133	chromosome2	3486335	3486344	-	UTR5	ACCAAC	half-life	0.0101	CAACCAACTT
TU.6161	chromosome2	3572388	3572397	-	UTR5	ACCAAC	half-life	0.0689	GTACCAACTG
TU.6212	chromosome2	3761874	3761883	-	UTR5	ACCAAC	half-life	3.84e-07	CCACCAACAC
TU.6255	chromosome2	3925386	3925395	-	UTR5	ACCAAC	half-life	0.199	AAACCAACAG
TU.6269	chromosome2	3970109	3970118	-	UTR5	ACCAAC	half-life	0.0141	ACACCAACTT
TU.6326	chromosome2	4189217	4189226	-	UTR5	ACCAAC	half-life	0.172	TTACCAACGA
TU.6332	chromosome2	4222585	4222594	-	UTR5	ACCAAC	half-life	0.0259	CTACCAACTT
TU.6340	chromosome2	4242686	4242695	-	UTR5	ACCAAC	half-life	0.0232	ACACCAACAG
TU.6351	chromosome2	4281652	4281661	-	UTR5	ACCAAC	half-life	2.92e-06	TCACCAACAC
TU.6366	chromosome2	4343371	4343380	-	UTR5	ACCAAC	half-life	7.1e-06	GAACCAACTA
TU.6367	chromosome2	4345537	4345546	-	UTR5	ACCAAC	half-life	0.00984	TTACCAACTC
TU.6369	chromosome2	4354095	4354104	-	UTR5	ACCAAC	half-life	0.000234	CTACCAACAC
TU.6394	chromosome2	4441664	4441673	-	UTR5	ACCAAC	half-life	0.302	AAACCAACGG
TU.6425	chromosome3	89568	89577	-	UTR5	ACCAAC	half-life	0.471	TGACCAACGA
TU.6431	chromosome3	105582	105591	-	UTR5	ACCAAC	half-life	0.000707	ATACCAACCA
TU.6477	chromosome3	284603	284612	-	UTR5	ACCAAC	half-life	3.32e-05	CCACCAACTC
TU.6520	chromosome3	423436	423445	-	UTR5	ACCAAC	half-life	0.00109	GTACCAACTC
TU.6531	chromosome3	469719	469728	-	UTR5	ACCAAC	half-life	6.42e-07	CAACCAACAA
TU.6532	chromosome3	472257	472266	-	UTR5	ACCAAC	half-life	0.682	CTACCAACGT
TU.6554	chromosome3	563759	563768	-	UTR5	ACCAAC	half-life	0.000785	TTACCAACAC
TU.6568	chromosome3	613797	613806	-	UTR5	ACCAAC	half-life	0.0105	CCACCAACTG
TU.6573	chromosome3	639612	639621	-	UTR5	ACCAAC	half-life	2.34e-08	TCACCAACAA
TU.6575	chromosome3	650842	650851	-	UTR5	ACCAAC	half-life	0.000149	GAACCAACAT
TU.6592	chromosome3	715343	715352	-	UTR5	ACCAAC	half-life	0.0273	TAACCAACTT
TU.6631	chromosome3	881356	881365	-	UTR5	ACCAAC	half-life	0.593	AAACCAACTG
TU.6634	chromosome3	888460	888469	-	UTR5	ACCAAC	half-life	0.000929	CAACCAACAT
TU.6635	chromosome3	892296	892305	-	UTR5	ACCAAC	half-life	0.000225	AAACCAACAA
TU.6658	chromosome3	956889	956898	-	UTR5	ACCAAC	half-life	0.0124	ATACCAACTA
TU.6681	chromosome3	1042930	1042939	-	UTR5	ACCAAC	half-life	0.0657	ATACCAACTC
TU.6713	chromosome3	1223167	1223176	-	UTR5	ACCAAC	half-life	6.07e-05	CAACCAACAC
TU.6726	chromosome3	1266916	1266925	-	UTR5	ACCAAC	half-life	2.31e-07	GAACCAACAA
TU.6738	chromosome3	1321007	1321016	-	UTR5	ACCAAC	half-life	0.682	CTACCAACGT
TU.6749	chromosome3	1360211	1360220	-	UTR5	ACCAAC	half-life	0.313	GTACCAACGT
TU.6773	chromosome3	1442093	1442102	-	UTR5	ACCAAC	half-life	0.0576	TTACCAACTT
TU.6784	chromosome3	1485186	1485195	-	UTR5	ACCAAC	half-life	1.91e-06	CTACCAACCA
TU.6818	chromosome3	1618138	1618147	-	UTR5	ACCAAC	half-life	0.000149	CTACCAACTA
TU.6851	chromosome3	1736062	1736071	-	UTR5	ACCAAC	half-life	0.593	AAACCAACTG
TU.6883	chromosome3	1831692	1831701	-	UTR5	ACCAAC	half-life	0.00288	AAACCAACAC
TU.6964	chromosome3	2136880	2136889	-	UTR5	ACCAAC	half-life	3.84e-07	CCACCAACAC
TU.6977	chromosome3	2190855	2190864	-	UTR5	ACCAAC	half-life	0.0453	ACACCAACGA
TU.7000	chromosome3	2269752	2269761	-	UTR5	ACCAAC	half-life	0.0273	TAACCAACTT
TU.7008	chromosome3	2289298	2289307	-	UTR5	ACCAAC	half-life	3.69e-05	TTACCAACAA
TU.7031	chromosome3	2356205	2356214	-	UTR5	ACCAAC	half-life	0.409	TTACCAACGC
TU.0064	chromosome1	205203	205212	+	UTR5	CAACCA	half-life	0.209	AACAACCATT
TU.0069	chromosome1	231424	231433	+	UTR5	CAACCA	half-life	8.96e-06	TCCAACCAAG
TU.0089	chromosome1	314002	314011	+	UTR5	CAACCA	half-life	0.156	CTCAACCATT
TU.0124	chromosome1	419958	419967	+	UTR5	CAACCA	half-life	2.54e-05	AACAACCACA
TU.0129	chromosome1	442249	442258	+	UTR5	CAACCA	half-life	0.149	CACAACCATT
TU.0174	chromosome1	598543	598552	+	UTR5	CAACCA	half-life	0.0573	TGCAACCAAA
TU.0177	chromosome1	608968	608977	+	UTR5	CAACCA	half-life	0.179	TACAACCATC
TU.0185	chromosome1	644669	644678	+	UTR5	CAACCA	half-life	7.44e-05	CTCAACCACC
TU.0265	chromosome1	908681	908690	+	UTR5	CAACCA	half-life	0.00778	GCCAACCAGG
TU.0277	chromosome1	966270	966279	+	UTR5	CAACCA	half-life	0.000369	AACAACCAAG
TU.0282	chromosome1	988366	988375	+	UTR5	CAACCA	half-life	0.0144	TTCAACCAAC
TU.0286	chromosome1	1006277	1006286	+	UTR5	CAACCA	half-life	0.000576	AACAACCAAA
TU.0324	chromosome1	1154269	1154278	+	UTR5	CAACCA	half-life	0.0971	TTCAACCAAT
TU.0354	chromosome1	1243889	1243898	+	UTR5	CAACCA	half-life	0.156	CTCAACCATT
TU.0354	chromosome1	1243906	1243915	+	UTR5	CAACCA	half-life	0.393	TGCAACCATA
TU.0354	chromosome1	1243980	1243989	+	UTR5	CAACCA	half-life	0.00287	ACCAACCATT
TU.0357	chromosome1	1255562	1255571	+	UTR5	CAACCA	half-life	0.009	TTCAACCAAA
TU.0375	chromosome1	1297172	1297181	+	UTR5	CAACCA	half-life	0.209	AACAACCATT
TU.0388	chromosome1	1361149	1361158	+	UTR5	CAACCA	half-life	0.131	AGCAACCATA
TU.0411	chromosome1	1446521	1446530	+	UTR5	CAACCA	half-life	7.06e-05	ATCAACCACC
TU.0476	chromosome1	1697879	1697888	+	UTR5	CAACCA	half-life	0.000409	ATCAACCAAG
TU.0520	chromosome1	1875786	1875795	+	UTR5	CAACCA	half-life	0.0157	AGCAACCACT
TU.0521	chromosome1	1878197	1878206	+	UTR5	CAACCA	half-life	5.34e-07	TCCAACCACC
TU.0533	chromosome1	1916008	1916017	+	UTR5	CAACCA	half-life	0.0148	TACAACCAAC
TU.0538	chromosome1	1935172	1935181	+	UTR5	CAACCA	half-life	0.248	AACAACCAGT
TU.0538	chromosome1	1935273	1935282	+	UTR5	CAACCA	half-life	0.0868	TGCAACCACT
TU.0590	chromosome1	2122708	2122717	+	UTR5	CAACCA	half-life	0.0204	CTCAACCATA
TU.0594	chromosome1	2135518	2135527	+	UTR5	CAACCA	half-life	0.414	GACAACCATC
TU.0609	chromosome1	2187292	2187301	+	UTR5	CAACCA	half-life	7.06e-05	ATCAACCACC
TU.0678	chromosome1	2406650	2406659	+	UTR5	CAACCA	half-life	1.87e-09	ACCAACCACA
TU.0717	chromosome1	2545293	2545302	+	UTR5	CAACCA	half-life	3.39e-09	CCCAACCACA
TU.0786	chromosome1	2776873	2776882	+	UTR5	CAACCA	half-life	0.0236	TCCAACCATT
TU.0794	chromosome1	2804466	2804475	+	UTR5	CAACCA	half-life	0.0129	GCCAACCATC
TU.0813	chromosome1	2877444	2877453	+	UTR5	CAACCA	half-life	5.21e-07	ACCAACCACT
TU.0851	chromosome1	2993445	2993454	+	UTR5	CAACCA	half-life	1.44e-07	ACCAACCAAC
TU.0915	chromosome1	3204309	3204318	+	UTR5	CAACCA	half-life	0.0971	TTCAACCAAT
TU.0960	chromosome1	3384224	3384233	+	UTR5	CAACCA	half-life	1.2e-05	GCCAACCACC
TU.0974	chromosome1	3425678	3425687	+	UTR5	CAACCA	half-life	0.00831	AGCAACCAAA
TU.1004	chromosome1	3530330	3530339	+	UTR5	CAACCA	half-life	0.0111	CTCAACCATG
TU.1042	chromosome1	3665932	3665941	+	UTR5	CAACCA	half-life	0.000892	AACAACCAAC
TU.1060	chromosome1	3729750	3729759	+	UTR5	CAACCA	half-life	2.96e-05	TCCAACCACT
TU.1137	chromosome1	3966766	3966775	+	UTR5	CAACCA	half-life	1.87e-09	ACCAACCACA
TU.1265	chromosome1	4415146	4415155	+	UTR5	CAACCA	half-life	0.0117	AGCAACCAAC
TU.1290	chromosome1	4500563	4500572	+	UTR5	CAACCA	half-life	0.000114	ACCAACCATA
TU.1324	chromosome1	4637155	4637164	+	UTR5	CAACCA	half-life	0.000576	AACAACCAAA
TU.1326	chromosome1	4639817	4639826	+	UTR5	CAACCA	half-life	0.000369	AACAACCAAG
TU.1328	chromosome1	4645467	4645476	+	UTR5	CAACCA	half-life	5.34e-07	TCCAACCACC
TU.1358	chromosome1	4761775	4761784	+	UTR5	CAACCA	half-life	0.00587	GCCAACCAAT
TU.1413	chromosome1	4924244	4924253	+	UTR5	CAACCA	half-life	0.00108	CTCAACCAAC
TU.1425	chromosome1	4951368	4951377	+	UTR5	CAACCA	half-life	1.08e-09	ACCAACCACC
TU.1451	chromosome1	5031771	5031780	+	UTR5	CAACCA	half-life	0.000892	AACAACCAAC
TU.1472	chromosome1	5106668	5106677	+	UTR5	CAACCA	half-life	0.00213	CCCAACCATT
TU.1517	chromosome1	5243985	5243994	+	UTR5	CAACCA	half-life	0.00031	CTCAACCAAG
TU.1646	chromosome2	230315	230324	+	UTR5	CAACCA	half-life	1.44e-07	ACCAACCAAC
TU.1680	chromosome2	372165	372174	+	UTR5	CAACCA	half-life	8.96e-06	TCCAACCAAG
TU.1696	chromosome2	413527	413536	+	UTR5	CAACCA	half-life	0.000892	AACAACCAAC
TU.1755	chromosome2	601274	601283	+	UTR5	CAACCA	half-life	0.0153	AACAACCATG
TU.1795	chromosome2	743886	743895	+	UTR5	CAACCA	half-life	0.00385	GACAACCACG
TU.1811	chromosome2	806532	806541	+	UTR5	CAACCA	half-life	0.00114	ATCAACCAAC
TU.1852	chromosome2	965485	965494	+	UTR5	CAACCA	half-life	0.05	GTCAACCAAA
TU.1882	chromosome2	1081372	1081381	+	UTR5	CAACCA	half-life	0.591	TTCAACCATT
TU.1920	chromosome2	1195993	1196002	+	UTR5	CAACCA	half-life	0.00181	ATCAACCACT
TU.1971	chromosome2	1358644	1358653	+	UTR5	CAACCA	half-life	0.591	TTCAACCATT
TU.2021	chromosome2	1529067	1529076	+	UTR5	CAACCA	half-life	8.01e-07	CCCAACCACT
TU.2024	chromosome2	1536848	1536857	+	UTR5	CAACCA	half-life	0.000576	AACAACCAAA
TU.2039	chromosome2	1576309	1576318	+	UTR5	CAACCA	half-life	8.01e-07	CCCAACCACT
TU.2110	chromosome2	1827153	1827162	+	UTR5	CAACCA	half-life	1.08e-09	ACCAACCACC
TU.2111	chromosome2	1831089	1831098	+	UTR5	CAACCA	half-life	0.00113	CACAACCACT
TU.2121	chromosome2	1879578	1879587	+	UTR5	CAACCA	half-life	0.000772	ATCAACCAAA
TU.2139	chromosome2	1942665	1942674	+	UTR5	CAACCA	half-life	0.000892	AACAACCAAC
TU.2139	chromosome2	1942669	1942678	+	UTR5	CAACCA	half-life	1.34e-07	ACCAACCAAG
TU.2167	chromosome2	2045481	2045490	+	UTR5	CAACCA	half-life	3.74e-05	AACAACCACC
TU.2177	chromosome2	2081484	2081493	+	UTR5	CAACCA	half-life	0.000358	GCCAACCACT
TU.2260	chromosome2	2340535	2340544	+	UTR5	CAACCA	half-life	0.103	TACAACCAGG
TU.2274	chromosome2	2385251	2385260	+	UTR5	CAACCA	half-life	0.222	ATCAACCATT
TU.2278	chromosome2	2396587	2396596	+	UTR5	CAACCA	half-life	0.0144	TTCAACCAAC
TU.2285	chromosome2	2422753	2422762	+	UTR5	CAACCA	half-life	0.0153	AACAACCATG
TU.2360	chromosome2	2695011	2695020	+	UTR5	CAACCA	half-life	0.0269	GTCAACCAAG
TU.2370	chromosome2	2733217	2733226	+	UTR5	CAACCA	half-life	4.72e-07	CCCAACCAAC
TU.2426	chromosome2	2923902	2923911	+	UTR5	CAACCA	half-life	0.00287	ACCAACCATT
TU.2487	chromosome2	3062066	3062075	+	UTR5	CAACCA	half-life	0.0649	GACAACCAAC
TU.2490	chromosome2	3072347	3072356	+	UTR5	CAACCA	half-life	0.000872	AGCAACCACA
TU.2512	chromosome2	3155569	3155578	+	UTR5	CAACCA	half-life	1.44e-07	ACCAACCAAC
TU.2512	chromosome2	3155573	3155582	+	UTR5	CAACCA	half-life	0.000341	ACCAACCAGC
TU.2591	chromosome2	3433691	3433700	+	UTR5	CAACCA	half-life	0.000576	AACAACCAAA
TU.2673	chromosome2	3706671	3706680	+	UTR5	CAACCA	half-life	9.99e-05	ACCAACCATC
TU.2692	chromosome2	3762998	3763007	+	UTR5	CAACCA	half-life	0.0403	AACAACCAGA
TU.2705	chromosome2	3818281	3818290	+	UTR5	CAACCA	half-life	2.54e-05	AACAACCACA
TU.2731	chromosome2	3916552	3916561	+	UTR5	CAACCA	half-life	0.000872	AGCAACCACA
TU.2736	chromosome2	3928340	3928349	+	UTR5	CAACCA	half-life	0.000114	ACCAACCATA
TU.2743	chromosome2	3957387	3957396	+	UTR5	CAACCA	half-life	0.0649	GACAACCAAC
TU.2817	chromosome2	4227256	4227265	+	UTR5	CAACCA	half-life	0.102	TACAACCAAT
TU.2826	chromosome2	4252742	4252751	+	UTR5	CAACCA	half-life	1.65e-07	ACCAACCAAA
TU.2827	chromosome2	4256265	4256274	+	UTR5	CAACCA	half-life	0.000576	AACAACCAAA
TU.2830	chromosome2	4268929	4268938	+	UTR5	CAACCA	half-life	0.0573	TGCAACCAAA
TU.2856	chromosome2	4372910	4372919	+	UTR5	CAACCA	half-life	0.0153	AACAACCATG
TU.2858	chromosome2	4380420	4380429	+	UTR5	CAACCA	half-life	0.000576	AACAACCAAA
TU.2877	chromosome2	4447509	4447518	+	UTR5	CAACCA	half-life	0.00912	TACAACCAAA
TU.2904	chromosome3	43673	43682	+	UTR5	CAACCA	half-life	0.0269	GTCAACCAAG
TU.2908	chromosome3	68385	68394	+	UTR5	CAACCA	half-life	0.0717	GTCAACCAAC
TU.2948	chromosome3	200099	200108	+	UTR5	CAACCA	half-life	7.79e-06	GCCAACCACA
TU.2952	chromosome3	215352	215361	+	UTR5	CAACCA	half-life	7.79e-06	GCCAACCACA
TU.2971	chromosome3	281861	281870	+	UTR5	CAACCA	half-life	2.96e-05	TCCAACCACT
TU.3043	chromosome3	537293	537302	+	UTR5	CAACCA	half-life	4.17e-09	ACCAACCACG
TU.3064	chromosome3	618879	618888	+	UTR5	CAACCA	half-life	0.0016	TTCAACCACC
TU.3064	chromosome3	619641	619650	+	UTR5	CAACCA	half-life	0.00785	GTCAACCACA
TU.3077	chromosome3	673414	673423	+	UTR5	CAACCA	half-life	0.00181	ATCAACCACT
TU.3091	chromosome3	729117	729126	+	UTR5	CAACCA	half-life	0.00785	GTCAACCACA
TU.3109	chromosome3	799612	799621	+	UTR5	CAACCA	half-life	0.0412	ATCAACCATC
TU.3112	chromosome3	811690	811699	+	UTR5	CAACCA	half-life	0.000892	AACAACCAAC
TU.3159	chromosome3	977221	977230	+	UTR5	CAACCA	half-life	2.97e-05	ACCAACCAAT
TU.3165	chromosome3	1003094	1003103	+	UTR5	CAACCA	half-life	0.00912	TACAACCAAA
TU.3223	chromosome3	1311619	1311628	+	UTR5	CAACCA	half-life	0.00912	TACAACCAAA
TU.3225	chromosome3	1321523	1321532	+	UTR5	CAACCA	half-life	0.00831	AGCAACCAAA
TU.3250	chromosome3	1397767	1397776	+	UTR5	CAACCA	half-life	0.591	TTCAACCATT
TU.3259	chromosome3	1412458	1412467	+	UTR5	CAACCA	half-life	0.277	GACAACCAAT
TU.3339	chromosome3	1685648	1685657	+	UTR5	CAACCA	half-life	0.209	AACAACCATT
TU.3351	chromosome3	1731422	1731431	+	UTR5	CAACCA	half-life	0.492	GGCAACCATG
TU.3352	chromosome3	1732754	1732763	+	UTR5	CAACCA	half-life	0.000892	AACAACCAAC
TU.3390	chromosome3	1848991	1849000	+	UTR5	CAACCA	half-life	0.102	TACAACCAAT
TU.3526	chromosome3	2345028	2345037	+	UTR5	CAACCA	half-life	0.0329	ATCAACCATA
TU.3598	chromosome1	194034	194043	-	UTR5	CAACCA	half-life	1.08e-09	ACCAACCACC
TU.3616	chromosome1	246712	246721	-	UTR5	CAACCA	half-life	1.5e-05	TCCAACCAAA
TU.3631	chromosome1	293793	293802	-	UTR5	CAACCA	half-life	0.000892	AACAACCAAC
TU.3654	chromosome1	363844	363853	-	UTR5	CAACCA	half-life	0.0236	TCCAACCATT
TU.3668	chromosome1	409829	409838	-	UTR5	CAACCA	half-life	0.0443	GACAACCAAA
TU.3673	chromosome1	425230	425239	-	UTR5	CAACCA	half-life	0.000772	ATCAACCAAA
TU.3699	chromosome1	518808	518817	-	UTR5	CAACCA	half-life	0.000617	TTCAACCACG
TU.3759	chromosome1	746102	746111	-	UTR5	CAACCA	half-life	5.21e-07	ACCAACCACT
TU.3811	chromosome1	946123	946132	-	UTR5	CAACCA	half-life	0.261	ATCAACCAGT
TU.3850	chromosome1	1069106	1069115	-	UTR5	CAACCA	half-life	0.149	CACAACCATT
TU.3934	chromosome1	1319382	1319391	-	UTR5	CAACCA	half-life	0.168	TACAACCAGA
TU.3985	chromosome1	1504803	1504812	-	UTR5	CAACCA	half-life	0.179	TACAACCATC
TU.4001	chromosome1	1558363	1558372	-	UTR5	CAACCA	half-life	0.591	TTCAACCATT
TU.4048	chromosome1	1711065	1711074	-	UTR5	CAACCA	half-life	0.00511	GCCAACCATG
TU.4119	chromosome1	1931292	1931301	-	UTR5	CAACCA	half-life	0.0668	GACAACCACT
TU.4150	chromosome1	2020589	2020598	-	UTR5	CAACCA	half-life	2.97e-05	ACCAACCAAT
TU.4158	chromosome1	2041508	2041517	-	UTR5	CAACCA	half-life	0.00121	AGCAACCACC
TU.4200	chromosome1	2193583	2193592	-	UTR5	CAACCA	half-life	0.156	CTCAACCATT
TU.4223	chromosome1	2272727	2272736	-	UTR5	CAACCA	half-life	1.65e-07	ACCAACCAAA
TU.4229	chromosome1	2286082	2286091	-	UTR5	CAACCA	half-life	0.102	TACAACCAAT
TU.4233	chromosome1	2295269	2295278	-	UTR5	CAACCA	half-life	4.17e-09	ACCAACCACG
TU.4329	chromosome1	2641787	2641796	-	UTR5	CAACCA	half-life	0.961	GACAACCATT
TU.4337	chromosome1	2675982	2675991	-	UTR5	CAACCA	half-life	2.01e-05	CACAACCACA
TU.4358	chromosome1	2750969	2750978	-	UTR5	CAACCA	half-life	0.0173	ATCAACCATG
TU.4416	chromosome1	2936648	2936657	-	UTR5	CAACCA	half-life	5.94e-09	CCCAACCACC
TU.4465	chromosome1	3108881	3108890	-	UTR5	CAACCA	half-life	0.000439	CACAACCAAA
TU.4525	chromosome1	3367119	3367128	-	UTR5	CAACCA	half-life	3.45e-05	CTCAACCACA
TU.4562	chromosome1	3506843	3506852	-	UTR5	CAACCA	half-life	0.211	GACAACCATG
TU.4574	chromosome1	3540927	3540936	-	UTR5	CAACCA	half-life	0.0102	CACAACCATG
TU.4580	chromosome1	3556369	3556378	-	UTR5	CAACCA	half-life	0.0236	TCCAACCATT
TU.4592	chromosome1	3584849	3584858	-	UTR5	CAACCA	half-life	1.44e-07	ACCAACCAAC
TU.4598	chromosome1	3610161	3610170	-	UTR5	CAACCA	half-life	0.209	AACAACCATT
TU.4650	chromosome1	3808693	3808702	-	UTR5	CAACCA	half-life	1.87e-09	ACCAACCACA
TU.4664	chromosome1	3846660	3846669	-	UTR5	CAACCA	half-life	5.21e-07	ACCAACCACT
TU.4665	chromosome1	3850788	3850797	-	UTR5	CAACCA	half-life	2.96e-05	TCCAACCACT
TU.4673	chromosome1	3875422	3875431	-	UTR5	CAACCA	half-life	4.44e-07	TCCAACCACG
TU.4786	chromosome1	4235247	4235256	-	UTR5	CAACCA	half-life	0.0119	CGCAACCACT
TU.4793	chromosome1	4251428	4251437	-	UTR5	CAACCA	half-life	0.000576	AACAACCAAA
TU.4867	chromosome1	4496855	4496864	-	UTR5	CAACCA	half-life	0.000312	ACCAACCAGA
TU.4867	chromosome1	4496554	4496563	-	UTR5	CAACCA	half-life	8.01e-07	CCCAACCACT
TU.4931	chromosome1	4729085	4729094	-	UTR5	CAACCA	half-life	0.00785	GTCAACCACA
TU.4966	chromosome1	4826109	4826118	-	UTR5	CAACCA	half-life	7.79e-06	GCCAACCACA
TU.4971	chromosome1	4835967	4835976	-	UTR5	CAACCA	half-life	0.614	TTCAACCAGT
TU.4978	chromosome1	4861256	4861265	-	UTR5	CAACCA	half-life	0.000439	CACAACCAAA
TU.5022	chromosome1	4983143	4983152	-	UTR5	CAACCA	half-life	0.00145	AACAACCACT
TU.5041	chromosome1	5027438	5027447	-	UTR5	CAACCA	half-life	1.08e-09	ACCAACCACC
TU.5200	chromosome2	93369	93378	-	UTR5	CAACCA	half-life	0.0814	TTCAACCATG
TU.5200	chromosome2	93344	93353	-	UTR5	CAACCA	half-life	0.0597	ATCAACCAGC
TU.5200	chromosome2	93103	93112	-	UTR5	CAACCA	half-life	0.0153	AACAACCATG
TU.5273	chromosome2	352957	352966	-	UTR5	CAACCA	half-life	0.0971	TTCAACCAAT
TU.5306	chromosome2	480951	480960	-	UTR5	CAACCA	half-life	1.2e-05	GCCAACCACC
TU.5306	chromosome2	480909	480918	-	UTR5	CAACCA	half-life	0.000872	AGCAACCACA
TU.5348	chromosome2	632667	632676	-	UTR5	CAACCA	half-life	5.21e-07	ACCAACCACT
TU.5380	chromosome2	767478	767487	-	UTR5	CAACCA	half-life	0.0204	CTCAACCATA
TU.5389	chromosome2	812835	812844	-	UTR5	CAACCA	half-life	4.17e-09	ACCAACCACG
TU.5399	chromosome2	845689	845698	-	UTR5	CAACCA	half-life	0.000892	AACAACCAAC
TU.5410	chromosome2	888855	888864	-	UTR5	CAACCA	half-life	0.0443	GACAACCAAA
TU.5418	chromosome2	922336	922345	-	UTR5	CAACCA	half-life	1.87e-09	ACCAACCACA
TU.5429	chromosome2	956526	956535	-	UTR5	CAACCA	half-life	0.00482	AGCAACCAAG
TU.5443	chromosome2	991447	991456	-	UTR5	CAACCA	half-life	0.000617	TTCAACCACG
TU.5459	chromosome2	1046363	1046372	-	UTR5	CAACCA	half-life	0.000942	TTCAACCACA
TU.5513	chromosome2	1229142	1229151	-	UTR5	CAACCA	half-life	0.0173	AACAACCAAT
TU.5524	chromosome2	1264106	1264115	-	UTR5	CAACCA	half-life	1.08e-09	ACCAACCACC
TU.5543	chromosome2	1318637	1318646	-	UTR5	CAACCA	half-life	0.577	TACAACCATT
TU.5551	chromosome2	1353743	1353752	-	UTR5	CAACCA	half-life	4.72e-07	CCCAACCAAC
TU.5561	chromosome2	1393056	1393065	-	UTR5	CAACCA	half-life	0.085	GCCAACCATT
TU.5607	chromosome2	1552894	1552903	-	UTR5	CAACCA	half-life	0.156	CTCAACCATT
TU.5627	chromosome2	1651822	1651831	-	UTR5	CAACCA	half-life	1.5e-05	TCCAACCAAA
TU.5638	chromosome2	1687773	1687782	-	UTR5	CAACCA	half-life	0.00108	CTCAACCAAC
TU.5656	chromosome2	1742308	1742317	-	UTR5	CAACCA	half-life	0.0163	TACAACCACT
TU.5658	chromosome2	1747800	1747809	-	UTR5	CAACCA	half-life	1.08e-09	ACCAACCACC
TU.5663	chromosome2	1765171	1765180	-	UTR5	CAACCA	half-life	0.0257	CACAACCATC
TU.5689	chromosome2	1856885	1856894	-	UTR5	CAACCA	half-life	3.45e-05	CTCAACCACA
TU.5698	chromosome2	1887669	1887678	-	UTR5	CAACCA	half-life	8.01e-07	CCCAACCACT
TU.5712	chromosome2	1940782	1940791	-	UTR5	CAACCA	half-life	3.87e-07	TCCAACCACA
TU.5736	chromosome2	2020756	2020765	-	UTR5	CAACCA	half-life	0.0204	CTCAACCATA
TU.5741	chromosome2	2034865	2034874	-	UTR5	CAACCA	half-life	2.45e-07	CCCAACCAAA
TU.5743	chromosome2	2050793	2050802	-	UTR5	CAACCA	half-life	4.72e-07	CCCAACCAAC
TU.5810	chromosome2	2300368	2300377	-	UTR5	CAACCA	half-life	2.01e-05	CACAACCACA
TU.5810	chromosome2	2300306	2300315	-	UTR5	CAACCA	half-life	0.0172	CACAACCATA
TU.5814	chromosome2	2318480	2318489	-	UTR5	CAACCA	half-life	0.05	GTCAACCAAA
TU.5856	chromosome2	2470287	2470296	-	UTR5	CAACCA	half-life	0.149	CACAACCATT
TU.5904	chromosome2	2646651	2646660	-	UTR5	CAACCA	half-life	0.000358	GCCAACCACT
TU.5924	chromosome2	2701432	2701441	-	UTR5	CAACCA	half-life	0.000439	CACAACCAAA
TU.5961	chromosome2	2840254	2840263	-	UTR5	CAACCA	half-life	0.00108	CTCAACCAAC
TU.5996	chromosome2	2958441	2958450	-	UTR5	CAACCA	half-life	0.944	GACAACCAGT
TU.6109	chromosome2	3400085	3400094	-	UTR5	CAACCA	half-life	0.0163	TACAACCACT
TU.6114	chromosome2	3424409	3424418	-	UTR5	CAACCA	half-life	0.989	GTCAACCATT
TU.6115	chromosome2	3433258	3433267	-	UTR5	CAACCA	half-life	5.34e-07	TCCAACCACC
TU.6133	chromosome2	3486337	3486346	-	UTR5	CAACCA	half-life	0.0144	TTCAACCAAC
TU.6151	chromosome2	3539780	3539789	-	UTR5	CAACCA	half-life	0.0465	ATCAACCAGA
TU.6177	chromosome2	3637667	3637676	-	UTR5	CAACCA	half-life	3.87e-07	TCCAACCACA
TU.6223	chromosome2	3808844	3808853	-	UTR5	CAACCA	half-life	0.248	AACAACCAGT
TU.6286	chromosome2	4021738	4021747	-	UTR5	CAACCA	half-life	0.0158	TTCAACCACT
TU.6295	chromosome2	4059097	4059106	-	UTR5	CAACCA	half-life	0.161	AGCAACCATC
TU.6431	chromosome3	106946	106955	-	UTR5	CAACCA	half-life	0.168	TACAACCAGA
TU.6431	chromosome3	106829	106838	-	UTR5	CAACCA	half-life	0.215	TACAACCAGC
TU.6431	chromosome3	105580	105589	-	UTR5	CAACCA	half-life	5.21e-07	ACCAACCACT
TU.6442	chromosome3	143958	143967	-	UTR5	CAACCA	half-life	7.44e-05	CTCAACCACC
TU.6531	chromosome3	469721	469730	-	UTR5	CAACCA	half-life	0.0144	TTCAACCAAC
TU.6607	chromosome3	770097	770106	-	UTR5	CAACCA	half-life	5.34e-07	TCCAACCACC
TU.6633	chromosome3	886768	886777	-	UTR5	CAACCA	half-life	0.00957	GACAACCACC
TU.6634	chromosome3	888462	888471	-	UTR5	CAACCA	half-life	0.08	TGCAACCAAC
TU.6675	chromosome3	1021302	1021311	-	UTR5	CAACCA	half-life	0.145	TTCAACCATA
TU.6755	chromosome3	1384884	1384893	-	UTR5	CAACCA	half-life	0.009	TTCAACCAAA
TU.6759	chromosome3	1398697	1398706	-	UTR5	CAACCA	half-life	4.92e-05	CCCAACCATG
TU.6773	chromosome3	1442156	1442165	-	UTR5	CAACCA	half-life	0.00831	AGCAACCAAA
TU.6777	chromosome3	1462354	1462363	-	UTR5	CAACCA	half-life	0.186	TTCAACCATC
TU.6784	chromosome3	1485184	1485193	-	UTR5	CAACCA	half-life	1.87e-09	ACCAACCACA
TU.6852	chromosome3	1737693	1737702	-	UTR5	CAACCA	half-life	0.156	CTCAACCATT
TU.6858	chromosome3	1758297	1758306	-	UTR5	CAACCA	half-life	0.591	TTCAACCATT
TU.6914	chromosome3	1952313	1952322	-	UTR5	CAACCA	half-life	1.08e-09	ACCAACCACC
TU.7036	chromosome3	2369846	2369855	-	UTR5	CAACCA	half-life	0.000942	TTCAACCACA
TU.0022	chromosome1	66469	66478	+	UTR5	CCAACA	half-life	0.000529	CACCAACAAA
TU.0049	chromosome1	151899	151908	+	UTR5	CCAACA	half-life	0.584	TGCCAACATT
TU.0080	chromosome1	276880	276889	+	UTR5	CCAACA	half-life	0.0347	AACCAACAAT
TU.0083	chromosome1	289823	289832	+	UTR5	CCAACA	half-life	1.83e-05	ACCCAACACC
TU.0087	chromosome1	305612	305621	+	UTR5	CCAACA	half-life	0.00107	CTCCAACAAC
TU.0107	chromosome1	368393	368402	+	UTR5	CCAACA	half-life	0.51	CTCCAACATT
TU.0120	chromosome1	402907	402916	+	UTR5	CCAACA	half-life	0.0332	ATCCAACAAA
TU.0142	chromosome1	492395	492404	+	UTR5	CCAACA	half-life	0.000304	AACCAACAAG
TU.0162	chromosome1	550982	550991	+	UTR5	CCAACA	half-life	0.000467	GACCAACAAA
TU.0214	chromosome1	732824	732833	+	UTR5	CCAACA	half-life	0.0767	GACCAACACT
TU.0233	chromosome1	795019	795028	+	UTR5	CCAACA	half-life	0.976	TGCCAACAAT
TU.0246	chromosome1	850638	850647	+	UTR5	CCAACA	half-life	0.315	CGCCAACATA
TU.0252	chromosome1	870794	870803	+	UTR5	CCAACA	half-life	0.0601	GACCAACAAT
TU.0255	chromosome1	884392	884401	+	UTR5	CCAACA	half-life	0.227	TACCAACATT
TU.0260	chromosome1	894189	894198	+	UTR5	CCAACA	half-life	0.000467	GACCAACAAA
TU.0283	chromosome1	990211	990220	+	UTR5	CCAACA	half-life	6.83e-05	AACCAACAAA
TU.0305	chromosome1	1084099	1084108	+	UTR5	CCAACA	half-life	1.28e-06	CACCAACACC
TU.0354	chromosome1	1243948	1243957	+	UTR5	CCAACA	half-life	0.227	TACCAACATT
TU.0363	chromosome1	1266247	1266256	+	UTR5	CCAACA	half-life	0.00107	CTCCAACAAC
TU.0388	chromosome1	1361947	1361956	+	UTR5	CCAACA	half-life	0.0956	TGCCAACAAA
TU.0388	chromosome1	1362208	1362217	+	UTR5	CCAACA	half-life	0.152	CGCCAACACA
TU.0388	chromosome1	1362526	1362535	+	UTR5	CCAACA	half-life	0.265	CTCCAACAGC
TU.0446	chromosome1	1595180	1595189	+	UTR5	CCAACA	half-life	1.28e-07	TACCAACAAC
TU.0463	chromosome1	1654090	1654099	+	UTR5	CCAACA	half-life	0.000358	TACCAACAAA
TU.0509	chromosome1	1832450	1832459	+	UTR5	CCAACA	half-life	0.137	ATCCAACATG
TU.0518	chromosome1	1866846	1866855	+	UTR5	CCAACA	half-life	0.00553	CACCAACATA
TU.0520	chromosome1	1876139	1876148	+	UTR5	CCAACA	half-life	0.577	TTCCAACATT
TU.0533	chromosome1	1916011	1916020	+	UTR5	CCAACA	half-life	1.46e-07	AACCAACACC
TU.0547	chromosome1	1965097	1965106	+	UTR5	CCAACA	half-life	0.00553	CACCAACATA
TU.0549	chromosome1	1968853	1968862	+	UTR5	CCAACA	half-life	0.000437	AGCCAACAAC
TU.0565	chromosome1	2025247	2025256	+	UTR5	CCAACA	half-life	0.00303	ACCCAACAAA
TU.0570	chromosome1	2042369	2042378	+	UTR5	CCAACA	half-life	0.0202	ACCCAACAGC
TU.0587	chromosome1	2106987	2106996	+	UTR5	CCAACA	half-life	0.00576	TACCAACATG
TU.0599	chromosome1	2154788	2154797	+	UTR5	CCAACA	half-life	0.292	CTCCAACATG
TU.0639	chromosome1	2291880	2291889	+	UTR5	CCAACA	half-life	0.673	TCCCAACATT
TU.0677	chromosome1	2399414	2399423	+	UTR5	CCAACA	half-life	0.00576	TACCAACATG
TU.0714	chromosome1	2531295	2531304	+	UTR5	CCAACA	half-life	0.068	TTCCAACAAA
TU.0717	chromosome1	2545320	2545329	+	UTR5	CCAACA	half-life	0.265	CTCCAACAGC
TU.0720	chromosome1	2563665	2563674	+	UTR5	CCAACA	half-life	0.00107	CTCCAACAAC
TU.0754	chromosome1	2673894	2673903	+	UTR5	CCAACA	half-life	0.577	TTCCAACATT
TU.0794	chromosome1	2803921	2803930	+	UTR5	CCAACA	half-life	0.132	CTCCAACACA
TU.0810	chromosome1	2862617	2862626	+	UTR5	CCAACA	half-life	0.968	TTCCAACACT
TU.0817	chromosome1	2897989	2897998	+	UTR5	CCAACA	half-life	0.0101	GCCCAACACA
TU.0823	chromosome1	2914619	2914628	+	UTR5	CCAACA	half-life	0.00109	AACCAACATA
TU.0851	chromosome1	2993448	2993457	+	UTR5	CCAACA	half-life	0.000304	AACCAACAAG
TU.0894	chromosome1	3141442	3141451	+	UTR5	CCAACA	half-life	0.00337	GACCAACATA
TU.0938	chromosome1	3302694	3302703	+	UTR5	CCAACA	half-life	0.00189	AACCAACATG
TU.0954	chromosome1	3369733	3369742	+	UTR5	CCAACA	half-life	9.43e-06	ACCCAACAAC
TU.1007	chromosome1	3549212	3549221	+	UTR5	CCAACA	half-life	4.33e-06	TACCAACATC
TU.1042	chromosome1	3665928	3665937	+	UTR5	CCAACA	half-life	0.00107	CTCCAACAAC
TU.1042	chromosome1	3665935	3665944	+	UTR5	CCAACA	half-life	1.2e-08	AACCAACAAC
TU.1049	chromosome1	3691350	3691359	+	UTR5	CCAACA	half-life	0.0006	TTCCAACAAC
TU.1058	chromosome1	3723788	3723797	+	UTR5	CCAACA	half-life	0.294	CACCAACATT
TU.1061	chromosome1	3731190	3731199	+	UTR5	CCAACA	half-life	9.56e-05	GCCCAACACC
TU.1086	chromosome1	3817328	3817337	+	UTR5	CCAACA	half-life	0.0347	AACCAACAAT
TU.1088	chromosome1	3822232	3822241	+	UTR5	CCAACA	half-life	0.000529	CACCAACAAA
TU.1133	chromosome1	3953802	3953811	+	UTR5	CCAACA	half-life	1.41e-07	CACCAACAAC
TU.1191	chromosome1	4147669	4147678	+	UTR5	CCAACA	half-life	0.000437	AGCCAACAAC
TU.1218	chromosome1	4254853	4254862	+	UTR5	CCAACA	half-life	0.0502	TCCCAACATG
TU.1328	chromosome1	4645477	4645486	+	UTR5	CCAACA	half-life	0.000529	CACCAACAAA
TU.1335	chromosome1	4674586	4674595	+	UTR5	CCAACA	half-life	0.00159	CACCAACACA
TU.1360	chromosome1	4764442	4764451	+	UTR5	CCAACA	half-life	0.268	TGCCAACATG
TU.1364	chromosome1	4773746	4773755	+	UTR5	CCAACA	half-life	0.998	TTCCAACAAT
TU.1390	chromosome1	4853054	4853063	+	UTR5	CCAACA	half-life	0.00328	CACCAACACG
TU.1403	chromosome1	4882963	4882972	+	UTR5	CCAACA	half-life	0.00464	TACCAACAGC
TU.1403	chromosome1	4883131	4883140	+	UTR5	CCAACA	half-life	0.906	GTCCAACATT
TU.1418	chromosome1	4934582	4934591	+	UTR5	CCAACA	half-life	0.0975	CTCCAACAAA
TU.1441	chromosome1	4997297	4997306	+	UTR5	CCAACA	half-life	4.33e-06	TACCAACATC
TU.1446	chromosome1	5011691	5011700	+	UTR5	CCAACA	half-life	0.848	AGCCAACATT
TU.1450	chromosome1	5024873	5024882	+	UTR5	CCAACA	half-life	0.00712	TGCCAACATC
TU.1461	chromosome1	5069593	5069602	+	UTR5	CCAACA	half-life	0.11	CACCAACAAT
TU.1489	chromosome1	5148832	5148841	+	UTR5	CCAACA	half-life	0.122	TGCCAACACA
TU.1489	chromosome1	5148937	5148946	+	UTR5	CCAACA	half-life	0.137	ATCCAACATG
TU.1556	chromosome1	5388410	5388419	+	UTR5	CCAACA	half-life	0.111	TACCAACACT
TU.1570	chromosome1	5452410	5452419	+	UTR5	CCAACA	half-life	0.468	CCCCAACACT
TU.1646	chromosome2	230318	230327	+	UTR5	CCAACA	half-life	0.000282	AACCAACACA
TU.1783	chromosome2	687020	687029	+	UTR5	CCAACA	half-life	0.673	TCCCAACATT
TU.1793	chromosome2	735034	735043	+	UTR5	CCAACA	half-life	0.00435	TTCCAACATC
TU.1856	chromosome2	989507	989516	+	UTR5	CCAACA	half-life	0.00164	TTCCAACACC
TU.1923	chromosome2	1207033	1207042	+	UTR5	CCAACA	half-life	0.268	TGCCAACATG
TU.2038	chromosome2	1574333	1574342	+	UTR5	CCAACA	half-life	0.00435	TTCCAACATC
TU.2087	chromosome2	1760696	1760705	+	UTR5	CCAACA	half-life	0.00122	TGCCAACAAC
TU.2101	chromosome2	1793940	1793949	+	UTR5	CCAACA	half-life	0.161	AGCCAACATG
TU.2109	chromosome2	1824554	1824563	+	UTR5	CCAACA	half-life	0.0347	AACCAACAAT
TU.2115	chromosome2	1845135	1845144	+	UTR5	CCAACA	half-life	0.000304	AACCAACAAG
TU.2139	chromosome2	1942658	1942667	+	UTR5	CCAACA	half-life	1.28e-07	TACCAACAAC
TU.2178	chromosome2	2082847	2082856	+	UTR5	CCAACA	half-life	0.00868	TCCCAACAAA
TU.2239	chromosome2	2284370	2284379	+	UTR5	CCAACA	half-life	0.161	AGCCAACATG
TU.2254	chromosome2	2327481	2327490	+	UTR5	CCAACA	half-life	0.03	GCCCAACATA
TU.2278	chromosome2	2396590	2396599	+	UTR5	CCAACA	half-life	0.999	AACCAACAGT
TU.2283	chromosome2	2412623	2412632	+	UTR5	CCAACA	half-life	0.294	CACCAACATT
TU.2310	chromosome2	2499822	2499831	+	UTR5	CCAACA	half-life	0.00242	CTCCAACACC
TU.2321	chromosome2	2545492	2545501	+	UTR5	CCAACA	half-life	7.47e-07	AACCAACATC
TU.2339	chromosome2	2601798	2601807	+	UTR5	CCAACA	half-life	6.94e-05	CCCCAACAAC
TU.2339	chromosome2	2601949	2601958	+	UTR5	CCAACA	half-life	0.000358	TACCAACAAA
TU.2361	chromosome2	2704954	2704963	+	UTR5	CCAACA	half-life	0.0795	TACCAACAAT
TU.2370	chromosome2	2733220	2733229	+	UTR5	CCAACA	half-life	0.000304	AACCAACAAG
TU.2428	chromosome2	2927989	2927998	+	UTR5	CCAACA	half-life	0.132	CTCCAACACA
TU.2487	chromosome2	3062069	3062078	+	UTR5	CCAACA	half-life	0.0347	AACCAACAAT
TU.2523	chromosome2	3191323	3191332	+	UTR5	CCAACA	half-life	1.41e-07	CACCAACAAC
TU.2574	chromosome2	3380719	3380728	+	UTR5	CCAACA	half-life	0.232	TTCCAACATG
TU.2608	chromosome2	3498602	3498611	+	UTR5	CCAACA	half-life	0.515	CGCCAACATT
TU.2621	chromosome2	3538540	3538549	+	UTR5	CCAACA	half-life	0.998	TTCCAACAAT
TU.2649	chromosome2	3629991	3630000	+	UTR5	CCAACA	half-life	0.0332	ATCCAACAAA
TU.2684	chromosome2	3734514	3734523	+	UTR5	CCAACA	half-life	0.12	AACCAACATT
TU.2721	chromosome2	3888676	3888685	+	UTR5	CCAACA	half-life	0.00227	TGCCAACACC
TU.2727	chromosome2	3908101	3908110	+	UTR5	CCAACA	half-life	0.214	ACCCAACAAT
TU.2765	chromosome2	4035562	4035571	+	UTR5	CCAACA	half-life	1.38e-06	TACCAACACC
TU.2777	chromosome2	4081862	4081871	+	UTR5	CCAACA	half-life	0.725	ATCCAACAAT
TU.2808	chromosome2	4196042	4196051	+	UTR5	CCAACA	half-life	0.00553	CACCAACATA
TU.2819	chromosome2	4231944	4231953	+	UTR5	CCAACA	half-life	0.149	AGCCAACATA
TU.2924	chromosome3	114914	114923	+	UTR5	CCAACA	half-life	0.00189	AACCAACATG
TU.2962	chromosome3	262735	262744	+	UTR5	CCAACA	half-life	0.00227	TGCCAACACC
TU.2976	chromosome3	289883	289892	+	UTR5	CCAACA	half-life	0.276	CTCCAACATA
TU.2987	chromosome3	327500	327509	+	UTR5	CCAACA	half-life	0.167	GTCCAACAGT
TU.3027	chromosome3	483567	483576	+	UTR5	CCAACA	half-life	0.00712	TGCCAACATC
TU.3032	chromosome3	508010	508019	+	UTR5	CCAACA	half-life	0.063	AGCCAACACA
TU.3069	chromosome3	643470	643479	+	UTR5	CCAACA	half-life	0.00145	AACCAACAGC
TU.3112	chromosome3	811693	811702	+	UTR5	CCAACA	half-life	1.2e-08	AACCAACAAC
TU.3125	chromosome3	867435	867444	+	UTR5	CCAACA	half-life	0.123	AACCAACAGG
TU.3134	chromosome3	892513	892522	+	UTR5	CCAACA	half-life	0.00675	ACCCAACAAG
TU.3161	chromosome3	988591	988600	+	UTR5	CCAACA	half-life	0.872	CTCCAACACT
TU.3162	chromosome3	990698	990707	+	UTR5	CCAACA	half-life	0.00553	CACCAACATA
TU.3170	chromosome3	1025526	1025535	+	UTR5	CCAACA	half-life	0.0515	AACCAACACT
TU.3183	chromosome3	1144442	1144451	+	UTR5	CCAACA	half-life	0.227	TACCAACATT
TU.3195	chromosome3	1198168	1198177	+	UTR5	CCAACA	half-life	0.122	ATCCAACAGT
TU.3212	chromosome3	1258425	1258434	+	UTR5	CCAACA	half-life	0.00227	TGCCAACACC
TU.3220	chromosome3	1301963	1301972	+	UTR5	CCAACA	half-life	0.11	CACCAACAAT
TU.3259	chromosome3	1412365	1412374	+	UTR5	CCAACA	half-life	1.28e-07	TACCAACAAC
TU.3339	chromosome3	1685644	1685653	+	UTR5	CCAACA	half-life	1.28e-07	TACCAACAAC
TU.3341	chromosome3	1694312	1694321	+	UTR5	CCAACA	half-life	0.00122	TGCCAACAAC
TU.3352	chromosome3	1732750	1732759	+	UTR5	CCAACA	half-life	0.00122	TGCCAACAAC
TU.3377	chromosome3	1800976	1800985	+	UTR5	CCAACA	half-life	0.00499	GTCCAACATC
TU.3381	chromosome3	1816085	1816094	+	UTR5	CCAACA	half-life	1.2e-08	AACCAACAAC
TU.3386	chromosome3	1831944	1831953	+	UTR5	CCAACA	half-life	0.00106	GACCAACACA
TU.3432	chromosome3	2012499	2012508	+	UTR5	CCAACA	half-life	8.4e-05	TCCCAACACC
TU.3448	chromosome3	2069704	2069713	+	UTR5	CCAACA	half-life	0.126	CGCCAACAAA
TU.3584	chromosome1	158898	158907	-	UTR5	CCAACA	half-life	0.39	TCCCAACACT
TU.3610	chromosome1	229220	229229	-	UTR5	CCAACA	half-life	0.00469	ACCCAACACA
TU.3610	chromosome1	228822	228831	-	UTR5	CCAACA	half-life	0.101	TTCCAACACA
TU.3686	chromosome1	472975	472984	-	UTR5	CCAACA	half-life	1.28e-07	TACCAACAAC
TU.3699	chromosome1	518929	518938	-	UTR5	CCAACA	half-life	0.294	CACCAACATT
TU.3706	chromosome1	550477	550486	-	UTR5	CCAACA	half-life	0.0332	ATCCAACAAA
TU.3710	chromosome1	562085	562094	-	UTR5	CCAACA	half-life	0.121	ATCCAACATA
TU.3772	chromosome1	792234	792243	-	UTR5	CCAACA	half-life	0.294	CACCAACATT
TU.3799	chromosome1	901766	901775	-	UTR5	CCAACA	half-life	0.0975	CTCCAACAAA
TU.3836	chromosome1	1020650	1020659	-	UTR5	CCAACA	half-life	0.785	GGCCAACACT
TU.3854	chromosome1	1077241	1077250	-	UTR5	CCAACA	half-life	0.767	ATCCAACACT
TU.3872	chromosome1	1136005	1136014	-	UTR5	CCAACA	half-life	0.000437	AGCCAACAAC
TU.3940	chromosome1	1348481	1348490	-	UTR5	CCAACA	half-life	0.00227	TGCCAACACC
TU.3972	chromosome1	1453236	1453245	-	UTR5	CCAACA	half-life	0.651	CACCAACAGT
TU.3982	chromosome1	1489581	1489590	-	UTR5	CCAACA	half-life	0.998	TTCCAACAAT
TU.3985	chromosome1	1504862	1504871	-	UTR5	CCAACA	half-life	0.213	TTCCAACAGC
TU.4085	chromosome1	1823415	1823424	-	UTR5	CCAACA	half-life	1.28e-07	TACCAACAAC
TU.4137	chromosome1	1974062	1974071	-	UTR5	CCAACA	half-life	0.0975	CTCCAACAAA
TU.4169	chromosome1	2088303	2088312	-	UTR5	CCAACA	half-life	0.00893	ACCCAACACG
TU.4172	chromosome1	2095387	2095396	-	UTR5	CCAACA	half-life	0.166	GGCCAACAGT
TU.4172	chromosome1	2095254	2095263	-	UTR5	CCAACA	half-life	0.00227	TGCCAACACC
TU.4177	chromosome1	2116414	2116423	-	UTR5	CCAACA	half-life	0.00145	AACCAACAGC
TU.4209	chromosome1	2227360	2227369	-	UTR5	CCAACA	half-life	0.12	AACCAACATT
TU.4219	chromosome1	2262421	2262430	-	UTR5	CCAACA	half-life	6.42e-06	CACCAACATC
TU.4228	chromosome1	2284217	2284226	-	UTR5	CCAACA	half-life	0.142	CACCAACACT
TU.4270	chromosome1	2423811	2423820	-	UTR5	CCAACA	half-life	0.000304	AACCAACAAG
TU.4295	chromosome1	2509512	2509521	-	UTR5	CCAACA	half-life	1.28e-06	CACCAACACC
TU.4295	chromosome1	2509506	2509515	-	UTR5	CCAACA	half-life	0.11	CACCAACAAT
TU.4312	chromosome1	2572607	2572616	-	UTR5	CCAACA	half-life	1.2e-08	AACCAACAAC
TU.4341	chromosome1	2693598	2693607	-	UTR5	CCAACA	half-life	6.83e-05	AACCAACAAA
TU.4386	chromosome1	2841779	2841788	-	UTR5	CCAACA	half-life	0.795	AGCCAACACT
TU.4433	chromosome1	3001503	3001512	-	UTR5	CCAACA	half-life	0.00464	TACCAACAGC
TU.4444	chromosome1	3030535	3030544	-	UTR5	CCAACA	half-life	0.341	TCCCAACAGT
TU.4479	chromosome1	3173362	3173371	-	UTR5	CCAACA	half-life	0.122	TGCCAACACA
TU.4479	chromosome1	3173354	3173363	-	UTR5	CCAACA	half-life	0.000529	CACCAACAAA
TU.4528	chromosome1	3374268	3374277	-	UTR5	CCAACA	half-life	0.0006	TTCCAACAAC
TU.4535	chromosome1	3394032	3394041	-	UTR5	CCAACA	half-life	0.214	ACCCAACAAT
TU.4579	chromosome1	3554263	3554272	-	UTR5	CCAACA	half-life	9.61e-06	GACCAACATC
TU.4579	chromosome1	3554088	3554097	-	UTR5	CCAACA	half-life	0.00364	TACCAACATA
TU.4635	chromosome1	3743438	3743447	-	UTR5	CCAACA	half-life	1.28e-07	TACCAACAAC
TU.4644	chromosome1	3798451	3798460	-	UTR5	CCAACA	half-life	0.0517	ATCCAACACA
TU.4684	chromosome1	3907042	3907051	-	UTR5	CCAACA	half-life	4.02e-05	TCCCAACAAC
TU.4694	chromosome1	3934093	3934102	-	UTR5	CCAACA	half-life	1.28e-07	TACCAACAAC
TU.4728	chromosome1	4047858	4047867	-	UTR5	CCAACA	half-life	0.00145	AACCAACAGC
TU.4755	chromosome1	4135830	4135839	-	UTR5	CCAACA	half-life	0.039	TCCCAACATA
TU.4770	chromosome1	4182041	4182050	-	UTR5	CCAACA	half-life	0.0517	ATCCAACACA
TU.4773	chromosome1	4195065	4195074	-	UTR5	CCAACA	half-life	5.55e-07	GACCAACAAC
TU.4793	chromosome1	4251432	4251441	-	UTR5	CCAACA	half-life	0.00107	CTCCAACAAC
TU.4809	chromosome1	4287413	4287422	-	UTR5	CCAACA	half-life	0.00791	CACCAACATG
TU.4828	chromosome1	4343695	4343704	-	UTR5	CCAACA	half-life	0.00173	GGCCAACACC
TU.4855	chromosome1	4456307	4456316	-	UTR5	CCAACA	half-life	0.000304	AACCAACAAG
TU.4890	chromosome1	4565391	4565400	-	UTR5	CCAACA	half-life	0.000304	AACCAACAAG
TU.4916	chromosome1	4658341	4658350	-	UTR5	CCAACA	half-life	1.2e-08	AACCAACAAC
TU.4932	chromosome1	4733832	4733841	-	UTR5	CCAACA	half-life	1.41e-07	CACCAACAAC
TU.4987	chromosome1	4895166	4895175	-	UTR5	CCAACA	half-life	6.83e-05	AACCAACAAA
TU.5007	chromosome1	4951278	4951287	-	UTR5	CCAACA	half-life	0.00122	TGCCAACAAC
TU.5008	chromosome1	4958304	4958313	-	UTR5	CCAACA	half-life	0.123	AACCAACAGG
TU.5034	chromosome1	5008861	5008870	-	UTR5	CCAACA	half-life	1.41e-07	CACCAACAAC
TU.5047	chromosome1	5048585	5048594	-	UTR5	CCAACA	half-life	0.122	ATCCAACAGT
TU.5064	chromosome1	5119045	5119054	-	UTR5	CCAACA	half-life	1.38e-06	TACCAACACC
TU.5112	chromosome1	5239818	5239827	-	UTR5	CCAACA	half-life	1.2e-08	AACCAACAAC
TU.5114	chromosome1	5252223	5252232	-	UTR5	CCAACA	half-life	0.11	CACCAACAAT
TU.5158	chromosome1	5411057	5411066	-	UTR5	CCAACA	half-life	0.288	CGCCAACAGC
TU.5254	chromosome2	292470	292479	-	UTR5	CCAACA	half-life	0.00159	CACCAACACA
TU.5296	chromosome2	444237	444246	-	UTR5	CCAACA	half-life	0.00435	TTCCAACATC
TU.5306	chromosome2	480945	480954	-	UTR5	CCAACA	half-life	1.28e-06	CACCAACACC
TU.5316	chromosome2	525265	525274	-	UTR5	CCAACA	half-life	0.00145	AACCAACAGC
TU.5325	chromosome2	555074	555083	-	UTR5	CCAACA	half-life	8.4e-05	TCCCAACACC
TU.5372	chromosome2	739588	739597	-	UTR5	CCAACA	half-life	0.03	GCCCAACATA
TU.5399	chromosome2	845686	845695	-	UTR5	CCAACA	half-life	1.2e-08	AACCAACAAC
TU.5410	chromosome2	888884	888893	-	UTR5	CCAACA	half-life	0.000358	TACCAACAAA
TU.5422	chromosome2	935639	935648	-	UTR5	CCAACA	half-life	6.65e-05	GCCCAACAAC
TU.5423	chromosome2	938158	938167	-	UTR5	CCAACA	half-life	0.294	CACCAACATT
TU.5549	chromosome2	1344256	1344265	-	UTR5	CCAACA	half-life	1.2e-08	AACCAACAAC
TU.5549	chromosome2	1344248	1344257	-	UTR5	CCAACA	half-life	0.454	ACCCAACATT
TU.5551	chromosome2	1353740	1353749	-	UTR5	CCAACA	half-life	0.00189	AACCAACATG
TU.5597	chromosome2	1520727	1520736	-	UTR5	CCAACA	half-life	0.00868	TCCCAACAAA
TU.5597	chromosome2	1520713	1520722	-	UTR5	CCAACA	half-life	0.0332	ATCCAACAAA
TU.5614	chromosome2	1570914	1570923	-	UTR5	CCAACA	half-life	0.000358	TACCAACAAA
TU.5646	chromosome2	1703837	1703846	-	UTR5	CCAACA	half-life	0.756	GGCCAACAAT
TU.5646	chromosome2	1703766	1703775	-	UTR5	CCAACA	half-life	0.00868	TCCCAACAAA
TU.5666	chromosome2	1786269	1786278	-	UTR5	CCAACA	half-life	0.152	CGCCAACACA
TU.5745	chromosome2	2056422	2056431	-	UTR5	CCAACA	half-life	0.137	ATCCAACATG
TU.5824	chromosome2	2349436	2349445	-	UTR5	CCAACA	half-life	1.28e-07	TACCAACAAC
TU.5864	chromosome2	2503748	2503757	-	UTR5	CCAACA	half-life	0.0238	ACCCAACATG
TU.5871	chromosome2	2520818	2520827	-	UTR5	CCAACA	half-life	0.000691	CCCCAACATC
TU.5962	chromosome2	2847469	2847478	-	UTR5	CCAACA	half-life	0.00109	AACCAACATA
TU.5978	chromosome2	2899279	2899288	-	UTR5	CCAACA	half-life	0.947	TGCCAACACT
TU.5996	chromosome2	2958618	2958627	-	UTR5	CCAACA	half-life	0.454	ACCCAACATT
TU.6040	chromosome2	3112228	3112237	-	UTR5	CCAACA	half-life	0.000235	ATCCAACAAC
TU.6044	chromosome2	3123823	3123832	-	UTR5	CCAACA	half-life	0.000437	AGCCAACAAC
TU.6048	chromosome2	3140145	3140154	-	UTR5	CCAACA	half-life	4.33e-06	TACCAACATC
TU.6117	chromosome2	3436550	3436559	-	UTR5	CCAACA	half-life	0.0516	TTCCAACAGT
TU.6159	chromosome2	3567362	3567371	-	UTR5	CCAACA	half-life	0.063	AGCCAACACA
TU.6199	chromosome2	3713652	3713661	-	UTR5	CCAACA	half-life	0.00164	TTCCAACACC
TU.6212	chromosome2	3761873	3761882	-	UTR5	CCAACA	half-life	0.00159	CACCAACACA
TU.6220	chromosome2	3798705	3798714	-	UTR5	CCAACA	half-life	0.0479	AGCCAACAAA
TU.6232	chromosome2	3849437	3849446	-	UTR5	CCAACA	half-life	0.000437	AGCCAACAAC
TU.6255	chromosome2	3925385	3925394	-	UTR5	CCAACA	half-life	0.999	AACCAACAGT
TU.6279	chromosome2	4001228	4001237	-	UTR5	CCAACA	half-life	0.325	CGCCAACATG
TU.6302	chromosome2	4073325	4073334	-	UTR5	CCAACA	half-life	0.00164	TTCCAACACC
TU.6314	chromosome2	4125579	4125588	-	UTR5	CCAACA	half-life	0.137	ATCCAACATG
TU.6340	chromosome2	4242685	4242694	-	UTR5	CCAACA	half-life	0.00579	CACCAACAGC
TU.6351	chromosome2	4281651	4281660	-	UTR5	CCAACA	half-life	1.28e-06	CACCAACACC
TU.6369	chromosome2	4354094	4354103	-	UTR5	CCAACA	half-life	0.111	TACCAACACT
TU.6492	chromosome3	340089	340098	-	UTR5	CCAACA	half-life	0.767	ATCCAACACT
TU.6531	chromosome3	469718	469727	-	UTR5	CCAACA	half-life	1.2e-08	AACCAACAAC
TU.6541	chromosome3	504695	504704	-	UTR5	CCAACA	half-life	0.821	TGCCAACAGG
TU.6554	chromosome3	563758	563767	-	UTR5	CCAACA	half-life	1.38e-06	TACCAACACC
TU.6554	chromosome3	563749	563758	-	UTR5	CCAACA	half-life	0.132	CTCCAACACA
TU.6573	chromosome3	639611	639620	-	UTR5	CCAACA	half-life	1.41e-07	CACCAACAAC
TU.6575	chromosome3	650841	650850	-	UTR5	CCAACA	half-life	0.12	AACCAACATT
TU.6591	chromosome3	707066	707075	-	UTR5	CCAACA	half-life	6.94e-05	CCCCAACAAC
TU.6605	chromosome3	762430	762439	-	UTR5	CCAACA	half-life	0.000974	GTCCAACAAC
TU.6634	chromosome3	888459	888468	-	UTR5	CCAACA	half-life	7.47e-07	AACCAACATC
TU.6635	chromosome3	892295	892304	-	UTR5	CCAACA	half-life	1.2e-08	AACCAACAAC
TU.6648	chromosome3	930194	930203	-	UTR5	CCAACA	half-life	0.584	TGCCAACATT
TU.6667	chromosome3	980429	980438	-	UTR5	CCAACA	half-life	0.039	TCCCAACATA
TU.6683	chromosome3	1051794	1051803	-	UTR5	CCAACA	half-life	0.00039	TCCCAACATC
TU.6685	chromosome3	1056113	1056122	-	UTR5	CCAACA	half-life	0.132	CTCCAACACA
TU.6713	chromosome3	1223166	1223175	-	UTR5	CCAACA	half-life	1.46e-07	AACCAACACC
TU.6726	chromosome3	1266915	1266924	-	UTR5	CCAACA	half-life	1.2e-08	AACCAACAAC
TU.6743	chromosome3	1341787	1341796	-	UTR5	CCAACA	half-life	4.02e-05	TCCCAACAAC
TU.6770	chromosome3	1435028	1435037	-	UTR5	CCAACA	half-life	0.227	TACCAACATT
TU.6822	chromosome3	1629366	1629375	-	UTR5	CCAACA	half-life	0.288	CGCCAACAGC
TU.6881	chromosome3	1821388	1821397	-	UTR5	CCAACA	half-life	0.00303	ACCCAACAAA
TU.6883	chromosome3	1831691	1831700	-	UTR5	CCAACA	half-life	0.0515	AACCAACACT
TU.6964	chromosome3	2136879	2136888	-	UTR5	CCAACA	half-life	0.00328	CACCAACACG
TU.6996	chromosome3	2256616	2256625	-	UTR5	CCAACA	half-life	0.00181	CGCCAACAAC
TU.7008	chromosome3	2289297	2289306	-	UTR5	CCAACA	half-life	1.28e-07	TACCAACAAC
TU.7013	chromosome3	2299064	2299073	-	UTR5	CCAACA	half-life	0.976	TGCCAACAAT
TU.7036	chromosome3	2370024	2370033	-	UTR5	CCAACA	half-life	0.12	TGCCAACAAG
TU.0035	chromosome1	115869	115878	+	UTR3	ACTAAT	half-life	7.43e-07	AAACTAATTT
TU.0043	chromosome1	140339	140348	+	UTR3	ACTAAT	half-life	3.67e-09	TTACTAATAA
TU.0045	chromosome1	144480	144489	+	UTR3	ACTAAT	half-life	2.5e-09	TTACTAATTC
TU.0060	chromosome1	179955	179964	+	UTR3	ACTAAT	half-life	0.000253	ATACTAATCG
TU.0062	chromosome1	191916	191925	+	UTR3	ACTAAT	half-life	3.67e-09	TTACTAATAA
TU.0063	chromosome1	201237	201246	+	UTR3	ACTAAT	half-life	1.03e-05	ATACTAATTC
TU.0073	chromosome1	245217	245226	+	UTR3	ACTAAT	half-life	1.49e-07	CAACTAATGT
TU.0074	chromosome1	248472	248481	+	UTR3	ACTAAT	half-life	9.64e-10	TGACTAATGA
TU.0088	chromosome1	313610	313619	+	UTR3	ACTAAT	half-life	0.00146	CGACTAATAG
TU.0098	chromosome1	338906	338915	+	UTR3	ACTAAT	half-life	4.05e-09	TTACTAATGC
TU.0127	chromosome1	438494	438503	+	UTR3	ACTAAT	half-life	8.04e-08	CAACTAATTT
TU.0153	chromosome1	522038	522047	+	UTR3	ACTAAT	half-life	1.71e-06	ATACTAATCA
TU.0154	chromosome1	526149	526158	+	UTR3	ACTAAT	half-life	0.00052	CCACTAATTC
TU.0157	chromosome1	531834	531843	+	UTR3	ACTAAT	half-life	2.18e-11	TGACTAATTT
TU.0159	chromosome1	539870	539879	+	UTR3	ACTAAT	half-life	2.94e-10	TTACTAATCA
TU.0171	chromosome1	590330	590339	+	UTR3	ACTAAT	half-life	4.45e-07	TGACTAATTG
TU.0174	chromosome1	600346	600355	+	UTR3	ACTAAT	half-life	2.54e-08	TCACTAATTT
TU.0184	chromosome1	640396	640405	+	UTR3	ACTAAT	half-life	5.73e-11	TAACTAATTT
TU.0209	chromosome1	716636	716645	+	UTR3	ACTAAT	half-life	7.81e-06	CCACTAATTT
TU.0229	chromosome1	782733	782742	+	UTR3	ACTAAT	half-life	7.43e-07	AAACTAATTT
TU.0271	chromosome1	943225	943234	+	UTR3	ACTAAT	half-life	6.76e-07	GTACTAATGT
TU.0287	chromosome1	1010278	1010287	+	UTR3	ACTAAT	half-life	5.87e-07	TAACTAATAA
TU.0295	chromosome1	1046704	1046713	+	UTR3	ACTAAT	half-life	2.85e-07	GTACTAATTT
TU.0297	chromosome1	1050636	1050645	+	UTR3	ACTAAT	half-life	0.0446	ACACTAATAC
TU.0354	chromosome1	1245572	1245581	+	UTR3	ACTAAT	half-life	8.2e-05	GTACTAATTC
TU.0366	chromosome1	1273243	1273252	+	UTR3	ACTAAT	half-life	2.47e-07	TAACTAATTC
TU.0368	chromosome1	1277782	1277791	+	UTR3	ACTAAT	half-life	0.00042	ACACTAATCT
TU.0380	chromosome1	1322305	1322314	+	UTR3	ACTAAT	half-life	3.35e-05	AAACTAATCA
TU.0385	chromosome1	1351086	1351095	+	UTR3	ACTAAT	half-life	0.00184	GAACTAATAA
TU.0386	chromosome1	1357052	1357061	+	UTR3	ACTAAT	half-life	3.67e-09	TTACTAATAA
TU.0394	chromosome1	1378432	1378441	+	UTR3	ACTAAT	half-life	8.04e-08	CAACTAATTT
TU.0402	chromosome1	1409728	1409737	+	UTR3	ACTAAT	half-life	6.9e-07	TTACTAATAC
TU.0419	chromosome1	1486966	1486975	+	UTR3	ACTAAT	half-life	7.43e-07	AAACTAATTT
TU.0424	chromosome1	1503670	1503679	+	UTR3	ACTAAT	half-life	0.000251	GTACTAATCC
TU.0432	chromosome1	1545168	1545177	+	UTR3	ACTAAT	half-life	3.58e-06	ATACTAATAT
TU.0472	chromosome1	1691599	1691608	+	UTR3	ACTAAT	half-life	6.9e-07	TTACTAATAC
TU.0474	chromosome1	1695683	1695692	+	UTR3	ACTAAT	half-life	1.26e-05	GAACTAATGT
TU.0474	chromosome1	1695735	1695744	+	UTR3	ACTAAT	half-life	0.00019	GAACTAATCA
TU.0516	chromosome1	1863096	1863105	+	UTR3	ACTAAT	half-life	2.99e-10	TTACTAATAT
TU.0528	chromosome1	1903212	1903221	+	UTR3	ACTAAT	half-life	5.52e-06	AAACTAATGA
TU.0536	chromosome1	1926144	1926153	+	UTR3	ACTAAT	half-life	0.000164	CCACTAATCA
TU.0536	chromosome1	1926421	1926430	+	UTR3	ACTAAT	half-life	0.000738	AAACTAATTG
TU.0546	chromosome1	1961442	1961451	+	UTR3	ACTAAT	half-life	1.38e-06	AAACTAATGT
[truncated: 8,777 more rows]
