# Supplementary material for: Determinants of RNA metabolism in the Schizosaccharomyces pombe genome
Source: Mol Syst Biol. 2016 Feb 16;12(2):857. doi: 10.15252/msb.20156526 (PMC4770384; doi:10.15252/msb.20156526)
Supplement: Supplementary file 6 — Dataset EV4 [file MSB-12-857-s006.xlsx]

## Sheet: Regulatory motifs linear models
region	motif	rate	coef.name	consensus.nucleotide	coef.value
Promoter	CAGTCACA	synthesis	(Intercept)	NA	0.911
Promoter	CAGTCACA	synthesis	consensus	NA	-0.303
Promoter	CAGTCACA	synthesis	MAm_2.C	A	-0.00107
Promoter	CAGTCACA	synthesis	MAm_2.G	A	-0.00199
Promoter	CAGTCACA	synthesis	MAm_2.T	A	-0.000357
Promoter	CAGTCACA	synthesis	MAm_1.C	A	0.0107
Promoter	CAGTCACA	synthesis	MAm_1.G	A	0.00274
Promoter	CAGTCACA	synthesis	MAm_1.T	A	0.0201
Promoter	CAGTCACA	synthesis	MA1.A	C	0.126
Promoter	CAGTCACA	synthesis	MA1.G	C	0.157
Promoter	CAGTCACA	synthesis	MA1.T	C	0.0997
Promoter	CAGTCACA	synthesis	MA2.C	A	0.115
Promoter	CAGTCACA	synthesis	MA2.G	A	0.157
Promoter	CAGTCACA	synthesis	MA2.T	A	0.179
Promoter	CAGTCACA	synthesis	MA3.A	G	0.128
Promoter	CAGTCACA	synthesis	MA3.C	G	0.131
Promoter	CAGTCACA	synthesis	MA3.T	G	0.127
Promoter	CAGTCACA	synthesis	MA4.A	T	0.191
Promoter	CAGTCACA	synthesis	MA4.C	T	0.149
Promoter	CAGTCACA	synthesis	MA4.G	T	0.171
Promoter	CAGTCACA	synthesis	MA5.A	C	0.111
Promoter	CAGTCACA	synthesis	MA5.G	C	0.131
Promoter	CAGTCACA	synthesis	MA5.T	C	0.14
Promoter	CAGTCACA	synthesis	MA6.C	A	0.2
Promoter	CAGTCACA	synthesis	MA6.G	A	0.167
Promoter	CAGTCACA	synthesis	MA6.T	A	0.192
Promoter	CAGTCACA	synthesis	MA7.A	C	0.138
Promoter	CAGTCACA	synthesis	MA7.G	C	0.175
Promoter	CAGTCACA	synthesis	MA7.T	C	0.139
Promoter	CAGTCACA	synthesis	MA8.C	A	0.169
Promoter	CAGTCACA	synthesis	MA8.G	A	0.0712
Promoter	CAGTCACA	synthesis	MA8.T	A	0.137
Promoter	CAGTCACA	synthesis	MA9.C	A	0.0109
Promoter	CAGTCACA	synthesis	MA9.G	A	0.0303
Promoter	CAGTCACA	synthesis	MA9.T	A	0.0244
Promoter	CAGTCACA	synthesis	MA10.A	T	0.0219
Promoter	CAGTCACA	synthesis	MA10.C	T	0.019
Promoter	CAGTCACA	synthesis	MA10.G	T	0.0167
Promoter	CAGTCACA	half-life	(Intercept)	NA	0.987
Promoter	CAGTCACA	half-life	consensus	NA	0.22
Promoter	CAGTCACA	half-life	MAm_2.C	A	-0.00802
Promoter	CAGTCACA	half-life	MAm_2.G	A	0.0144
Promoter	CAGTCACA	half-life	MAm_2.T	A	-0.00447
Promoter	CAGTCACA	half-life	MAm_1.C	A	-0.0218
Promoter	CAGTCACA	half-life	MAm_1.G	A	-0.00912
Promoter	CAGTCACA	half-life	MAm_1.T	A	-0.0257
Promoter	CAGTCACA	half-life	MA1.A	C	-0.0986
Promoter	CAGTCACA	half-life	MA1.G	C	-0.128
Promoter	CAGTCACA	half-life	MA1.T	C	-0.0945
Promoter	CAGTCACA	half-life	MA2.C	A	-0.137
Promoter	CAGTCACA	half-life	MA2.G	A	-0.1
Promoter	CAGTCACA	half-life	MA2.T	A	-0.142
Promoter	CAGTCACA	half-life	MA3.A	G	-0.117
Promoter	CAGTCACA	half-life	MA3.C	G	-0.103
Promoter	CAGTCACA	half-life	MA3.T	G	-0.121
Promoter	CAGTCACA	half-life	MA4.A	T	-0.108
Promoter	CAGTCACA	half-life	MA4.C	T	-0.129
Promoter	CAGTCACA	half-life	MA4.G	T	-0.16
Promoter	CAGTCACA	half-life	MA5.A	C	-0.119
Promoter	CAGTCACA	half-life	MA5.G	C	-0.1
Promoter	CAGTCACA	half-life	MA5.T	C	-0.108
Promoter	CAGTCACA	half-life	MA6.C	A	-0.123
Promoter	CAGTCACA	half-life	MA6.G	A	-0.11
Promoter	CAGTCACA	half-life	MA6.T	A	-0.0954
Promoter	CAGTCACA	half-life	MA7.A	C	-0.104
Promoter	CAGTCACA	half-life	MA7.G	C	-0.0815
Promoter	CAGTCACA	half-life	MA7.T	C	-0.0866
Promoter	CAGTCACA	half-life	MA8.C	A	-0.0793
Promoter	CAGTCACA	half-life	MA8.G	A	-0.101
Promoter	CAGTCACA	half-life	MA8.T	A	-0.129
Promoter	CAGTCACA	half-life	MA9.C	A	0.0146
Promoter	CAGTCACA	half-life	MA9.G	A	-0.0452
Promoter	CAGTCACA	half-life	MA9.T	A	0.00557
Promoter	CAGTCACA	half-life	MA10.A	T	0.0149
Promoter	CAGTCACA	half-life	MA10.C	T	0.00682
Promoter	CAGTCACA	half-life	MA10.G	T	0.0362
Promoter	ACCCTACCCT	synthesis	(Intercept)	NA	0.916
Promoter	ACCCTACCCT	synthesis	consensus	NA	-0.298
Promoter	ACCCTACCCT	synthesis	MBm_2.A	T	0.12
Promoter	ACCCTACCCT	synthesis	MBm_2.C	T	0.0839
Promoter	ACCCTACCCT	synthesis	MBm_2.G	T	0.0465
Promoter	ACCCTACCCT	synthesis	MBm_1.A	T	-0.0798
Promoter	ACCCTACCCT	synthesis	MBm_1.C	T	-0.0694
Promoter	ACCCTACCCT	synthesis	MBm_1.G	T	-0.0353
Promoter	ACCCTACCCT	synthesis	MB1.C	A	0.264
Promoter	ACCCTACCCT	synthesis	MB1.G	A	-0.2
Promoter	ACCCTACCCT	synthesis	MB1.T	A	0.266
Promoter	ACCCTACCCT	synthesis	MB2.A	C	0.0533
Promoter	ACCCTACCCT	synthesis	MB2.G	C	0.162
Promoter	ACCCTACCCT	synthesis	MB2.T	C	0.209
Promoter	ACCCTACCCT	synthesis	MB3.A	C	0.0739
Promoter	ACCCTACCCT	synthesis	MB3.G	C	0.0491
Promoter	ACCCTACCCT	synthesis	MB3.T	C	-0.0262
Promoter	ACCCTACCCT	synthesis	MB4.A	C	0.154
Promoter	ACCCTACCCT	synthesis	MB4.G	C	0.0831
Promoter	ACCCTACCCT	synthesis	MB4.T	C	0.16
Promoter	ACCCTACCCT	synthesis	MB5.A	T	0.0197
Promoter	ACCCTACCCT	synthesis	MB5.C	T	0.161
Promoter	ACCCTACCCT	synthesis	MB5.G	T	-0.0589
Promoter	ACCCTACCCT	synthesis	MB6.C	A	0.279
Promoter	ACCCTACCCT	synthesis	MB6.G	A	0.16
Promoter	ACCCTACCCT	synthesis	MB6.T	A	0.151
Promoter	ACCCTACCCT	synthesis	MB7.A	C	-0.0296
Promoter	ACCCTACCCT	synthesis	MB7.G	C	0.237
Promoter	ACCCTACCCT	synthesis	MB7.T	C	0.157
Promoter	ACCCTACCCT	synthesis	MB8.A	C	0.143
Promoter	ACCCTACCCT	synthesis	MB8.G	C	0.0826
Promoter	ACCCTACCCT	synthesis	MB8.T	C	0.0789
Promoter	ACCCTACCCT	synthesis	MB9.A	C	0.106
Promoter	ACCCTACCCT	synthesis	MB9.G	C	0.272
Promoter	ACCCTACCCT	synthesis	MB9.T	C	0.29
Promoter	ACCCTACCCT	synthesis	MB10.A	T	0.138
Promoter	ACCCTACCCT	synthesis	MB10.C	T	-0.224
Promoter	ACCCTACCCT	synthesis	MB10.G	T	0.0672
Promoter	ACCCTACCCT	synthesis	MB11.C	A	0.104
Promoter	ACCCTACCCT	synthesis	MB11.G	A	0.0275
Promoter	ACCCTACCCT	synthesis	MB11.T	A	0.00392
Promoter	ACCCTACCCT	synthesis	MB12.A	T	-0.0399
Promoter	ACCCTACCCT	synthesis	MB12.C	T	-0.0312
Promoter	ACCCTACCCT	synthesis	MB12.G	T	0.0123
Promoter	ACCCTACCCT	half-life	(Intercept)	NA	0.992
Promoter	ACCCTACCCT	half-life	consensus	NA	0.384
Promoter	ACCCTACCCT	half-life	MBm_2.A	T	-0.12
Promoter	ACCCTACCCT	half-life	MBm_2.C	T	-0.146
Promoter	ACCCTACCCT	half-life	MBm_2.G	T	-0.0472
Promoter	ACCCTACCCT	half-life	MBm_1.A	T	0.00746
Promoter	ACCCTACCCT	half-life	MBm_1.C	T	0.005
Promoter	ACCCTACCCT	half-life	MBm_1.G	T	-0.0875
Promoter	ACCCTACCCT	half-life	MB1.C	A	0.206
Promoter	ACCCTACCCT	half-life	MB1.G	A	-0.18
Promoter	ACCCTACCCT	half-life	MB1.T	A	-0.0384
Promoter	ACCCTACCCT	half-life	MB2.A	C	-0.0347
Promoter	ACCCTACCCT	half-life	MB2.G	C	-0.0935
Promoter	ACCCTACCCT	half-life	MB2.T	C	-0.286
Promoter	ACCCTACCCT	half-life	MB3.A	C	-0.0411
Promoter	ACCCTACCCT	half-life	MB3.G	C	-0.0378
Promoter	ACCCTACCCT	half-life	MB3.T	C	-0.0185
Promoter	ACCCTACCCT	half-life	MB4.A	C	-0.0158
Promoter	ACCCTACCCT	half-life	MB4.G	C	-0.115
Promoter	ACCCTACCCT	half-life	MB4.T	C	-0.112
Promoter	ACCCTACCCT	half-life	MB5.A	T	-0.1
Promoter	ACCCTACCCT	half-life	MB5.C	T	-0.213
Promoter	ACCCTACCCT	half-life	MB5.G	T	-0.195
Promoter	ACCCTACCCT	half-life	MB6.C	A	0.00544
Promoter	ACCCTACCCT	half-life	MB6.G	A	-0.0464
Promoter	ACCCTACCCT	half-life	MB6.T	A	-0.242
Promoter	ACCCTACCCT	half-life	MB7.A	C	-0.109
Promoter	ACCCTACCCT	half-life	MB7.G	C	-0.52
Promoter	ACCCTACCCT	half-life	MB7.T	C	-0.213
Promoter	ACCCTACCCT	half-life	MB8.A	C	-0.206
Promoter	ACCCTACCCT	half-life	MB8.G	C	-0.176
Promoter	ACCCTACCCT	half-life	MB8.T	C	-0.224
Promoter	ACCCTACCCT	half-life	MB9.A	C	-0.102
Promoter	ACCCTACCCT	half-life	MB9.G	C	-0.316
Promoter	ACCCTACCCT	half-life	MB9.T	C	-0.169
Promoter	ACCCTACCCT	half-life	MB10.A	T	-0.187
Promoter	ACCCTACCCT	half-life	MB10.C	T	-0.149
Promoter	ACCCTACCCT	half-life	MB10.G	T	-0.644
Promoter	ACCCTACCCT	half-life	MB11.C	A	0.00941
Promoter	ACCCTACCCT	half-life	MB11.G	A	0.0645
Promoter	ACCCTACCCT	half-life	MB11.T	A	-0.072
Promoter	ACCCTACCCT	half-life	MB12.A	T	-0.00832
Promoter	ACCCTACCCT	half-life	MB12.C	T	-0.0437
Promoter	ACCCTACCCT	half-life	MB12.G	T	-0.0186
Promoter	CAACCA	half-life	(Intercept)	NA	1.01
Promoter	CAACCA	half-life	consensus	NA	-0.0866
Promoter	CAACCA	half-life	MCm_2.A	T	0.00517
Promoter	CAACCA	half-life	MCm_2.C	T	0.021
Promoter	CAACCA	half-life	MCm_2.G	T	0.00783
Promoter	CAACCA	half-life	MCm_1.C	A	-0.0376
Promoter	CAACCA	half-life	MCm_1.G	A	-0.0146
Promoter	CAACCA	half-life	MCm_1.T	A	-0.0244
Promoter	CAACCA	half-life	MC1.A	C	0.0703
Promoter	CAACCA	half-life	MC1.G	C	0.0645
Promoter	CAACCA	half-life	MC1.T	C	0.0827
Promoter	CAACCA	half-life	MC2.C	A	0.0447
Promoter	CAACCA	half-life	MC2.G	A	0.116
Promoter	CAACCA	half-life	MC2.T	A	0.105
Promoter	CAACCA	half-life	MC3.C	A	0.13
Promoter	CAACCA	half-life	MC3.G	A	0.0733
Promoter	CAACCA	half-life	MC3.T	A	0.0742
Promoter	CAACCA	half-life	MC4.A	C	0.13
Promoter	CAACCA	half-life	MC4.G	C	0.103
Promoter	CAACCA	half-life	MC4.T	C	0.0974
Promoter	CAACCA	half-life	MC5.A	C	0.125
Promoter	CAACCA	half-life	MC5.G	C	0.191
Promoter	CAACCA	half-life	MC5.T	C	0.115
Promoter	CAACCA	half-life	MC6.C	A	0.061
Promoter	CAACCA	half-life	MC6.G	A	0.0907
Promoter	CAACCA	half-life	MC6.T	A	0.131
Promoter	CAACCA	half-life	MC7.C	A	-0.00478
Promoter	CAACCA	half-life	MC7.G	A	0.000956
Promoter	CAACCA	half-life	MC7.T	A	-0.00493
Promoter	CAACCA	half-life	MC8.C	A	-0.0397
Promoter	CAACCA	half-life	MC8.G	A	-0.0134
Promoter	CAACCA	half-life	MC8.T	A	-0.00216
UTR5	AACCAC	half-life	(Intercept)	NA	1.08
UTR5	AACCAC	half-life	consensus	NA	0.0226
UTR5	AACCAC	half-life	U5Am_2.A	T	-0.0067
UTR5	AACCAC	half-life	U5Am_2.C	T	0.0982
UTR5	AACCAC	half-life	U5Am_2.G	T	0.0356
UTR5	AACCAC	half-life	U5Am_1.C	A	0.0562
UTR5	AACCAC	half-life	U5Am_1.G	A	0.0122
UTR5	AACCAC	half-life	U5Am_1.T	A	-0.000624
UTR5	AACCAC	half-life	U5A1.C	A	-0.0414
UTR5	AACCAC	half-life	U5A1.G	A	-0.231
UTR5	AACCAC	half-life	U5A1.T	A	-0.115
UTR5	AACCAC	half-life	U5A2.C	A	-0.101
UTR5	AACCAC	half-life	U5A2.G	A	-0.241
UTR5	AACCAC	half-life	U5A2.T	A	-0.105
UTR5	AACCAC	half-life	U5A3.A	C	-0.149
UTR5	AACCAC	half-life	U5A3.G	C	-0.126
UTR5	AACCAC	half-life	U5A3.T	C	-0.199
UTR5	AACCAC	half-life	U5A4.A	C	-0.0753
UTR5	AACCAC	half-life	U5A4.G	C	-0.16
UTR5	AACCAC	half-life	U5A4.T	C	-0.128
UTR5	AACCAC	half-life	U5A5.C	A	-0.178
UTR5	AACCAC	half-life	U5A5.G	A	-0.125
UTR5	AACCAC	half-life	U5A5.T	A	-0.108
UTR5	AACCAC	half-life	U5A6.A	C	-0.0622
UTR5	AACCAC	half-life	U5A6.G	C	-0.0879
UTR5	AACCAC	half-life	U5A6.T	C	-0.0984
UTR5	AACCAC	half-life	U5A7.A	T	0.0186
UTR5	AACCAC	half-life	U5A7.C	T	0.0183
UTR5	AACCAC	half-life	U5A7.G	T	0.0144
UTR5	AACCAC	half-life	U5A8.A	T	0.0451
UTR5	AACCAC	half-life	U5A8.C	T	0.00201
UTR5	AACCAC	half-life	U5A8.G	T	0.00473
UTR5	ACCAAC	half-life	(Intercept)	NA	1.07
UTR5	ACCAAC	half-life	consensus	NA	0.0902
UTR5	ACCAAC	half-life	U5Bm_2.A	T	-0.0228
UTR5	ACCAAC	half-life	U5Bm_2.C	T	0.0125
UTR5	ACCAAC	half-life	U5Bm_2.G	T	0.0351
UTR5	ACCAAC	half-life	U5Bm_1.C	A	0.0355
UTR5	ACCAAC	half-life	U5Bm_1.G	A	-0.0277
UTR5	ACCAAC	half-life	U5Bm_1.T	A	-0.00956
UTR5	ACCAAC	half-life	U5B1.C	A	-0.0716
UTR5	ACCAAC	half-life	U5B1.G	A	-0.0357
UTR5	ACCAAC	half-life	U5B1.T	A	-0.12
UTR5	ACCAAC	half-life	U5B2.A	C	-0.0968
UTR5	ACCAAC	half-life	U5B2.G	C	-0.146
UTR5	ACCAAC	half-life	U5B2.T	C	-0.191
UTR5	ACCAAC	half-life	U5B3.A	C	-0.118
UTR5	ACCAAC	half-life	U5B3.G	C	-0.041
UTR5	ACCAAC	half-life	U5B3.T	C	-0.0728
UTR5	ACCAAC	half-life	U5B4.C	A	-0.0897
UTR5	ACCAAC	half-life	U5B4.G	A	-0.186
UTR5	ACCAAC	half-life	U5B4.T	A	-0.123
UTR5	ACCAAC	half-life	U5B5.C	A	-0.0701
UTR5	ACCAAC	half-life	U5B5.G	A	-0.176
UTR5	ACCAAC	half-life	U5B5.T	A	-0.107
UTR5	ACCAAC	half-life	U5B6.A	C	-0.0867
UTR5	ACCAAC	half-life	U5B6.G	C	-0.0661
UTR5	ACCAAC	half-life	U5B6.T	C	-0.174
UTR5	ACCAAC	half-life	U5B7.C	A	0.00736
UTR5	ACCAAC	half-life	U5B7.G	A	-0.0793
UTR5	ACCAAC	half-life	U5B7.T	A	-0.0257
UTR5	ACCAAC	half-life	U5B8.A	T	0.0436
UTR5	ACCAAC	half-life	U5B8.C	T	0.0267
UTR5	ACCAAC	half-life	U5B8.G	T	-0.0244
UTR5	CAACCA	half-life	(Intercept)	NA	1.08
UTR5	CAACCA	half-life	consensus	NA	0.081
UTR5	CAACCA	half-life	U5Cm_2.C	A	0.00803
UTR5	CAACCA	half-life	U5Cm_2.G	A	-0.0407
UTR5	CAACCA	half-life	U5Cm_2.T	A	-0.0231
UTR5	CAACCA	half-life	U5Cm_1.C	A	0.0603
UTR5	CAACCA	half-life	U5Cm_1.G	A	-0.0203
UTR5	CAACCA	half-life	U5Cm_1.T	A	-0.00126
UTR5	CAACCA	half-life	U5C1.A	C	-0.119
UTR5	CAACCA	half-life	U5C1.G	C	-0.0611
UTR5	CAACCA	half-life	U5C1.T	C	-0.0875
UTR5	CAACCA	half-life	U5C2.C	A	-0.0305
UTR5	CAACCA	half-life	U5C2.G	A	-0.148
UTR5	CAACCA	half-life	U5C2.T	A	-0.0673
UTR5	CAACCA	half-life	U5C3.C	A	-0.118
UTR5	CAACCA	half-life	U5C3.G	A	-0.169
UTR5	CAACCA	half-life	U5C3.T	A	-0.127
UTR5	CAACCA	half-life	U5C4.A	C	-0.114
UTR5	CAACCA	half-life	U5C4.G	C	-0.146
UTR5	CAACCA	half-life	U5C4.T	C	-0.187
UTR5	CAACCA	half-life	U5C5.A	C	-0.101
UTR5	CAACCA	half-life	U5C5.G	C	-0.123
UTR5	CAACCA	half-life	U5C5.T	C	-0.104
UTR5	CAACCA	half-life	U5C6.C	A	-0.2
UTR5	CAACCA	half-life	U5C6.G	A	-0.191
UTR5	CAACCA	half-life	U5C6.T	A	-0.119
UTR5	CAACCA	half-life	U5C7.C	A	0.0259
UTR5	CAACCA	half-life	U5C7.G	A	-0.0375
UTR5	CAACCA	half-life	U5C7.T	A	-0.0385
UTR5	CAACCA	half-life	U5C8.A	T	0.0333
UTR5	CAACCA	half-life	U5C8.C	T	0.0281
UTR5	CAACCA	half-life	U5C8.G	T	0.0465
UTR5	CCAACA	half-life	(Intercept)	NA	1.08
UTR5	CCAACA	half-life	consensus	NA	0.055
UTR5	CCAACA	half-life	U5Dm_2.A	T	0.0116
UTR5	CCAACA	half-life	U5Dm_2.C	T	-0.00422
UTR5	CCAACA	half-life	U5Dm_2.G	T	0.0129
UTR5	CCAACA	half-life	U5Dm_1.C	A	-0.0235
UTR5	CCAACA	half-life	U5Dm_1.G	A	-0.0561
UTR5	CCAACA	half-life	U5Dm_1.T	A	-0.0551
UTR5	CCAACA	half-life	U5D1.A	C	-0.106
UTR5	CCAACA	half-life	U5D1.G	C	-0.1
UTR5	CCAACA	half-life	U5D1.T	C	-0.124
UTR5	CCAACA	half-life	U5D2.A	C	-0.102
UTR5	CCAACA	half-life	U5D2.G	C	-0.0729
UTR5	CCAACA	half-life	U5D2.T	C	-0.0683
UTR5	CCAACA	half-life	U5D3.C	A	-0.166
UTR5	CCAACA	half-life	U5D3.G	A	-0.161
UTR5	CCAACA	half-life	U5D3.T	A	-0.065
UTR5	CCAACA	half-life	U5D4.C	A	-0.0223
UTR5	CCAACA	half-life	U5D4.G	A	-0.124
UTR5	CCAACA	half-life	U5D4.T	A	-0.128
UTR5	CCAACA	half-life	U5D5.A	C	-0.0944
UTR5	CCAACA	half-life	U5D5.G	C	-0.0216
UTR5	CCAACA	half-life	U5D5.T	C	-0.12
UTR5	CCAACA	half-life	U5D6.C	A	0.0222
UTR5	CCAACA	half-life	U5D6.G	A	-0.0972
UTR5	CCAACA	half-life	U5D6.T	A	-0.0386
UTR5	CCAACA	half-life	U5D7.C	A	-0.00129
UTR5	CCAACA	half-life	U5D7.G	A	-0.0667
UTR5	CCAACA	half-life	U5D7.T	A	-0.0172
UTR5	CCAACA	half-life	U5D8.A	T	0.0583
UTR5	CCAACA	half-life	U5D8.C	T	0.11
UTR5	CCAACA	half-life	U5D8.G	T	0.0588
UTR3	ACTAAT	half-life	(Intercept)	NA	1.18
UTR3	ACTAAT	half-life	consensus	NA	-0.145
UTR3	ACTAAT	half-life	U5Am_2.A	T	0.0306
UTR3	ACTAAT	half-life	U5Am_2.C	T	0.0159
UTR3	ACTAAT	half-life	U5Am_2.G	T	0.0347
UTR3	ACTAAT	half-life	U5Am_1.A	T	0.0131
UTR3	ACTAAT	half-life	U5Am_1.C	T	0.0299
UTR3	ACTAAT	half-life	U5Am_1.G	T	0.00344
UTR3	ACTAAT	half-life	U5A1.C	A	0.00769
UTR3	ACTAAT	half-life	U5A1.G	A	0.0851
UTR3	ACTAAT	half-life	U5A1.T	A	0.0728
UTR3	ACTAAT	half-life	U5A2.A	C	0.0578
UTR3	ACTAAT	half-life	U5A2.G	C	0.0867
UTR3	ACTAAT	half-life	U5A2.T	C	0.0419
UTR3	ACTAAT	half-life	U5A3.A	T	0.102
UTR3	ACTAAT	half-life	U5A3.C	T	0.0776
UTR3	ACTAAT	half-life	U5A3.G	T	0.0945
UTR3	ACTAAT	half-life	U5A4.C	A	0.111
UTR3	ACTAAT	half-life	U5A4.G	A	0.109
UTR3	ACTAAT	half-life	U5A4.T	A	0.061
UTR3	ACTAAT	half-life	U5A5.C	A	0.0499
UTR3	ACTAAT	half-life	U5A5.G	A	0.0712
UTR3	ACTAAT	half-life	U5A5.T	A	0.057
UTR3	ACTAAT	half-life	U5A6.A	T	0.104
UTR3	ACTAAT	half-life	U5A6.C	T	0.0943
UTR3	ACTAAT	half-life	U5A6.G	T	0.104
UTR3	ACTAAT	half-life	U5A7.A	T	0.021
UTR3	ACTAAT	half-life	U5A7.C	T	0.00329
UTR3	ACTAAT	half-life	U5A7.G	T	-0.00133
UTR3	ACTAAT	half-life	U5A8.A	T	0.00598
UTR3	ACTAAT	half-life	U5A8.C	T	0.018
UTR3	ACTAAT	half-life	U5A8.G	T	0.0282
UTR3	ATTTAT	half-life	(Intercept)	NA	1.22
UTR3	ATTTAT	half-life	consensus	NA	-0.108
UTR3	ATTTAT	half-life	U5Bm_2.A	T	0.0263
UTR3	ATTTAT	half-life	U5Bm_2.C	T	0.0202
UTR3	ATTTAT	half-life	U5Bm_2.G	T	0.0335
UTR3	ATTTAT	half-life	U5Bm_1.A	T	0.0152
UTR3	ATTTAT	half-life	U5Bm_1.C	T	0.0157
UTR3	ATTTAT	half-life	U5Bm_1.G	T	0.0336
UTR3	ATTTAT	half-life	U5B1.C	A	0.0721
UTR3	ATTTAT	half-life	U5B1.G	A	0.0541
UTR3	ATTTAT	half-life	U5B1.T	A	0.054
UTR3	ATTTAT	half-life	U5B2.A	T	0.0663
UTR3	ATTTAT	half-life	U5B2.C	T	0.0554
UTR3	ATTTAT	half-life	U5B2.G	T	0.0511
UTR3	ATTTAT	half-life	U5B3.A	T	0.065
UTR3	ATTTAT	half-life	U5B3.C	T	0.0627
UTR3	ATTTAT	half-life	U5B3.G	T	0.0624
UTR3	ATTTAT	half-life	U5B4.A	T	0.00793
UTR3	ATTTAT	half-life	U5B4.C	T	0.0566
UTR3	ATTTAT	half-life	U5B4.G	T	0.0711
UTR3	ATTTAT	half-life	U5B5.C	A	0.0575
UTR3	ATTTAT	half-life	U5B5.G	A	0.0507
UTR3	ATTTAT	half-life	U5B5.T	A	0.0377
UTR3	ATTTAT	half-life	U5B6.A	T	0.0351
UTR3	ATTTAT	half-life	U5B6.C	T	0.0654
UTR3	ATTTAT	half-life	U5B6.G	T	0.0579
UTR3	ATTTAT	half-life	U5B7.A	T	0.023
UTR3	ATTTAT	half-life	U5B7.C	T	0.0085
UTR3	ATTTAT	half-life	U5B7.G	T	0.00332
UTR3	ATTTAT	half-life	U5B8.A	T	0.00424
UTR3	ATTTAT	half-life	U5B8.C	T	0.013
UTR3	ATTTAT	half-life	U5B8.G	T	0.0169
UTR3	TAATGA	half-life	(Intercept)	NA	1.18
UTR3	TAATGA	half-life	consensus	NA	-0.124
UTR3	TAATGA	half-life	U5Cm_2.A	T	0.00722
UTR3	TAATGA	half-life	U5Cm_2.C	T	0.00994
UTR3	TAATGA	half-life	U5Cm_2.G	T	0.0334
UTR3	TAATGA	half-life	U5Cm_1.A	T	0.0326
UTR3	TAATGA	half-life	U5Cm_1.C	T	0.0063
UTR3	TAATGA	half-life	U5Cm_1.G	T	0.0386
UTR3	TAATGA	half-life	U5C1.A	T	0.138
UTR3	TAATGA	half-life	U5C1.C	T	0.117
UTR3	TAATGA	half-life	U5C1.G	T	0.126
UTR3	TAATGA	half-life	U5C2.C	A	0.0992
UTR3	TAATGA	half-life	U5C2.G	A	0.0775
UTR3	TAATGA	half-life	U5C2.T	A	0.0261
UTR3	TAATGA	half-life	U5C3.C	A	0.0908
UTR3	TAATGA	half-life	U5C3.G	A	0.13
UTR3	TAATGA	half-life	U5C3.T	A	0.0957
UTR3	TAATGA	half-life	U5C4.A	T	0.123
UTR3	TAATGA	half-life	U5C4.C	T	0.0604
UTR3	TAATGA	half-life	U5C4.G	T	0.0935
UTR3	TAATGA	half-life	U5C5.A	G	0.0662
UTR3	TAATGA	half-life	U5C5.C	G	0.063
UTR3	TAATGA	half-life	U5C5.T	G	0.0684
UTR3	TAATGA	half-life	U5C6.C	A	0.0754
UTR3	TAATGA	half-life	U5C6.G	A	0.0634
UTR3	TAATGA	half-life	U5C6.T	A	0.0256
UTR3	TAATGA	half-life	U5C7.C	A	-0.0278
UTR3	TAATGA	half-life	U5C7.G	A	0.0161
UTR3	TAATGA	half-life	U5C7.T	A	-0.0253
UTR3	TAATGA	half-life	U5C8.A	T	0.00843
UTR3	TAATGA	half-life	U5C8.C	T	-0.00369
UTR3	TAATGA	half-life	U5C8.G	T	0.0122
UTR3	TATTTA	half-life	(Intercept)	NA	1.22
UTR3	TATTTA	half-life	consensus	NA	-0.104
UTR3	TATTTA	half-life	U5Dm_2.A	T	0.00517
UTR3	TATTTA	half-life	U5Dm_2.C	T	0.00433
UTR3	TATTTA	half-life	U5Dm_2.G	T	0.0213
UTR3	TATTTA	half-life	U5Dm_1.A	T	0.0111
UTR3	TATTTA	half-life	U5Dm_1.C	T	0.00905
UTR3	TATTTA	half-life	U5Dm_1.G	T	0.0389
UTR3	TATTTA	half-life	U5D1.A	T	0.0374
UTR3	TATTTA	half-life	U5D1.C	T	0.0438
UTR3	TATTTA	half-life	U5D1.G	T	0.0955
UTR3	TATTTA	half-life	U5D2.C	A	0.0576
UTR3	TATTTA	half-life	U5D2.G	A	0.0483
UTR3	TATTTA	half-life	U5D2.T	A	0.035
UTR3	TATTTA	half-life	U5D3.A	T	0.0409
UTR3	TATTTA	half-life	U5D3.C	T	0.0577
UTR3	TATTTA	half-life	U5D3.G	T	0.0417
UTR3	TATTTA	half-life	U5D4.A	T	0.0697
UTR3	TATTTA	half-life	U5D4.C	T	0.0733
UTR3	TATTTA	half-life	U5D4.G	T	0.0672
UTR3	TATTTA	half-life	U5D5.A	T	0.0527
UTR3	TATTTA	half-life	U5D5.C	T	0.0667
UTR3	TATTTA	half-life	U5D5.G	T	0.0784
UTR3	TATTTA	half-life	U5D6.C	A	0.0407
UTR3	TATTTA	half-life	U5D6.G	A	0.0433
UTR3	TATTTA	half-life	U5D6.T	A	0.0595
UTR3	TATTTA	half-life	U5D7.A	T	0.00242
UTR3	TATTTA	half-life	U5D7.C	T	0.0251
UTR3	TATTTA	half-life	U5D7.G	T	0.031
UTR3	TATTTA	half-life	U5D8.A	T	0.0269
UTR3	TATTTA	half-life	U5D8.C	T	0.0126
UTR3	TATTTA	half-life	U5D8.G	T	0.00814
UTR3	TTAATG	half-life	(Intercept)	NA	1.21
UTR3	TTAATG	half-life	consensus	NA	-0.127
UTR3	TTAATG	half-life	U5Em_2.A	T	0.0226
UTR3	TTAATG	half-life	U5Em_2.C	T	0.0284
UTR3	TTAATG	half-life	U5Em_2.G	T	0.0425
UTR3	TTAATG	half-life	U5Em_1.A	T	8.66e-05
UTR3	TTAATG	half-life	U5Em_1.C	T	-0.000673
UTR3	TTAATG	half-life	U5Em_1.G	T	-0.00373
UTR3	TTAATG	half-life	U5E1.A	T	0.0472
UTR3	TTAATG	half-life	U5E1.C	T	0.018
UTR3	TTAATG	half-life	U5E1.G	T	0.0696
UTR3	TTAATG	half-life	U5E2.A	T	0.134
UTR3	TTAATG	half-life	U5E2.C	T	0.143
UTR3	TTAATG	half-life	U5E2.G	T	0.126
UTR3	TTAATG	half-life	U5E3.C	A	0.0819
UTR3	TTAATG	half-life	U5E3.G	A	0.0657
UTR3	TTAATG	half-life	U5E3.T	A	0.0518
UTR3	TTAATG	half-life	U5E4.C	A	0.0973
UTR3	TTAATG	half-life	U5E4.G	A	0.103
UTR3	TTAATG	half-life	U5E4.T	A	0.0607
UTR3	TTAATG	half-life	U5E5.A	T	0.113
UTR3	TTAATG	half-life	U5E5.C	T	0.0938
UTR3	TTAATG	half-life	U5E5.G	T	0.129
UTR3	TTAATG	half-life	U5E6.A	G	0.0291
UTR3	TTAATG	half-life	U5E6.C	G	0.0144
UTR3	TTAATG	half-life	U5E6.T	G	0.0337
UTR3	TTAATG	half-life	U5E7.C	A	0.0216
UTR3	TTAATG	half-life	U5E7.G	A	0.0337
UTR3	TTAATG	half-life	U5E7.T	A	-0.00176
UTR3	TTAATG	half-life	U5E8.A	T	0.0158
UTR3	TTAATG	half-life	U5E8.C	T	-0.0124
UTR3	TTAATG	half-life	U5E8.G	T	0.0282
UTR3	TTAATGA	half-life	(Intercept)	NA	1.17
UTR3	TTAATGA	half-life	consensus	NA	-0.163
UTR3	TTAATGA	half-life	U5Fm_2.A	T	0.0319
UTR3	TTAATGA	half-life	U5Fm_2.C	T	0.0538
UTR3	TTAATGA	half-life	U5Fm_2.G	T	0.0433
UTR3	TTAATGA	half-life	U5Fm_1.A	T	0.0147
UTR3	TTAATGA	half-life	U5Fm_1.C	T	0.025
UTR3	TTAATGA	half-life	U5Fm_1.G	T	0.0108
UTR3	TTAATGA	half-life	U5F1.A	T	0.0421
UTR3	TTAATGA	half-life	U5F1.C	T	0.0129
UTR3	TTAATGA	half-life	U5F1.G	T	0.139
UTR3	TTAATGA	half-life	U5F2.A	T	0.175
UTR3	TTAATGA	half-life	U5F2.C	T	0.121
UTR3	TTAATGA	half-life	U5F2.G	T	0.144
UTR3	TTAATGA	half-life	U5F3.C	A	0.118
UTR3	TTAATGA	half-life	U5F3.G	A	0.0694
UTR3	TTAATGA	half-life	U5F3.T	A	0.046
UTR3	TTAATGA	half-life	U5F4.C	A	0.0919
UTR3	TTAATGA	half-life	U5F4.G	A	0.15
UTR3	TTAATGA	half-life	U5F4.T	A	0.088
UTR3	TTAATGA	half-life	U5F5.A	T	0.129
UTR3	TTAATGA	half-life	U5F5.C	T	0.0959
UTR3	TTAATGA	half-life	U5F5.G	T	0.144
UTR3	TTAATGA	half-life	U5F6.A	G	0.0678
UTR3	TTAATGA	half-life	U5F6.C	G	0.0506
UTR3	TTAATGA	half-life	U5F6.T	G	0.0759
UTR3	TTAATGA	half-life	U5F7.C	A	0.0587
UTR3	TTAATGA	half-life	U5F7.G	A	0.09
UTR3	TTAATGA	half-life	U5F7.T	A	0.0319
UTR3	TTAATGA	half-life	U5F8.C	A	-0.0357
UTR3	TTAATGA	half-life	U5F8.G	A	0.0234
UTR3	TTAATGA	half-life	U5F8.T	A	-0.0333
UTR3	TTAATGA	half-life	U5F9.A	T	0.0052
UTR3	TTAATGA	half-life	U5F9.C	T	0.00557
UTR3	TTAATGA	half-life	U5F9.G	T	0.0315
UTR3	TATTTAT	half-life	(Intercept)	NA	1.2
UTR3	TATTTAT	half-life	consensus	NA	-0.157
UTR3	TATTTAT	half-life	U5Gm_2.A	T	0.0101
UTR3	TATTTAT	half-life	U5Gm_2.C	T	0.0176
UTR3	TATTTAT	half-life	U5Gm_2.G	T	0.0316
UTR3	TATTTAT	half-life	U5Gm_1.A	T	0.014
UTR3	TATTTAT	half-life	U5Gm_1.C	T	0.00705
UTR3	TATTTAT	half-life	U5Gm_1.G	T	0.0504
UTR3	TATTTAT	half-life	U5G1.A	T	0.0963
UTR3	TATTTAT	half-life	U5G1.C	T	0.106
UTR3	TATTTAT	half-life	U5G1.G	T	0.149
UTR3	TATTTAT	half-life	U5G2.C	A	0.102
UTR3	TATTTAT	half-life	U5G2.G	A	0.0727
UTR3	TATTTAT	half-life	U5G2.T	A	0.0886
UTR3	TATTTAT	half-life	U5G3.A	T	0.0965
UTR3	TATTTAT	half-life	U5G3.C	T	0.126
UTR3	TATTTAT	half-life	U5G3.G	T	0.126
UTR3	TATTTAT	half-life	U5G4.A	T	0.121
UTR3	TATTTAT	half-life	U5G4.C	T	0.117
UTR3	TATTTAT	half-life	U5G4.G	T	0.145
UTR3	TATTTAT	half-life	U5G5.A	T	0.0752
UTR3	TATTTAT	half-life	U5G5.C	T	0.0824
UTR3	TATTTAT	half-life	U5G5.G	T	0.0952
UTR3	TATTTAT	half-life	U5G6.C	A	0.0827
UTR3	TATTTAT	half-life	U5G6.G	A	0.0921
UTR3	TATTTAT	half-life	U5G6.T	A	0.102
UTR3	TATTTAT	half-life	U5G7.A	T	0.081
UTR3	TATTTAT	half-life	U5G7.C	T	0.107
UTR3	TATTTAT	half-life	U5G7.G	T	0.145
UTR3	TATTTAT	half-life	U5G8.A	T	0.0256
UTR3	TATTTAT	half-life	U5G8.C	T	0.0189
UTR3	TATTTAT	half-life	U5G8.G	T	-0.000659
UTR3	TATTTAT	half-life	U5G9.A	T	-0.0194
UTR3	TATTTAT	half-life	U5G9.C	T	0.0093
UTR3	TATTTAT	half-life	U5G9.G	T	-0.00478
introns	NA	splicing time	(Intercept)	NA	-1.94
introns	NA	splicing time	n5m_3_2	A	0.149
introns	NA	splicing time	n5m_3_3	A	0.144
introns	NA	splicing time	n5m_3_4	A	0.0469
introns	NA	splicing time	n5m_2_2	A	0.175
introns	NA	splicing time	n5m_2_3	A	0.127
introns	NA	splicing time	n5m_2_4	A	0.227
introns	NA	splicing time	n5m_1_1	G	-0.0222
introns	NA	splicing time	n5m_1_2	G	-0.0417
introns	NA	splicing time	n5m_1_4	G	0.0742
introns	NA	splicing time	n5_3_2	A	0.0346
introns	NA	splicing time	n5_3_3	A	0.627
introns	NA	splicing time	n5_3_4	A	0.233
introns	NA	splicing time	n5_4_2	A	0.185
introns	NA	splicing time	n5_4_3	A	0.148
introns	NA	splicing time	n5_4_4	A	0.0932
introns	NA	splicing time	n5_5_1	G	0.432
introns	NA	splicing time	n5_5_2	G	0.31
introns	NA	splicing time	n5_5_4	G	0.246
introns	NA	splicing time	n5_6_1	U	0.132
introns	NA	splicing time	n5_6_2	U	0.218
introns	NA	splicing time	n5_6_3	U	0.299
introns	NA	splicing time	nbsm_4_1	U	0.108
introns	NA	splicing time	nbsm_4_2	U	0.112
introns	NA	splicing time	nbsm_4_3	U	0.0929
introns	NA	splicing time	nbsm_3_1	U	0.0138
introns	NA	splicing time	nbsm_3_2	U	0.19
introns	NA	splicing time	nbsm_3_3	U	0.218
introns	NA	splicing time	nbsm_2_1	U	-0.0129
introns	NA	splicing time	nbsm_2_2	U	-0.0326
introns	NA	splicing time	nbsm_2_3	U	0.177
introns	NA	splicing time	nbsm_1_2	A	0.253
introns	NA	splicing time	nbsm_1_3	A	0.0877
introns	NA	splicing time	nbsm_1_4	A	0.159
introns	NA	splicing time	nbs_1_1	C	0.613
introns	NA	splicing time	nbs_1_3	C	0.459
introns	NA	splicing time	nbs_1_4	C	0.261
introns	NA	splicing time	nbs_2_1	U	-0.0998
introns	NA	splicing time	nbs_2_2	U	0.0927
introns	NA	splicing time	nbs_2_3	U	0.577
introns	NA	splicing time	nbs_3_2	A	0.47
introns	NA	splicing time	nbs_3_3	A	0.293
introns	NA	splicing time	nbs_3_4	A	0.268
introns	NA	splicing time	nbs_5_1	C	0.187
introns	NA	splicing time	nbs_5_3	C	0.607
introns	NA	splicing time	nbs_5_4	C	0.194
introns	NA	splicing time	n3m_8_1	U	0.0689
introns	NA	splicing time	n3m_8_2	U	0.133
introns	NA	splicing time	n3m_8_3	U	0.21
introns	NA	splicing time	n3m_7_1	U	0.00486
introns	NA	splicing time	n3m_7_2	U	0.0324
introns	NA	splicing time	n3m_7_3	U	0.0889
introns	NA	splicing time	n3m_6_1	U	0.00923
introns	NA	splicing time	n3m_6_2	U	0.102
introns	NA	splicing time	n3m_6_3	U	0.121
introns	NA	splicing time	n3m_5_1	U	0.02
introns	NA	splicing time	n3m_5_2	U	0.112
introns	NA	splicing time	n3m_5_3	U	0.115
introns	NA	splicing time	n3m_4_1	U	0.0376
introns	NA	splicing time	n3m_4_2	U	0.0468
introns	NA	splicing time	n3m_4_3	U	0.107
introns	NA	splicing time	n3m_3_1	U	0.143
introns	NA	splicing time	n3m_3_2	U	0.0961
introns	NA	splicing time	n3m_3_3	U	0.197
introns	NA	splicing time	n3_1_2	A	0.159
introns	NA	splicing time	n3_1_3	A	0.0461
introns	NA	splicing time	n3_1_4	A	-0.0452
introns	NA	splicing time	n3_2_1	U	0.102
introns	NA	splicing time	n3_2_2	U	0.115
introns	NA	splicing time	n3_2_3	U	0.0739
introns	NA	splicing time	n3_3_1	U	0.0769
introns	NA	splicing time	n3_3_2	U	0.203
introns	NA	splicing time	n3_3_3	U	0.157
introns	NA	splicing time	n3_4_1	U	0.0164
introns	NA	splicing time	n3_4_2	U	0.0545
introns	NA	splicing time	n3_4_3	U	0.0978
introns	NA	splicing time	n3_5_1	U	0.00966
introns	NA	splicing time	n3_5_2	U	0.0434
introns	NA	splicing time	n3_5_3	U	0.144
introns	NA	splicing time	n3_6_1	U	0.133
introns	NA	splicing time	n3_6_2	U	0.11
introns	NA	splicing time	n3_6_3	U	0.115
introns	NA	splicing time	n3_7_2	A	0.0174
introns	NA	splicing time	n3_7_3	A	0.0911
introns	NA	splicing time	n3_7_4	A	0.0117
introns	NA	splicing time	n3_8_2	A	0.0805
introns	NA	splicing time	n3_8_3	A	0.161
introns	NA	splicing time	n3_8_4	A	0.0385
