# Supplementary material for: Determinants of RNA metabolism in the Schizosaccharomyces pombe genome
Source: Mol Syst Biol. 2016 Feb 16;12(2):857. doi: 10.15252/msb.20156526 (PMC4770384; doi:10.15252/msb.20156526)
Supplement: Supplementary file 7 — Dataset EV5 [file MSB-12-857-s007.xlsx]

## Sheet: Mutated motifs
ID	chromosome	start	end	strand	pVal.motif	region	motif	rate	seq	mutated_seq	log10.fold.change.observed	log10.fold.change.observed.standard.error	log10.fold.change.predicted	pVal.effect.predicted	log10.fold.change.predicted.standard.error
TU.0209	chromosome1	716757	716767	+	0.00206	UTR3	TTAATGA	half-life	TTTTAATGGTT	TTTTAATGATT	-0.090881	0.0276	-0.09	0.016	0.03736
TU.0236	chromosome1	807934	807943	+	7.19e-06	UTR5	CCAACA	half-life	CACCACCACC	CACAACCACC	-0.034586	0.0186	-0.1019	0.00176	0.03255
TU.0236	chromosome1	807933	807942	+	0.00209	UTR5	ACCAAC	half-life	CCACCACCAC	CCACAACCAC	-0.034586	0.0186	-0.1179	0.000421	0.03341
TU.0236	chromosome1	807932	807941	+	0.00442	UTR5	AACCAC	half-life	ACCACCACCA	ACCACAACCA	-0.034586	0.0186	-0.0753	0.0325	0.03519
TU.0369	chromosome1	1279457	1279466	+	0.000932	UTR5	AACCAC	half-life	TAAACGACTT	TAAATGACTT	-0.066365	0.0289	-0.1988	8.22e-07	0.04027
TU.0488	chromosome1	1750042	1750051	+	6.8e-05	UTR5	ACCAAC	half-life	GTATCAACGT	GTATCAACAT	-0.019939	0.0136	0.0793	0.000302	0.02193
TU.0737	chromosome1	2617567	2617576	+	0.00252	UTR3	ACTAAT	half-life	AAATTAATCA	TAATTAATCA	-0.021711	0.0217	-0.0306	0.00131	0.00951
TU.0796	chromosome1	2813184	2813193	+	0.0147	UTR3	ACTAAT	half-life	TTACCAATTA	TCACCAATTA	0.019176	0.0341	0.0299	0.0121	0.0119
TU.2921	chromosome3	107679	107688	+	0.0121	UTR3	ACTAAT	half-life	GAACAAATAG	GAAGAAATAG	0.048638	0.0243	0.0867	0.000876	0.02602
TU.2961	chromosome3	262279	262289	+	5.39e-05	UTR3	TTAATGA	half-life	GCTTAATGACC	GCTTAATGGCC	0.194383	0.0445	0.09	0.016	0.03736
TU.3073	chromosome3	666034	666044	+	0.00177	UTR3	TTAATGA	half-life	ATTTAATAAAT	TTTTAATAAAT	-0.027441	0.0162	-0.0319	0.0126	0.01278
TU.3189	chromosome3	1168321	1168330	+	0.00171	UTR3	ACTAAT	half-life	TTACTATTTG	TTACTATCTG	NA	NA	0.0943	0.00518	0.0337
TU.4953	chromosome1	4799225	4799236	-	0.000438	Promoter	CAGTCACA	synthesis	GAGAGTCACATC	GAGATTCACATC	-0.196393	0.0261	-0.1405	4.71e-07	0.02786
TU.5006	chromosome1	4949129	4949139	-	0.00241	UTR3	TATTTAT	half-life	TATAATTATGA	TGTAATTATGA	0.051737	0.0309	0.0364	0.00331	0.01238
TU.5217	chromosome2	166440	166450	-	9.81e-12	UTR3	TATTTAT	half-life	ATTATTTATAG	ATTGTTTATAG	-0.000704	0.0298	0.0727	0.000584	0.02113
TU.5869	chromosome2	2512004	2512013	-	0.0341	UTR5	CCAACA	half-life	TTCCAATATA	TTCCAGTATA	0.010682	0.0248	-0.1243	0.0146	0.05087
TU.6215	chromosome2	3770966	3770975	-	0.0172	UTR3	ACTAAT	half-life	TTAGTAATTA	TTAGCAATTA	0.000998	0.0225	0.0776	0.00561	0.02801
TU.6266	chromosome2	3962924	3962934	-	0.0426	UTR3	TATTTAT	half-life	AGTGTTTATGA	AGTGCTTATGA	0.062556	0.0297	0.1258	1.01e-05	0.02845
TU.6563	chromosome3	596131	596141	-	0.000422	UTR3	TTAATGA	half-life	TATTAATAAAA	TATTACTAAAA	-0.000716	0.0309	0.0919	0.0217	0.04001
TU.4953	chromosome1	4799225	4799236	-	0.000438	Promoter	CAGTCACA	half-life	GAGAGTCACATC	GAGATTCACATC	-0.196393	0.0261	-0.1429	2.01e-07	0.02746
