# Supplementary material for: Determinants of RNA metabolism in the Schizosaccharomyces pombe genome
Source: Mol Syst Biol. 2016 Feb 16;12(2):857. doi: 10.15252/msb.20156526 (PMC4770384; doi:10.15252/msb.20156526)
Supplement: Supplementary file 8 — Dataset EV6 [file MSB-12-857-s008.xlsx]

## Sheet: RNA-seq libraries
Sample	Description	Application	Replicate	RNA fraction	Run mode	# raw reads	# filtered mapped reads	strandedness [%]
A	Steady-state	annotation	1	Total	paired-end	113292612	42904610	97.6
B	Steady-state	annotation	2	Total	paired-end	189347452	56629032	98
C	4tU - 2 min	modeling	1	Labeled	single-end	19102425	14977187	96
D	4tU - 2 min	modeling	2	Labeled	single-end	20123933	16047260	93.9
E	4tU - 4 min	modeling	1	Labeled	single-end	19715587	15967411	95.1
F	4tU - 4 min	modeling	2	Labeled	single-end	20311245	16261056	94.9
G	4tU - 6 min	modeling	1	Labeled	single-end	5986881	4917973	95.6
H	4tU - 6 min	modeling	2	Labeled	single-end	23557057	18833825	93.7
I	4tU - 8 min	modeling	1	Labeled	single-end	13207441	10895573	92.5
J	4tU - 8 min	modeling	2	Labeled	single-end	18534117	14905967	96
K	4tU - 10 min	modeling	1	Labeled	single-end	23565650	19340203	93.3
L	4tU - 10 min	modeling	2	Labeled	single-end	17075745	13611139	95.5
M	Steady-state	modeling	1	Total	single-end	18330704	11973808	95.5
N	Steady-state	modeling	2	Total	single-end	19597405	12056019	94.8
